# Supplementary material for: Murine neuronatin deficiency is associated with a hypervariable food intake and bimodal obesity
Source: Sci Rep. 2021 Sep 2;11:17571. doi: 10.1038/s41598-021-96278-8 (PMC8413370; doi:10.1038/s41598-021-96278-8)
Supplement: Supplementary file 1 — Supplementary Table 1. [file 41598_2021_96278_MOESM1_ESM.xlsx]

## Sheet: TableS1A
### Column descriptions:					## Gene modules (WGCNA)			## Pearson correlation with module eigengenes. ## The sign (+/-) of eigengenes is arbitrary and not comparable between columns (see "Direction" columns). ## Highlighted values have abs(corr)>0.7 in the respective WGCNA-assigned module.												## Direction (+/-) of fold-change in PVN "het obese" vs "wt" (any p-value). ## Value "." indicates log2FoldChange=NA.		## DESeq2 results table, shown for genes with nominal p < 0.01 in any pairwise test of differential expression or included in WGCNA module analysis. ## Column name format: [male,female].[study subset].[group1].[group2].[value type] ## "padj"=FDR-adjusted p-values. ## "Ob"=obese, "Nonob"=non-obese, "het"=Nnat+/-p, "wt"=Nnat+/+, "Chow"=chow-fed mice, "HFD"=high fat diet-fed mice.
ensembl_gene_id	EntrezGeneID	Symbol	Genename	Chr	Module.male.pvn.chow	Module.male.arc.chow	Module.female.pvn	PearsonCorr.mP1.male.pvn.chow	PearsonCorr.mP3.male.pvn.chow	PearsonCorr.mP5.male.pvn.chow	PearsonCorr.mP2.male.pvn.chow	PearsonCorr.mP4.male.pvn.chow	PearsonCorr.mA1.male.arc.chow	PearsonCorr.mA2.male.arc.chow	PearsonCorr.mA3.male.arc.chow	PearsonCorr.fP1.female.pvn	PearsonCorr.fP2.female.pvn	PearsonCorr.fP3.female.pvn	PearsonCorr.fP0.female.pvn	male.pvnChow.hetChowOb.wtChowNonob.log2FoldChange.Dir	female.pvn.hetChowOb.wtChowNonob.log2FoldChange.Dir	male.pvnChow.hetChowOb.wtChowNonob.log2FoldChange	male.pvnChow.hetChowOb.wtChowNonob.pvalue	male.pvnChow.hetChowOb.wtChowNonob.padj		male.pvnChow.hetChowNonob.wtChowNonob.log2FoldChange	male.pvnChow.hetChowNonob.wtChowNonob.pvalue	male.pvnChow.hetChowNonob.wtChowNonob.padj		male.pvn.hetHFDOb.wtHFDOblog2FoldChange	male.pvn.hetHFDOb.wtHFDObpvalue	male.pvn.hetHFDOb.wtHFDObpadj		male.pvnChow.hetChowOb.hetChowNonob.log2FoldChange	male.pvnChow.hetChowOb.hetChowNonob.pvalue	male.pvnChow.hetChowOb.hetChowNonob.padj		male.pvn.wtHFDOb.wtChowNonob.log2FoldChange	male.pvn.wtHFDOb.wtChowNonob.pvalue	male.pvn.wtHFDOb.wtChowNonob.padj		male.arcChow.hetChowOb.wtChowNonob.log2FoldChange	male.arcChow.hetChowOb.wtChowNonob.pvalue	male.arcChow.hetChowOb.wtChowNonob.padj		male.arcChow.hetChowNonob.wtChowNonob.log2FoldChange	male.arcChow.hetChowNonob.wtChowNonob.pvalue	male.arcChow.hetChowNonob.wtChowNonob.padj
ENSMUSG00000067786	18111	Nnat	neuronatin	2	mP1	mA3	fP1	-0.91882	-0.79442	0.67794	0.51572	-0.42546	-0.3994	-0.07277	0.97276	0.80841	0.04703	-0.57887	-0.66503	neg	neg	-3.844	2.337e-24	3.363e-20		-3.96	8.564e-26	2.944e-21		-4.937	1.206e-71	4.668e-67		0.1163	0.1855	1		0.4679	0.6812	0.9178		-3.398	1.242e-29	3.655e-25		-3.528	1.241e-35	3.653e-31
ENSMUSG00000092035	170676	Peg10	paternally expressed 10	6	mP1		fP1	0.80698	0.51242	-0.60388	-0.64256	0.01683	0.40417	-0.2407	-0.25476	-0.72894	-0.32356	0.35392	0.54842	pos	pos	0.7371	0.0003856	0.2189		0.5484	0.01259	1		-0.1054	0.5351	1		0.1887	0.3783	1		0.3796	0.03543	0.3862		0.2295	0.3595	1		0.1459	0.5442	1
ENSMUSG00000066510	330963	Ankdd1a	ankyrin repeat and death domain containing 1A	9	mP1		fP2	0.87723	0.56372	-0.53244	-0.83373	-0.06231	-0.20696	0.34865	-0.2618	0.15323	0.80165	0.40681	-0.56771	pos	neg	1.101	0.0001461	0.1237		0.5011	0.009885	1		0.01065	0.8383	1		0.6004	0.1782	1		0.2535	0.02279	0.3348		-0.03942	0.9942	1		0.1731	0.3975	1
ENSMUSG00000037428	381677	Vgf	VGF nerve growth factor inducible	5	mP1		fP2	0.90818	0.74664	-0.5536	-0.79294	0.11705	0.44258	-0.20956	-0.51054	-0.36483	-0.68294	-0.10129	0.65999	pos	pos	1.186	3.683e-09	1.766e-05		0.7711	0.000295	1		0.5028	0.001323	1		0.4153	0.04246	1		0.2103	0.1648	0.6324		0.4142	0.04442	1		0.2912	0.1608	1
ENSMUSG00000056999	15925	Ide	insulin degrading enzyme	19	mP1	mA3		0.88176	0.52269	-0.56657	-0.60895	-0.00444	0.46623	-0.25496	-0.73959	0.66569	-0.51585	-0.74681	-0.12851	pos	neg	0.9133	0.0008001	0.2687		0.6157	0.03081	1		-0.0774	0.7087	1		0.2976	0.2969	1		0.3974	0.06987	0.4882		0.6616	0.00172	1		0.5293	0.0131	1
ENSMUSG00000030748	16190	Il4ra	interleukin 4 receptor, alpha	7	mP1	mA3		0.88815	0.62189	-0.48352	-0.77418	0.05721	-0.09864	-0.48493	0.90889	0.27748	-0.60834	-0.58881	-0.20226	pos	neg	1.261	0.0004014	0.2189		0.7373	0.02781	1		0.1679	0.4709	1		0.5241	0.2175	1		1.211	5.301e-06	0.007522		-0.3705	0.1204	1		-0.8008	0.001938	1
ENSMUSG00000030493	101831	Faap24	Fanconi anemia core complex associated protein 24	7	mP1			-0.91425	-0.67877	0.54342	0.69753	-0.14456	0.37999	-0.52521	-0.26815	0.2046	-0.39315	-0.37274	0.11005	neg	neg	-1.193	0.0008899	0.2687		-0.6858	0.1036	1		-0.009122	0.7986	1		-0.5075	0.106	1		-0.9415	0.004674	0.2047		0.2046	0.3357	1		-0.008561	0.8855	1
ENSMUSG00000003354	105833	Ccdc65	coiled-coil domain containing 65	15	mP1			-0.90989	-0.53089	0.62379	0.54185	-0.25356	-0.20453	0.4322	-0.17113	0.09799	-0.49572	-0.43848	-0.335	neg	neg	-1.242	0.001273	0.3591		-1.101	0.005269	1		0.3253	0.288	1		-0.1412	0.8243	1		-0.9854	0.001541	0.1396		-0.06104	0.9305	1		0.2216	0.4157	1
ENSMUSG00000001948	20686	Spa17	sperm autoantigenic protein 17	9	mP1			-0.90496	-0.69633	0.46955	0.56049	-0.30574	0.28831	-0.51977	0.00187	0.28729	-0.65855	-0.54045	0.25529	neg	neg	-1.058	0.006008	0.6759		-0.9291	0.0187	1		0.2028	0.4768	1		-0.1286	0.8323	1		-0.5791	0.04573	0.4184		0.206	0.4594	1		-0.08448	0.7739	1
ENSMUSG00000041629	28081	Fam104a	family with sequence similarity 104, member A	11	mP1			-0.85798	-0.80018	0.49291	0.6821	-0.19765	0.75076	-0.47417	-0.27984	-0.80026	0.06277	0.54699	0.46197	neg	pos	-0.9763	0.003354	0.5612		-0.7461	0.03219	1		-0.349	0.1152	1		-0.2302	0.5297	1		-0.4698	0.03016	0.3696		0.3187	0.2544	1		0.009282	0.8831	1
ENSMUSG00000033685	22228	Ucp2	uncoupling protein 2 (mitochondrial, proton carrier)	7	mP1			-0.83687	-0.49417	0.61715	0.68051	-0.15761	0.04888	0.25631	-0.39122	0.32025	-0.07293	-0.34496	-0.75919	neg	neg	-0.9407	0.0006135	0.2448		-0.6152	0.03313	1		-0.1263	0.5149	1		-0.3255	0.2547	1		-0.622	0.002777	0.1737		0.1937	0.3465	1		0.3279	0.1438	1
ENSMUSG00000039474	22393	Wfs1	wolframin ER transmembrane glycoprotein	5	mP1			-0.83569	-0.61574	0.77852	0.5126	-0.39092	0.15685	-0.10949	-0.06898	-0.30627	-0.64777	-0.21717	0.34066	neg	pos	-0.7711	0.003809	0.6088		-0.6835	0.01507	1		-0.09055	0.706	1		-0.08757	0.776	1		-0.2551	0.2374	0.6986		0.01114	0.9643	1		-0.04847	0.8177	1
ENSMUSG00000055760	67242	Gemin6	gem nuclear organelle associated protein 6	17	mP1			-0.83414	-0.69248	0.5469	0.28828	-0.54307	0.41015	-0.22151	-0.37295	-0.16134	-0.24439	-0.11451	-0.20172	neg	pos	-0.7914	0.04536	0.9998		-1.097	0.001349	1		-0.123	0.6087	1		0.3057	0.1175	1		-0.6191	0.0502	0.4333		0.204	0.1617	1		0.1247	0.2644	1
ENSMUSG00000001120	59093	Pcbp3	poly(rC) binding protein 3	10	mP1			-0.83287	-0.78367	0.43136	0.56362	-0.24689	0.39761	-0.01566	-0.28792	-0.40648	-0.26665	0.10047	0.19778	neg	pos	-0.8183	0.003245	0.5612		-0.6003	0.0401	1		0.08357	0.6338	1		-0.218	0.4605	1		-0.3158	0.09569	0.5407		0.1998	0.3936	1		0.1977	0.4105	1
ENSMUSG00000000305	12561	Cdh4	cadherin 4	2	mP1			-0.82719	-0.58136	0.83086	0.57785	-0.32152	0.19	-0.20126	-0.02375	0.48749	-0.81598	-0.84677	0.04605	neg	neg	-1.075	0.0004051	0.2189		-0.9594	0.002644	1		0.3067	0.2071	1		-0.1157	0.7575	1		-0.8186	0.001047	0.1142		0.1749	0.4871	1		0.123	0.6137	1
ENSMUSG00000028199	12972	Cryz	crystallin, zeta	3	mP1			-0.81944	-0.53007	0.57022	0.68868	0.138	-0.09628	-0.17702	0.26013	0.51861	-0.35791	-0.54942	-0.42873	neg	neg	-1.34	8.278e-05	0.09925		-0.5865	0.1807	1		0.1477	0.7049	1		-0.7537	0.01069	1		-1.046	0.001621	0.1399		-0.0092	0.8714	1		-0.1661	0.4331	1
ENSMUSG00000046532	11835	Ar	androgen receptor	X	mP1			-0.81019	-0.51181	0.73264	0.57635	-0.24864	0.0527	-0.08011	0.12636	-0.88814	0.2318	0.71699	0.4872	neg	pos	-0.878	0.002375	0.4747		-0.7754	0.01071	1		-0.07866	0.7431	1		-0.1026	0.7645	1		-0.453	0.05326	0.4451		-0.04847	0.8352	1		-0.04886	0.8389	1
ENSMUSG00000100444	NA				mP1			-0.77982	-0.56274	0.33533	0.22683	-0.42066	0.69552	-0.52365	-0.11884	NA	NA	NA	NA	neg	.	-0.6179	0.09411	0.9998		-0.8152	0.0009707	1		0.06692	0.2587	1		0.1974	0.03398	1		-0.9656	0.0002339	0.0591		0.04371	0.6331	1		-0.01402	0.7855	1
ENSMUSG00000035781	109284	R3hdm4	R3H domain containing 4	10	mP1			-0.72899	-0.4751	0.68645	0.71191	0.21818	0.02669	-0.39789	0.31559	0.19537	0.89084	0.45305	-0.54238	neg	neg	-0.9598	0.001801	0.4037		-0.3396	0.2924	1		0.09492	0.7427	1		-0.6202	0.04705	1		-0.8744	0.0004676	0.08891		-0.01903	0.865	1		-0.292	0.2731	1
ENSMUSG00000027568	18216	Ntsr1	neurotensin receptor 1	2	mP1			-0.7288	-0.52424	0.6137	0.54745	-0.25266	-0.32613	0.05865	0.06932	-0.57626	0.84581	0.85929	-0.26251	neg	pos	-1.134	0.001401	0.3645		-0.9732	0.009255	1		-0.1644	0.7029	1		-0.1605	0.6812	1		-0.3774	0.1634	0.6309		-0.04422	0.8672	1		-0.0002217	0.984	1
ENSMUSG00000031819	18117	Emc8	ER membrane protein complex subunit 8	8	mP1			-0.72628	-0.39961	0.39866	0.86383	0.32443	0.36927	-0.44246	0.01621	-0.21903	0.6036	0.40657	-0.42309	neg	neg	-0.9474	0.00168	0.3899		-0.08984	0.7777	1		0.1318	0.4804	1		-0.8576	0.004677	1		-0.2124	0.2803	0.7306		0.1301	0.6026	1		-0.0608	0.8224	1
ENSMUSG00000086427	15397	Hoxa11os	homeobox A11, opposite strand	6	mP1			-0.70983	-0.58558	0.16508	0.25358	-0.46506	-0.33043	0.41063	-0.2655	0.08286	0.87466	0.52991	-0.22669	neg	neg	-0.6636	0.0795	0.9998		-0.9164	5.448e-05	0.4682		0.02232	0.113	1		0.2527	0.004585	1		-0.9914	0.0007118	0.09762		0	1	1		0.0476	0.6162	1
ENSMUSG00000031841	12554	Cdh13	cadherin 13	8	mP1			-0.63547	-0.73016	0.61887	0.3579	-0.53599	0.06412	-0.26936	0.26707	-0.34685	0.62448	0.6203	-0.23558	neg	neg	-0.8077	0.003956	0.6119		-0.9291	0.001663	1		-0.1375	0.5124	1		0.1214	0.6265	1		-0.5945	0.006581	0.2268		-0.007054	0.9284	1		-0.182	0.4977	1
ENSMUSG00000113430	NA				mP1			-0.60411	-0.52075	0.21212	0.31758	-0.16448	0.57782	-0.19024	-0.06838	-0.15262	0.20837	0.28272	-0.22622	neg	neg	-1.134	0.001408	0.3645		-1.032	0.003496	1		0.06132	0.9647	1		-0.1026	0.9629	1		-0.6328	0.003389	0.1853		0.07893	0.527	1		-0.01358	0.9765	1
ENSMUSG00000070570	72961	Slc17a7	solute carrier family 17 (sodium-dependent inorganic phosphate cotransporter), member 7	7	mP1			-0.5854	-0.35188	0.05977	0.37828	0.06964	-0.22634	-0.1825	0.76089	-0.28104	-0.03645	0.03795	-0.05834	neg	pos	-0.9507	0.001928	0.4142		-0.6965	0.06542	1		0.1375	0.8182	1		-0.2542	0.2464	1		-1.176	5.917e-05	0.03392		-0.3414	0.08617	1		-0.4107	0.00724	1
ENSMUSG00000028047	21827	Thbs3	thrombospondin 3	3	mP1			-0.56277	-0.43163	0.34752	0.29913	-0.09768	-0.1585	0.3091	-0.14496	0.65493	0.07047	-0.3012	-0.1873	neg	neg	-1.283	0.0008868	0.2687		-1.147	0.003706	1		0.2907	0.4225	1		-0.1362	0.8332	1		-1.436	2.23e-05	0.02057		0.03111	0.8159	1		0.1474	0.5463	1
ENSMUSG00000029910	56150	Mad2l1	MAD2 mitotic arrest deficient-like 1	6	mP1			-0.55875	-0.37996	0.00656	0.14537	-0.4887	0.51325	-0.48831	0.12367	-0.54955	-0.42868	0.02626	0.48521	neg	pos	-0.6284	0.1074	0.9998		-1.094	0.001556	1		0.1589	0.6689	1		0.4653	0.06954	1		-1.013	0.001601	0.1399		0.06295	0.9763	1		-0.3276	0.1735	1
ENSMUSG00000039496	227526	Cdnf	cerebral dopamine neurotrophic factor	2	mP1			0.28873	0.01035	-0.19369	-0.34113	-0.51349	-0.36355	0.28135	0.04255	0.38841	-0.17148	-0.31867	-0.26198	pos	neg	0.5275	0.1541	0.9998		-0.1975	0.04225	1		0.1175	0.7383	1		0.7251	0.001101	1		-0.1599	0.6667	0.9146		-0.06395	0.6946	1		0.005268	0.9802	1
ENSMUSG00000107427	NA				mP1			0.52301	0.11581	-0.34407	-0.49566	-0.42928	NA	NA	NA	0.30666	-0.14805	-0.34801	-0.13112	pos	neg	0.7605	0.00335	0.5612		-0.01975	0.4893	1		-0.04112	0.1735	1		0.7803	0.0003115	1		-0.01633	0.3466	0.7727		NA	NA	NA		NA	NA	NA
ENSMUSG00000108238	NA				mP1			0.57616	0.49368	-0.42226	0.01265	0.7242	0.68131	-0.31614	-0.20169	0.25591	-0.29682	-0.39215	0.29331	pos	neg	0.453	0.002841	0.5247		0.8663	0.0002512	0.9597		-0.005002	0.2225	1		-0.4132	0.2736	1		-0.06368	0.15	0.6128		0.08949	0.2698	1		-0.002764	0.7965	1
ENSMUSG00000106537	NA				mP1			0.62332	0.26476	-0.52832	-0.05173	0.32812	-0.32491	0.41772	-0.3031	0.67382	0.17094	-0.25022	-0.18276	pos	neg	0.3852	0.001449	0.3645		0.5798	0.0004709	1		-0.2033	0.4726	1		-0.1947	0.5649	1		0.5147	0.0001192	0.04182		0	1	1		0.06289	0.5122	1
ENSMUSG00000019888	67569	Mgat4c	MGAT4 family, member C	10	mP1			0.64331	0.58331	-0.28209	-0.00707	0.62975	0.59349	-0.47435	0.03606	0.19118	-0.42615	-0.44656	0.04757	pos	neg	0.5699	0.07148	0.9998		1.145	0.0009862	1		-0.0805	0.7817	1		-0.5756	0.08435	1		1.041	2.444e-05	0.02147		0.1928	0.4952	1		-0.1241	0.668	1
ENSMUSG00000023034	15370	Nr4a1	nuclear receptor subfamily 4, group A, member 1	15	mP1			0.69717	0.39542	-0.59872	-0.5081	-0.19101	0.62363	-0.33096	-0.35533	-0.49562	-0.16692	0.28257	0.69233	pos	pos	1.239	0.0006258	0.2448		0.4578	0.17	1		0.3725	0.2444	1		0.7816	0.04965	1		0.1594	0.2947	0.7397		0.4154	0.06551	1		0.1301	0.3416	1
ENSMUSG00000019487	106628	Trip10	thyroid hormone receptor interactor 10	17	mP1			0.74846	0.82174	-0.50489	-0.55192	0.20104	-0.29147	-0.05081	0.8136	0.23184	-0.54928	-0.40027	0.22133	pos	pos	1.091	0.000589	0.2448		0.8185	0.005449	1		0.2383	0.4604	1		0.2726	0.5953	1		0.2905	0.03474	0.3824		-0.3844	0.07802	1		-0.461	0.01698	1
ENSMUSG00000030844	67865	Rgs10	regulator of G-protein signalling 10	7	mP1			0.78362	0.38483	-0.65443	-0.74739	-0.20243	-0.16418	0.11961	0.26612	-0.3089	-0.81314	-0.32298	0.62887	pos	pos	0.9996	0.000576	0.2448		0.3631	0.2255	1		0.2166	0.3552	1		0.6365	0.03222	1		0.4335	0.06145	0.4692		-0.2452	0.3588	1		-0.109	0.6471	1
ENSMUSG00000047749	209032	Zc3hav1l	zinc finger CCCH-type, antiviral 1-like	6	mP1			0.8104	0.85786	-0.59357	-0.74624	0.20844	0.23605	-0.19075	0.24707	-0.11406	-0.55855	-0.3065	0.07827	pos	neg	1.134	0.001227	0.3591		0.7515	0.02963	1		-0.112	0.6208	1		0.3821	0.3528	1		0.2605	0.2153	0.6787		-0.09353	0.6504	1		-0.2088	0.3959	1
ENSMUSG00000041959	20194	S100a10	S100 calcium binding protein A10 (calpactin)	3	mP1			0.81188	0.67526	-0.8313	-0.60304	0.06337	-0.06977	0.38757	-0.37857	-0.69907	0.28568	0.59472	0.06237	pos	pos	1.374	4.789e-05	0.06891		1.027	0.002491	1		-0.07106	0.8084	1		0.3469	0.3934	1		1.021	4.297e-05	0.02935		0.0703	0.6353	1		0.3601	0.1765	1
ENSMUSG00000040565	107182	Btaf1	B-TFIID TATA-box binding protein associated factor 1	19	mP1			0.81819	0.6678	-0.40009	-0.67757	-0.00879	0.4086	-0.53689	-0.00826	-0.10039	0.85109	0.63556	-0.16014	pos	neg	1.099	0.0001079	0.1194		0.565	0.0552	1		-0.1936	0.3937	1		0.5343	0.06851	1		0.2639	0.2437	0.704		0.2311	0.3927	1		-0.1354	0.6293	1
ENSMUSG00000022935	14805	Grik1	glutamate receptor, ionotropic, kainate 1	16	mP1			0.8227	0.49018	-0.68728	-0.33193	0.31581	0.02695	0.15422	-0.1565	0.18041	0.66143	0.30224	-0.26327	pos	neg	0.9215	0.003641	0.5887		0.954	0.004022	1		0.2028	0.3893	1		-0.03255	0.8687	1		0.7827	0.001284	0.128		0.003215	0.9477	1		0.125	0.6479	1
ENSMUSG00000045410	56043	Akr1e1	aldo-keto reductase family 1, member E1	13	mP1			0.82627	0.62404	-0.55449	-0.69158	-0.11235	-0.44208	-0.10093	0.63399	0.34124	-0.93734	-0.79707	0.20901	pos	pos	1.062	0.001385	0.3645		0.4564	0.172	1		0.01518	0.9361	1		0.6052	0.08235	1		0.6077	0.01404	0.2873		-0.3564	0.1555	1		-0.3857	0.1359	1
ENSMUSG00000054715	232878	Zscan22	zinc finger and SCAN domain containing 22	7	mP1			0.84911	0.78569	-0.53022	-0.7847	0.13541	-0.07353	0.59334	-0.43371	0.48631	-0.79692	-0.79048	0.04015	pos	neg	1.344	0.0001444	0.1237		0.8385	0.01246	1		0.003047	0.9347	1		0.5055	0.235	1		0.9628	0.0002004	0.05357		0.07853	0.487	1		0.4608	0.06703	1
ENSMUSG00000022831	15163	Hcls1	hematopoietic cell specific Lyn substrate 1	16	mP1			0.86926	0.39353	-0.59124	-0.70644	-0.11365	0.29353	-0.27598	-0.3287	-0.11129	-0.58421	-0.28579	0.41406	pos	pos	1.495	3.539e-06	0.01273		0.8222	0.0006367	1		0.09163	0.8853	1		0.6725	0.1488	1		0.4044	0.003102	0.184		0.2776	0.09079	1		0.06804	0.3372	1
ENSMUSG00000045648	320460	Vwc2l	von Willebrand factor C domain-containing protein 2-like	1	mP1			0.88114	0.73296	-0.68093	-0.49323	0.51889	0.30587	-0.08181	-0.3959	-0.46338	0.77309	0.79675	-0.25502	pos	pos	1.4	1.798e-05	0.03235		1.562	5.317e-06	0.0914		0.4131	0.1376	1		-0.1621	0.5693	1		0.6899	0.00216	0.1607		0.2682	0.214	1		0.2552	0.2351	1
ENSMUSG00000103041	NA				mP1			0.88746	0.65191	-0.69727	-0.81989	-0.16997	-0.16412	0.30007	0.21986	-0.40356	-0.26127	0.05504	-0.18266	pos	pos	1.587	1.056e-05	0.0292		0.7583	0.01458	1		0.01554	0.9542	1		0.8285	0.05103	1		0.7064	0.001856	0.1482		-0.07608	0.7756	1		-0.009165	0.9471	1
ENSMUSG00000049858	211389	Suox	sulfite oxidase	10	mP1			0.88833	0.58609	-0.5514	-0.63993	0.19782	-0.31341	-0.10824	0.18203	-0.03158	-0.82154	-0.46072	0.39921	pos	pos	1.098	0.001255	0.3591		0.9413	0.005448	1		-0.1477	0.6275	1		0.1563	0.775	1		0.8729	0.0007327	0.09762		-0.02985	0.8536	1		-0.1022	0.6633	1
ENSMUSG00000022076	93688	Klhl1	kelch-like 1	14	mP1			0.89624	0.64145	-0.4493	-0.73563	0.00395	-0.48238	0.59465	-0.34588	-0.64687	-0.26336	0.21424	0.49761	pos	pos	1.145	0.0004534	0.225		0.6393	0.05377	1		0.2696	0.3092	1		0.5061	0.1465	1		0.493	0.04077	0.4006		-0.1541	0.7579	1		0.4896	0.09356	1
ENSMUSG00000026111	67387	Unc50	unc-50 homolog	1	mP1			0.9057	0.60021	-0.58869	-0.59611	0.09056	-0.29835	0.13053	0.18325	0.14989	-0.86543	-0.66967	0.26791	pos	pos	1.489	1.218e-05	0.0292		1.116	0.001031	1		-0.01929	0.9374	1		0.3729	0.3659	1		0.887	0.0003044	0.06931		-0.06908	0.7939	1		-0.03039	0.8934	1
ENSMUSG00000031967	114896	Afg3l1	AFG3-like AAA ATPase 1	8	mP1			0.91155	0.47378	-0.68563	-0.76797	-0.07162	0.21298	-0.3011	-0.03104	0.50736	-0.81055	-0.89112	-0.06754	pos	neg	1.098	0.001431	0.3645		0.6079	0.07595	1		-0.01079	0.9944	1		0.4905	0.1931	1		0.8188	0.001571	0.1396		0.05403	0.9041	1		-0.1348	0.6225	1
ENSMUSG00000079509	22764	Zfx	zinc finger protein X-linked	X	mP1			0.94598	0.67729	-0.6597	-0.48446	0.30015	0.17685	-0.12633	0.16816	-0.55082	-0.43548	0.0413	0.50161	pos	pos	1.003	0.0007686	0.2687		0.9131	0.003372	1		-0.008458	0.9914	1		0.09005	0.8145	1		1.034	3.626e-06	0.00608		-0.01961	0.9155	1		-0.09559	0.6984	1
ENSMUSG00000020492	66140	Ska2	spindle and kinetochore associated complex subunit 2	11	mP1			0.95395	0.75327	-0.52415	-0.77354	0.0609	0.7002	-0.79171	0.23283	-0.19051	0.29558	0.34318	0.04129	pos	neg	1.424	5.776e-05	0.07555		0.8869	0.008141	1		-0.2863	0.3028	1		0.5369	0.2066	1		1.124	2.624e-05	0.022		0.1792	0.6162	1		-0.269	0.3417	1
ENSMUSG00000035840	80289	Lysmd3	LysM, putative peptidoglycan-binding, domain containing 3	13	mP1			0.95506	0.55214	-0.64589	-0.67555	0.07832	0.19969	-0.46409	-0.24212	-0.71864	-0.06368	0.37305	0.34115	pos	pos	1.492	1.42e-05	0.0292		1.091	0.001316	1		-0.06347	0.8457	1		0.4008	0.3382	1		1.153	6.608e-06	0.008706		0.324	0.2431	1		0.006816	0.8725	1
ENSMUSG00000014932	22612	Yes1	YES proto-oncogene 1, Src family tyrosine kinase	5	mP1			0.9569	0.64367	-0.61589	-0.66754	0.04907	-0.03204	0.34949	-0.49414	-0.64461	0.00874	0.38028	0.14985	pos	pos	1.052	0.0002829	0.1938		0.7372	0.01453	1		-0.1689	0.4107	1		0.3148	0.3069	1		0.6656	0.002129	0.1596		0.09724	0.6283	1		0.2783	0.2442	1
ENSMUSG00000024027	14652	Glp1r	glucagon-like peptide 1 receptor	17	mP1			0.95759	0.68033	-0.62362	-0.79326	-0.04723	0.05013	-0.0362	-0.23563	-0.68689	-0.30594	0.25388	0.33886	pos	pos	2.259	1.583e-10	1.139e-06		1.333	4.028e-05	0.4616		0.2994	0.2422	1		0.9263	0.02107	1		1.405	2.167e-08	0.0003453		0.1341	0.4249	1		0.1039	0.4912	1
ENSMUSG00000020932	14580	Gfap	glial fibrillary acidic protein	11	mP2	mA1		0.51754	0.43993	-0.3706	-0.85252	-0.37773	0.85338	-0.59801	-0.53461	-0.40609	0.0046	0.40668	0.69972	pos	pos	1.05	0.0001435	0.1237		-0.03091	0.9101	1		0.1118	0.612	1		1.081	9.293e-05	1		0.1742	0.3895	0.7978		1.12	2.648e-06	0.01949		0.3202	0.03089	1
ENSMUSG00000073418	12268	C4b	complement component 4B (Chido blood group)	17	mP2	mA1		0.58004	0.49756	-0.72994	-0.85869	-0.2881	0.86473	-0.72505	-0.37323	-0.03655	0.39308	0.4089	0.39349	pos	pos	1.055	0.004445	0.6457		0.05912	0.8635	1		-0.004882	0.9521	1		0.9959	0.008145	1		0.7755	0.003928	0.1942		1.298	1.282e-06	0.01258		0.207	0.1467	1
ENSMUSG00000034573	19249	Ptpn13	protein tyrosine phosphatase, non-receptor type 13	5	mP2			-0.81038	-0.61956	0.47757	0.86439	0.22026	-0.48836	0.4486	0.07993	0.68513	-0.59297	-0.8332	-0.33026	neg	neg	-1.023	0.0001881	0.1425		-0.3397	0.2366	1		-0.147	0.4494	1		-0.6829	0.01413	1		-0.5505	0.007918	0.2397		-0.1325	0.64	1		0.06535	0.8353	1
ENSMUSG00000024074	50766	Crim1	cysteine rich transmembrane BMP regulator 1 (chordin like)	17	mP2			-0.80429	-0.67036	0.82582	0.79478	0.04487	0.22178	-0.08189	-0.39395	0.58462	0.54698	-0.0173	-0.51379	neg	neg	-1.071	4.327e-05	0.06891		-0.582	0.03459	1		0.1365	0.5565	1		-0.4893	0.06889	1		-0.5961	0.01186	0.2741		0.1745	0.3559	1		0.1358	0.4824	1
ENSMUSG00000064254	66071	Ethe1	ethylmalonic encephalopathy 1	7	mP2			-0.76781	-0.4397	0.49397	0.88488	0.2394	-0.00062	0.28496	-0.34034	-0.03052	-0.46312	-0.36675	-0.08571	neg	neg	-1.321	0.0002789	0.1938		-0.3728	0.3728	1		0.4905	0.1152	1		-0.9486	0.007074	1		-1.02	0.001121	0.1182		0.1304	0.4637	1		0.2374	0.2905	1
ENSMUSG00000061762	21333	Tac1	tachykinin 1	6	mP2			-0.69995	-0.66623	0.5333	0.87194	0.1887	-0.37233	0.41997	0.27298	-0.51812	-0.57877	-0.08374	0.30005	neg	pos	-1.271	0.0003721	0.2189		-0.3234	0.4	1		-0.4633	0.1169	1		-0.9475	0.007897	1		-0.2106	0.3562	0.7759		-0.3237	0.2309	1		-0.02117	0.8781	1
ENSMUSG00000062372	83762	Otof	otoferlin	5	mP2			-0.68995	-0.34191	0.26448	0.92163	0.39619	0.00034	-0.03216	0.05265	0.56589	0.34795	-0.1625	-0.38424	neg	neg	-0.8968	0.002614	0.5082		-0.1103	0.7255	1		-0.3143	0.1788	1		-0.7865	0.008748	1		-0.3576	0.132	0.5894		-0.007573	0.9874	1		0.03238	0.9061	1
ENSMUSG00000056222	20745	Spock1	sparc/osteonectin, cwcv and kazal-like domains proteoglycan 1	13	mP2			-0.55621	-0.44144	0.75826	0.74181	0.23949	-0.03014	-0.00566	-0.0434	0.13195	-0.71615	-0.52952	0.15021	neg	pos	-0.8623	0.0007067	0.2607		-0.2341	0.3815	1		0.07857	0.6663	1		-0.6283	0.01438	1		-0.4299	0.024	0.34		0.08845	0.6595	1		0.07884	0.7032	1
ENSMUSG00000026842	11350	Abl1	c-abl oncogene 1, non-receptor tyrosine kinase	2	mP2			-0.53017	-0.10307	0.16683	0.83451	0.59012	0.39028	-0.23647	-0.14056	0.31049	-0.91037	-0.79114	0.12949	neg	neg	-0.7394	0.0128	0.8191		0.1697	0.5791	1		0.06947	0.7564	1		-0.9091	0.00214	1		-0.4215	0.05434	0.4468		0.3107	0.2412	1		0.05946	0.7588	1
ENSMUSG00000046947	57869	Adck2	aarF domain containing kinase 2	6	mP2			-0.43002	-0.09054	-0.02705	0.83114	0.63467	-0.22587	-0.21953	0.45333	-0.28197	0.65523	0.63745	-0.14988	neg	pos	-0.8159	0.02315	0.9027		0.3619	0.3579	1		-0.3621	0.203	1		-1.178	0.001253	1		0.3226	0.3274	0.7612		-0.1289	0.5611	1		-0.2438	0.3332	1
ENSMUSG00000097321	625175	1700028E10Rik	RIKEN cDNA 1700028E10 gene	5	mP2			-0.4083	0.08876	0.00389	0.68955	0.60158	0.59936	-0.40025	0.12774	-0.51074	0.66168	0.71935	-0.23628	neg	pos	-0.4625	0.001469	0.3645		0.2671	0.506	1		-0.05818	0.4984	1		-0.7295	0.0001547	1		-0.2322	0.3396	0.7686		0.06529	0.8843	1		-0.1515	0.04773	1
ENSMUSG00000026104	20846	Stat1	signal transducer and activator of transcription 1	1	mP2			-0.40444	-0.2347	0.00473	0.84392	0.68694	-0.36317	0.17279	0.23232	-0.58486	0.68825	0.78236	0.02051	neg	pos	-0.8837	0.01212	0.8001		0.3267	0.4295	1		-0.1831	0.549	1		-1.21	0.0009073	1		-0.08185	0.697	0.9227		-0.1651	0.532	1		-0.07066	0.7539	1
ENSMUSG00000106636	NA				mP2			-0.38307	-0.35668	0.27048	0.74635	0.45821	0.56449	-0.47079	0.28718	0.82214	-0.18634	-0.61724	-0.24059	neg	neg	-0.6656	0.004946	0.6457		0.04805	0.9031	1		0.1649	0.6447	1		-0.7137	0.003553	1		-0.6315	0.03948	0.396		0.0612	0.9277	1		-0.1761	0.1235	1
ENSMUSG00000034850	69470	Tmem127	transmembrane protein 127	2	mP2			0.52974	0.45836	-0.00925	-0.81853	-0.31911	-0.38747	0.78494	-0.26706	-0.0551	0.28174	0.24505	-0.32344	pos	neg	0.7563	0.01404	0.8191		-0.04437	0.8818	1		-0.002825	0.974	1		0.8007	0.009398	1		0.5603	0.01371	0.2873		-0.09295	0.7171	1		0.2395	0.2965	1
ENSMUSG00000084968	NA				mP2			0.57089	0.58133	-0.40602	-0.86991	-0.38023	-0.13328	0.2695	-0.27903	0.03348	0.84715	0.57486	-0.29699	pos	neg	1.185	0.0001301	0.1237		0.07474	0.298	1		0.4789	0.06879	1		1.111	0.001763	1		-0.04982	0.08477	0.5235		0.006551	0.7143	1		0.05289	0.4492	1
ENSMUSG00000046991	71682	Wdr27	WD repeat domain 27	17	mP2			0.61824	0.49495	-0.39988	-0.95951	-0.44429	0.41761	-0.08818	-0.07555	0.7173	0.30708	-0.21195	-0.26319	pos	neg	1.026	0.001531	0.3735		0.00126	0.9897	1		-0.08947	0.714	1		1.025	0.001857	1		0.3249	0.02684	0.3559		0.08009	0.6035	1		-0.001072	0.9197	1
ENSMUSG00000039976	207592	Tbc1d16	TBC1 domain family, member 16	11	mP2			0.70017	0.36977	-0.57289	-0.83652	-0.27018	-0.1514	0.15999	0.13648	0.50488	-0.42759	-0.50763	0.29233	pos	pos	0.872	0.004218	0.6388		0.2116	0.4988	1		0.1479	0.5168	1		0.6604	0.03346	1		0.2673	0.2222	0.6855		-0.1251	0.6107	1		-0.0728	0.7579	1
ENSMUSG00000066938	NA				mP3			0.4411	0.66811	-0.44048	-0.05459	0.41199	-0.00983	-0.06723	-0.1528	-0.01872	0.25739	0.26162	-0.20616	pos	pos	0.3832	0.0008467	0.2687		0.684	0.0001241	0.8531		-0.07388	0.05217	1		-0.3008	0.4015	1		0.002822	0.03045	0.3707		0.01492	0.9035	1		0.0009401	0.975	1
ENSMUSG00000110670	NA				mP3			0.45827	0.7709	-0.27773	-0.39293	0.25467	-0.21059	-0.16231	0.58908	0.1774	0.48631	0.27587	-0.07405	pos	pos	1.203	0.0005404	0.2448		0.7459	0.02919	1		-0.4594	0.04083	1		0.4574	0.2565	1		0.2054	0.3354	0.7662		-0.142	0.408	1		-0.1605	0.3229	1
ENSMUSG00000009115	76573	Spatc1l	spermatogenesis and centriole associated 1 like	10	mP3			0.46213	0.90982	-0.44021	-0.20962	0.50445	-0.25519	-0.02041	0.47221	NA	NA	NA	NA	pos	.	0.4833	0.000437	0.2246		0.6572	0.000161	0.9223		0.1337	0.6685	1		-0.174	0.598	1		-0.1447	0.3126	0.7521		-0.06748	0.5589	1		-0.05888	0.6004	1
ENSMUSG00000087611	NA				mP3			0.48675	0.76825	-0.34511	-0.45866	0.36485	-0.03703	-0.46397	0.39001	-0.43471	-0.42753	-0.04109	0.42357	pos	pos	0.6781	0.0008863	0.2687		0.549	0.002284	1		0.01753	0.9928	1		0.1291	0.8361	1		0.2715	0.004432	0.2047		-0.01726	0.8366	1		-0.1936	0.3792	1
ENSMUSG00000030031	243574	Kbtbd8	kelch repeat and BTB (POZ) domain containing 8	6	mP3			0.51098	0.802	-0.45757	-0.15006	0.56125	0.10183	-0.4069	0.36246	-0.17268	-0.45058	-0.20465	0.03595	pos	pos	0.718	0.001852	0.4037		0.8918	0.0007066	1		-0.3052	0.4548	1		-0.1738	0.6074	1		1.24	7.842e-07	0.002066		-0.07835	0.6723	1		-0.2254	0.34	1
ENSMUSG00000043036	330188	Ccdc63	coiled-coil domain containing 63	5	mP3			0.5189	0.77558	-0.51221	-0.28231	0.25122	-0.25267	0.3172	-0.2651	0.86749	-0.11164	-0.65469	-0.34927	pos	neg	0.6576	0.0005621	0.2448		0.4934	0.002014	1		0.0719	0.9219	1		0.1643	0.7547	1		-0.03564	0.07909	0.5113		-0.003527	0.9617	1		0.02647	0.738	1
ENSMUSG00000078870	NA				mP3			0.54558	0.61856	-0.47083	-0.4764	-0.13714	-0.26761	-0.10192	0.2812	0.14323	-0.12439	-0.20196	-0.10486	pos	neg	0.7329	0.0003772	0.2189		0.2271	0.01744	1		0.1077	0.7656	1		0.5058	0.1816	1		0.1547	0.008479	0.2426		-0.118	0.4976	1		-0.07921	0.6271	1
ENSMUSG00000049649	14748	Gpr3	G-protein coupled receptor 3	4	mP3			0.56069	0.70097	-0.44364	-0.52474	-0.03595	0.16938	-0.0903	-0.03555	-0.29765	-0.24556	0.1426	0.11657	pos	pos	0.8516	0.001375	0.3645		0.3873	0.02951	1		0.1086	0.7556	1		0.4643	0.2798	1		0.07139	0.1003	0.5473		0.06457	0.7483	1		-0.01374	0.9834	1
ENSMUSG00000031661	93960	Nkd1	naked cuticle 1	8	mP3			0.56986	0.91525	-0.54993	-0.4181	0.48521	-0.31611	0.02327	0.1585	0.1112	0.17236	0.06906	-0.33625	pos	neg	1.015	0.002666	0.5083		1.021	0.003474	1		-0.1422	0.567	1		-0.006083	0.9099	1		0.518	0.03029	0.37		-0.103	0.6868	1		-0.04413	0.8353	1
ENSMUSG00000020905	216835	Usp43	ubiquitin specific peptidase 43	11	mP3			0.57899	0.84727	-0.4865	-0.51365	0.25097	0.20353	-0.29678	-0.41741	-0.2811	-0.16139	0.13875	0.23311	pos	pos	0.7368	0.001789	0.4037		0.6646	0.003397	1		0.1631	0.6887	1		0.07222	0.9461	1		0.08065	0.07367	0.4978		0.1592	0.1924	1		0.09067	0.2982	1
ENSMUSG00000030888	101867	Rrp8	ribosomal RNA processing 8, methyltransferase, homolog (yeast)	7	mP3			0.58035	0.80978	-0.49817	-0.53494	0.21336	0.25038	0.19362	-0.27474	0.0042	-0.56644	-0.35267	0.21	pos	neg	0.9643	0.0004107	0.2189		0.8219	0.001473	1		0.02185	0.8104	1		0.1425	0.8242	1		1.332	2.948e-07	0.001223		0.0804	0.6938	1		0.1242	0.598	1
ENSMUSG00000031575	23808	Ash2l	ASH2 like histone lysine methyltransferase complex subunit	8	mP3			0.62071	0.79603	-0.4592	-0.14528	0.61794	0.54337	-0.62349	-0.1639	-0.13897	0.81159	0.56633	-0.3887	pos	neg	0.5659	0.03113	0.9686		0.9386	0.0007986	1		-0.09599	0.5825	1		-0.3726	0.1526	1		0.4128	0.02896	0.3661		0.2296	0.3126	1		-0.04791	0.8642	1
ENSMUSG00000033237	77044	Arid2	AT rich interactive domain 2 (ARID, RFX-like)	15	mP3			0.70485	0.91465	-0.54825	-0.59443	0.1556	-0.71462	0.42732	0.26236	0.56941	-0.46506	-0.64066	-0.24649	pos	neg	0.8432	0.0008949	0.2687		0.5683	0.03314	1		0.003794	0.9669	1		0.2749	0.2975	1		-0.06186	0.8348	0.9624		-0.2085	0.3463	1		-0.06288	0.758	1
ENSMUSG00000033624	319518	Pdpr	pyruvate dehydrogenase phosphatase regulatory subunit	8	mP3			0.72569	0.80607	-0.66739	-0.35376	0.57082	0.15683	-0.04317	-0.15152	-0.49453	0.11253	0.31239	0.02121	pos	neg	0.8357	0.008087	0.7177		0.9861	0.003002	1		0.2875	0.265	1		-0.1504	0.6005	1		0.4155	0.06865	0.4868		0.1528	0.5251	1		0.1756	0.4864	1
ENSMUSG00000078570	68920	1110065P20Rik	RIKEN cDNA 1110065P20 gene	4	mP3			0.74696	0.88256	-0.54177	-0.49922	0.41046	0.42378	-0.50766	0.19595	0.38417	0.03899	-0.12509	0.02986	pos	neg	1.134	0.0007271	0.2616		1.125	0.001196	1		-0.1085	0.6955	1		0.009127	0.9419	1		0.9506	0.0001913	0.052		0.07644	0.8641	1		-0.2071	0.4546	1
ENSMUSG00000032802	76650	Srxn1	sulfiredoxin 1 homolog (S. cerevisiae)	2	mP3			0.78508	0.89941	-0.50106	-0.54601	0.26653	-0.3887	0.33504	-0.09561	-0.28385	0.20146	0.46883	0.33611	pos	pos	0.8792	0.0006488	0.2457		0.7393	0.00644	1		0.1007	0.5639	1		0.1399	0.6187	1		0.457	0.01223	0.2764		-0.136	0.6155	1		0.1574	0.5501	1
ENSMUSG00000002107	14007	Celf2	CUGBP, Elav-like family member 2	2	mP4	mA2		-0.51244	-0.56218	0.65138	0.1485	-0.69587	0.7807	-0.86582	-0.1411	0.30807	-0.12637	-0.31527	0.00518	neg	neg	-0.4306	0.08635	0.9998		-0.8971	0.0008498	1		-0.1664	0.4785	1		0.4665	0.06356	1		-0.1953	0.3571	0.7768		0.3367	0.03912	1		-0.0802	0.6582	1
ENSMUSG00000015605	20807	Srf	serum response factor	17	mP4			-0.6656	-0.65205	0.77356	0.11662	-0.74681	0.71138	-0.90759	-0.04616	0.00813	-0.71884	-0.40464	0.37096	neg	pos	-0.6624	0.03014	0.9654		-1.205	0.0001981	0.9597		0.1556	0.5195	1		0.5426	0.06683	1		-0.9424	7.226e-05	0.03398		0.3347	0.2193	1		-0.1628	0.5785	1
ENSMUSG00000028702	19366	Rad54l	RAD54 like (S. cerevisiae)	4	mP4			-0.28778	-0.00376	-0.11615	0.59152	0.64074	-0.0729	-0.06248	0.21233	0.73081	-0.12001	-0.60052	-0.50153	neg	neg	-0.4909	0.008791	0.7413		0.2483	0.5356	1		0.0637	0.9701	1		-0.7392	0.001471	1		-0.365	0.1437	0.6041		-0.002882	0.9503	1		-0.01231	0.8728	1
ENSMUSG00000020656	195733	Grhl1	grainyhead like transcription factor 1	12	mP4			-0.24699	-0.28444	0.35636	-0.11424	-0.73678	-0.16079	-0.1747	0.33512	-0.23054	0.69893	0.58588	-0.05816	neg	pos	-0.1426	0.6515	0.9998		-1.155	0.0005262	1		-0.00709	0.8956	1		1.012	0.001181	1		-0.773	0.01297	0.2807		-0.04441	0.8154	1		-0.1827	0.4949	1
ENSMUSG00000031382	68854	Asb11	ankyrin repeat and SOCS box-containing 11	X	mP4			-0.11982	0.27448	-0.09747	0.53655	0.82194	0.59191	-0.27832	-0.00551	NA	NA	NA	NA	neg	.	-0.3735	0.01671	0.8262		0.5835	0.1378	1		0.06311	0.3328	1		-0.957	0.0001979	1		-0.366	0.02956	0.3682		0.0557	0.7678	1		-0.04336	0.6938	1
ENSMUSG00000045725	78004	Prr15	proline rich 15	6	mP4			-0.07193	0.05048	0.26124	-0.27705	-0.61771	-0.01166	-0.2773	0.77811	-0.20231	-0.25802	-0.01253	0.70489	pos	pos	0.1534	0.7534	0.9998		-0.4188	0.002104	1		-0.02509	0.3769	1		0.5721	0.0005605	1		-0.4402	0.08776	0.5292		-0.1287	0.4282	1		-0.2142	0.1527	1
ENSMUSG00000081272	NA				mP4			-0.02517	-0.30161	-0.09945	-0.48093	-0.74691	-0.73451	0.78256	-0.04307	0.61673	-0.81086	-0.88626	0.05393	pos	neg	0.06933	0.9463	0.9998		-1.027	0.002194	1		0.06519	0.8404	1		1.097	0.0009521	1		-0.3883	0.1876	0.6542		-0.2656	0.3628	1		0.1666	0.6232	1
ENSMUSG00000103651	NA				mP4			-0.01016	0.07695	-0.09172	0.61728	0.84731	0.41289	-0.4032	-0.15046	0.70672	-0.45548	-0.68911	0.19732	neg	neg	-0.4039	0.08556	0.9998		0.6687	0.1012	1		-0.08981	0.8943	1		-1.073	0.0009794	1		0.661	0.03591	0.3872		0.1207	0.5291	1		-0.03688	0.8782	1
ENSMUSG00000052026	240332	Slc6a7	solute carrier family 6 (neurotransmitter transporter, L-proline), member 7	18	mP4			0.02143	-0.20453	-0.03319	-0.55431	-0.8883	0.11226	0.14099	0.02823	0.17889	-0.46011	-0.46361	0.26587	pos	neg	0.2849	0.4243	0.9998		-0.8111	0.01406	1		0.01545	0.9534	1		1.096	0.000693	1		-0.2031	0.4139	0.8096		3.343e-05	0.9893	1		0.03751	0.8881	1
ENSMUSG00000060187	237560	Lrrc10	leucine rich repeat containing 10	10	mP4			0.06577	0.34822	-0.11052	0.3981	0.79238	0.50712	-0.50539	0.10879	0.50223	-0.03507	-0.33771	-0.12994	neg	neg	-0.1149	0.3237	0.9998		0.7876	0.006762	1		0.03632	0.4075	1		-0.9025	0.0002241	1		-0.1117	0.8025	0.9515		0.0401	0.7582	1		-0.03063	0.5705	1
ENSMUSG00000026211	98733	Obsl1	obscurin-like 1	1	mP4			0.20432	0.59901	-0.30639	0.35889	0.82373	-0.4123	0.43342	0.17927	0.34582	0.75513	0.25666	-0.52428	pos	neg	0.125	0.6337	0.9998		1.06	0.004027	1		-0.1229	0.6304	1		-0.935	0.009342	1		0.2786	0.2609	0.7159		-0.2331	0.3995	1		0.06463	0.8857	1
ENSMUSG00000037474	76843	Dtl	denticleless E3 ubiquitin protein ligase	1	mP4			0.24205	0.57222	-0.25279	0.26618	0.76459	-0.3149	0.32174	0.03051	0.38627	0.68608	0.22262	-0.34423	pos	neg	0.1683	0.1881	0.9998		0.9002	0.003305	1		-0.08185	0.2593	1		-0.7319	0.05022	1		-0.03145	0.4918	0.8477		-0.0961	0.5796	1		0.09282	0.6786	1
ENSMUSG00000041057	72515	Wdr43	WD repeat domain 43	17	mP4			0.30533	0.49537	-0.39883	0.30349	0.9291	0.63806	-0.06592	-0.54655	0.26938	-0.37414	-0.45913	0.06797	pos	neg	0.1308	0.5679	0.9998		0.8887	0.0005596	1		-0.1058	0.4929	1		-0.7579	0.001858	1		0.2475	0.1427	0.6034		0.4906	0.04106	1		0.3545	0.1315	1
ENSMUSG00000073436	193838	Eme2	essential meiotic structure-specific endonuclease subunit 2	17	mP4			0.34765	0.47518	-0.38424	0.22502	0.89465	-0.23082	0.5402	-0.35965	0.61189	0.11622	-0.37934	-0.51428	pos	neg	0.1478	0.156	0.9998		0.87	0.002679	1		0.2481	0.4038	1		-0.7223	0.05061	1		0.625	0.001841	0.1479		-0.01946	0.7339	1		0.3145	0.144	1
ENSMUSG00000031109	209224	Enox2	ecto-NOX disulfide-thiol exchanger 2	X	mP4			0.37061	0.18368	-0.38895	-0.73554	-0.68262	0.498	-0.74625	0.24527	0.33126	-0.90659	-0.74456	0.21444	pos	pos	0.6682	0.07573	0.9998		-0.4225	0.2123	1		0.1489	0.5657	1		1.091	0.002247	1		0.04944	0.8148	0.9547		0.1219	0.7554	1		-0.2898	0.2958	1
ENSMUSG00000021032	64242	Ngb	neuroglobin	12	mP5			-0.82482	-0.58165	0.87902	0.66959	-0.04131	0.74844	-0.53806	-0.16868	0.21383	-0.8585	-0.71396	-0.01087	neg	neg	-0.9425	0.001843	0.4037		-0.5611	0.07703	1		0.09935	0.6248	1		-0.3814	0.2252	1		-0.4113	0.05667	0.4556		0.2876	0.2029	1		-0.02349	0.9563	1
ENSMUSG00000003575	382056	Crtc1	CREB regulated transcription coactivator 1	8	mP5			-0.7467	-0.54844	0.91852	0.47447	-0.18376	-0.01505	0.06923	0.11313	0.50324	0.49382	0.06829	-0.31112	neg	neg	-0.8395	0.002685	0.5083		-0.747	0.01116	1		0.0579	0.7784	1		-0.09251	0.7787	1		-0.5936	0.004815	0.208		-0.03376	0.8821	1		-0.00215	0.9884	1
ENSMUSG00000053310	64011	Nrgn	neurogranin	9	mP5			-0.67825	-0.53079	0.9667	0.31561	-0.41729	0.06207	-0.09694	0.11525	-0.01578	0.34564	0.28875	0.23297	neg	pos	-1.348	0.0006294	0.2448		-1.401	0.0002362	0.9597		0.3161	0.3522	1		0.05336	0.6002	1		-1.362	7.923e-05	0.03398		-0.01217	0.9547	1		-0.01722	0.9414	1
ENSMUSG00000024617	12322	Camk2a	calcium/calmodulin-dependent protein kinase II alpha	18	mP5			-0.58859	-0.44061	0.82372	0.3974	-0.00308	-0.01292	-0.0423	0.10063	0.39573	-0.82429	-0.81782	-0.07816	neg	neg	-0.9175	0.001577	0.3781		-0.7038	0.02083	1		0.08402	0.7506	1		-0.2136	0.4918	1		-0.6465	0.01093	0.2676		-0.03501	0.8531	1		-0.04911	0.8071	1
ENSMUSG00000032936	235604	Camkv	CaM kinase-like vesicle-associated	9	mP5			-0.57596	-0.48183	0.95171	0.50114	-0.21178	0.17629	-0.1854	-0.02697	0.67377	-0.45134	-0.76113	-0.29292	neg	neg	-1.207	0.0001698	0.1357		-1.005	0.002734	1		0.1063	0.7679	1		-0.2015	0.5804	1		-0.9708	0.001011	0.1117		0.1303	0.621	1		0.05435	0.813	1
ENSMUSG00000046093	170638	Hpcal4	hippocalcin-like 4	4	mP5			-0.57305	-0.4066	0.95292	0.4427	-0.10433	0.10327	-0.07798	-0.10107	-0.80147	0.06917	0.54622	0.17791	neg	pos	-0.8021	0.003421	0.5658		-0.6574	0.02253	1		0.0876	0.6923	1		-0.1447	0.6273	1		-0.7589	0.0004206	0.08253		0.1115	0.6539	1		0.06047	0.7983	1
ENSMUSG00000058624	14544	Gda	guanine deaminase	19	mP5			-0.5426	-0.51938	0.94273	0.33812	-0.37591	0.31716	-0.3888	0.12809	-0.48185	0.38925	0.51176	-0.04325	neg	neg	-1.154	0.0005187	0.2448		-1.138	0.001005	1		0.2703	0.3245	1		-0.01602	0.959	1		-0.9654	0.0004502	0.08741		0.1295	0.6601	1		-0.0526	0.8721	1
ENSMUSG00000022895	23872	Ets2	E26 avian leukemia oncogene 2, 3' domain	16	mP5			-0.49305	-0.62825	0.93371	0.18621	-0.49465	0.25497	-0.29008	-0.10834	-0.55175	-0.27841	0.15378	0.34288	neg	pos	-0.8493	0.00718	0.6986		-1.152	0.0004885	1		-0.07093	0.7375	1		0.3024	0.294	1		-0.8718	0.0005136	0.09062		0.2429	0.3446	1		0.09531	0.6762	1
ENSMUSG00000008658	268859	Rbfox1	RNA binding protein, fox-1 homolog (C. elegans) 1	16	mP5			-0.36557	-0.43406	0.83478	0.13725	-0.42106	0.12712	-0.25795	0.15043	0.07983	-0.39901	-0.29421	0.06757	neg	neg	-0.7022	0.03325	0.9925		-1.042	0.002362	1		0.1177	0.6913	1		0.3393	0.2596	1		-0.8118	0.003094	0.184		0.03036	0.9398	1		-0.07955	0.7753	1
ENSMUSG00000041592	237979	Sdk2	sidekick cell adhesion molecule 2	11	mP5			0.69185	0.80814	-0.89821	-0.55178	0.28113	-0.2374	-0.08834	-0.13622	-0.10907	0.57549	0.51262	0.1511	pos	pos	0.8512	0.00233	0.4722		0.7376	0.01185	1		0.02177	0.942	1		0.1136	0.723	1		0.3027	0.1351	0.5929		0.1257	0.6243	1		0.06567	0.7809	1
ENSMUSG00000083064	NA						fP0	-0.56769	-0.56819	0.16513	0.32274	-0.05385	-0.47371	0.01212	0.65801	-0.29379	-0.50138	-0.08789	0.91132	neg	pos	-0.1369	0.4108	NA		-0.09398	0.6159	1		-0.0835	0.5186	1		-0.04297	0.784	1		-0.008503	0.8376	NA		-0.0675	0.4065	1		-0.0528	0.538	1
ENSMUSG00000031147	54634	Magix	MAGI family member, X-linked	X			fP0	-0.24183	0.36129	-0.2996	0.13693	0.25936	-0.3105	0.36035	-0.24179	0.24797	-0.4183	-0.44368	0.054	neg	neg	-0.05636	0.8503	0.9998		0.01994	0.9444	1		-0.02989	0.536	1		-0.0763	0.7929	1		-0.2773	0.2721	0.7249		-0.03942	0.6671	1		0.07778	0.5461	1
ENSMUSG00000021033	14874	Gstz1	glutathione transferase zeta 1 (maleylacetoacetate isomerase)	12			fP0	-0.2154	-0.32326	0.66372	-0.04973	-0.54026	0.20588	-0.14438	-0.27099	0.41428	0.38283	-0.16999	-0.8527	neg	neg	-0.1802	0.5756	0.9998		-0.5615	0.1054	1		-0.01866	0.9526	1		0.3813	0.242	1		-0.1351	0.5302	0.863		0.07056	0.7959	1		0.0009901	0.9821	1
ENSMUSG00000026473	14645	Glul	glutamate-ammonia ligase (glutamine synthetase)	1			fP0	-0.09734	-0.01985	0.55487	0.08686	0.15982	-0.48038	0.37391	0.28588	-0.2992	-0.48578	-0.02373	0.92924	neg	pos	-0.06938	0.7261	0.9998		-0.02464	0.9063	1		0.2446	0.08933	1		-0.04474	0.8226	1		-0.2301	0.1437	0.6041		-0.172	0.236	1		-0.09009	0.545	1
ENSMUSG00000026281	21915	Dtymk	deoxythymidylate kinase	1			fP0	-0.06718	0.02842	0.23997	-0.24837	-0.69174	-0.24348	0.25279	-0.18105	0.391	0.40419	-0.06765	-0.94266	pos	neg	0.09218	0.8602	0.9998		-0.4072	0.2152	1		0.2548	0.3967	1		0.4994	0.1364	1		0.008244	0.9887	0.9972		0.01452	0.8654	1		0.1394	0.5678	1
ENSMUSG00000099034	NA						fP0	-0.02763	0.43367	0.07424	0.3822	0.56364	-0.06747	-0.15946	0.02275	-0.54202	-0.08353	0.42647	0.84776	neg	pos	-0.03262	0.9754	0.9998		0.3479	0.3093	1		0.1808	0.6006	1		-0.3805	0.2646	1		-0.2492	0.4785	0.8413		0.01888	0.9483	1		-0.03782	0.7164	1
ENSMUSG00000028487	242509	Bnc2	basonuclin 2	4			fP0	0.00414	0.49641	-0.40715	0.06301	0.31443	-0.13481	0.01421	-0.02805	-0.42186	-0.53245	0.03373	0.9818	pos	pos	0.1191	0.6844	0.9998		0.1593	0.6072	1		0.09104	0.9802	1		-0.04022	0.8862	1		-0.4252	0.1221	0.5765		0.0441	0.7819	1		0.009809	0.909	1
ENSMUSG00000107596	NA						fP0	0.01736	0.44448	-0.26239	-0.04225	0.06201	-0.35715	0.38584	-0.22691	-0.44986	-0.48603	0.04461	0.95365	pos	pos	0.04585	0.7019	NA		0.09037	0.5704	1		0.05709	0.744	1		-0.04453	0.8221	1		-0.03896	0.9459	NA		-0.02394	0.7653	1		0.0411	0.6931	1
ENSMUSG00000084799	100380944	Ino80dos	INO80 complex subunit D, opposite strand	1			fP0	0.24528	0.12446	-0.33233	0.06688	0.20407	0.03482	-0.15225	0.72107	-0.54307	-0.22378	0.30242	0.88082	pos	pos	0.2199	0.5253	0.9998		0.2402	0.4988	1		-0.1981	0.2959	1		-0.02034	0.9296	1		-0.274	0.429	0.8176		-0.2679	0.2149	1		-0.4051	0.04928	1
ENSMUSG00000074272	26365	Ceacam1	carcinoembryonic antigen-related cell adhesion molecule 1	7			fP0	0.41471	0.00904	-0.1768	-0.33562	-0.39237	0.30576	-0.05062	0.179	0.08123	0.31975	0.00972	-0.68344	pos	neg	0.4625	0.197	NA		-0.05865	0.7681	1		-0.0534	0.8238	1		0.5211	0.1153	1		0.1037	0.5901	0.8858		-0.0194	0.8334	1		-0.09788	0.5013	1
ENSMUSG00000028468	242406	Rgp1	RAB6A GEF compex partner 1	4			fP0	0.75254	0.47913	-0.19696	-0.71457	-0.19102	-0.51646	0.22555	0.41251	0.57483	0.41026	-0.1553	-0.91682	pos	neg	0.9897	0.005049	0.6457		0.3385	0.3273	1		-0.129	0.6149	1		0.6512	0.07946	1		0.573	0.02325	0.3367		-0.3781	0.1606	1		-0.141	0.5455	1
ENSMUSG00000032741	252972	Tpcn1	two pore channel 1	5			fP1	-0.71656	-0.15062	0.21049	0.45423	0.16515	-0.56935	0.46189	0.24877	0.90561	-0.41864	-0.84851	-0.35907	neg	neg	-0.5224	0.09252	0.9998		-0.2838	0.3814	1		0.08706	0.7094	1		-0.2385	0.4588	1		-0.3701	0.1169	0.5688		-0.3862	0.1386	1		-0.02911	0.8485	1
ENSMUSG00000103722	NA						fP1	-0.68469	-0.39226	-0.04166	0.47911	-0.01088	0.13271	-0.48185	-0.01571	0.82124	-0.36918	-0.71843	-0.07716	neg	neg	-0.3556	0.1146	NA		-0.1963	0.5317	1		-0.03837	0.8769	1		-0.1593	0.3572	1		-0.1678	0.4614	0.8343		0.06986	0.7525	1		-0.04823	0.7757	1
ENSMUSG00000018012	170758	Rac3	Rac family small GTPase 3	11			fP1	-0.67776	-0.40316	0.21018	0.28881	-0.46258	0.56471	-0.38436	-0.1195	0.74679	0.3037	-0.34158	-0.7534	neg	neg	-0.4536	0.1776	0.9998		-0.5729	0.1027	1		-0.3114	0.2355	1		0.1193	0.6872	1		-0.3307	0.1972	0.6603		0.1676	0.5594	1		-0.03317	0.9434	1
ENSMUSG00000020946	56494	Gosr2	golgi SNAP receptor complex member 2	11			fP1	-0.60961	-0.67772	0.72476	0.20914	-0.47561	0.32183	-0.21428	-0.17074	0.80275	-0.39939	-0.80845	-0.44661	neg	neg	-0.367	0.1356	0.9998		-0.4013	0.124	1		-0.2009	0.2477	1		0.0343	0.8751	1		-0.1319	0.4437	0.8247		0.1041	0.6741	1		-0.02195	0.9446	1
ENSMUSG00000085105	NA						fP1	-0.59877	-0.31818	0.33871	0.19497	-0.40884	0.34068	-0.24085	0.25293	0.84198	-0.1876	-0.65678	-0.36479	neg	neg	-0.1366	0.6176	NA		-0.2401	0.2195	1		-0.03815	0.9059	1		0.1036	0.4076	1		-0.06932	0.6887	0.9207		-0.01454	0.8183	1		-0.1206	0.1486	1
ENSMUSG00000004366	20604	Sst	somatostatin	16			fP1	-0.58775	-0.52401	0.57129	0.44912	0.08324	0.50599	-0.35057	-0.28999	0.81673	-0.29034	-0.77399	-0.47459	neg	neg	-0.591	0.1054	0.9998		-0.2579	0.5144	1		0.4272	0.1729	1		-0.3331	0.3566	1		-0.3613	0.2446	0.7041		0.3607	0.09569	1		0.1239	0.5415	1
ENSMUSG00000028675	52830	Pnrc2	proline-rich nuclear receptor coactivator 2	4			fP1	-0.55498	-0.61327	0.24947	0.64403	0.1585	0.74433	-0.23244	-0.587	0.78724	0.055	-0.47398	-0.41254	neg	neg	-0.7246	0.01646	0.8262		-0.04068	0.8979	1		-0.0922	0.666	1		-0.6839	0.02435	1		-0.01391	0.888	0.9753		0.4071	0.08898	1		0.2277	0.3172	1
ENSMUSG00000028093	66659	Acp6	acid phosphatase 6, lysophosphatidic	3			fP1	-0.54971	-0.14923	0.35172	0.56859	0.43853	-0.2178	0.13951	0.26851	0.87024	0.12271	-0.50005	-0.58698	neg	neg	-0.355	0.3326	0.9998		-0.005281	0.9919	1		-0.01919	0.8537	1		-0.3497	0.34	1		-0.4397	0.163	0.6308		-0.1071	0.6429	1		-0.009975	0.9195	1
ENSMUSG00000026471	15064	Mr1	major histocompatibility complex, class I-related	1			fP1	-0.54367	-0.37973	0.23499	0.24	-0.48508	-0.20134	0.46915	0.10376	0.81821	-0.60481	-0.95255	-0.20086	neg	neg	-0.3843	0.3021	0.9998		-0.6347	0.06338	1		0.1418	0.6315	1		0.2504	0.3351	1		-0.3281	0.256	0.7142		-0.1152	0.6674	1		0.01776	0.986	1
ENSMUSG00000029716	50765	Tfr2	transferrin receptor 2	5			fP1	-0.5166	-0.04162	0.21233	0.32285	-0.06646	0.10725	0.07503	-0.22047	0.78778	-0.13032	-0.64763	-0.50669	neg	neg	-0.3279	0.3502	0.9998		-0.3429	0.3165	1		-0.1354	0.4849	1		0.01498	0.888	1		-0.5159	0.09457	0.5399		0.08129	0.6458	1		0.07455	0.6644	1
ENSMUSG00000111521	NA						fP1	-0.5164	-0.39567	-0.05985	0.12484	-0.23666	-0.33092	0.60865	-0.38008	0.91143	-0.22923	-0.69498	-0.22566	neg	neg	-0.2737	0.3491	NA		-0.352	0.07964	1		0.08196	0.6954	1		0.07832	0.3257	1		-0.1888	0.3877	0.7966		-0.03127	0.7309	1		0.182	0.0858	1
ENSMUSG00000054434	330189	Tmem120b	transmembrane protein 120B	5			fP1	-0.49466	-0.45813	0.12746	0.27802	-0.08134	0.19589	-0.40365	0.13568	0.88216	-0.32708	-0.76282	-0.22038	neg	neg	-0.3856	0.2897	0.9998		-0.3604	0.3212	1		-0.468	0.03966	1		-0.02514	0.9937	1		-0.56	0.06772	0.4849		0.03944	0.9414	1		-0.1043	0.5851	1
ENSMUSG00000079553	100502766	Kifc1	kinesin family member C1	17			fP1	-0.47377	-0.48517	0.19158	0.01382	-0.26462	-0.1736	0.54879	-0.489	0.75693	-0.09688	-0.53824	-0.36739	neg	neg	-0.1275	0.543	NA		-0.1688	0.2094	1		-0.2001	0.485	1		0.0413	0.4623	1		0.02854	0.8607	NA		0.006631	0.3438	1		0.1458	0.0981	1
ENSMUSG00000038239	15464	Hrc	histidine rich calcium binding protein	7			fP1	-0.45669	-0.16252	-0.19531	0.4507	0.12838	-0.25874	0.44471	-0.12505	0.94067	-0.0834	-0.69475	-0.58788	neg	neg	-0.2669	0.1995	NA		-0.08139	0.7927	1		0.1146	0.6269	1		-0.1855	0.3153	1		-0.3763	0.1143	0.5644		-0.05339	0.7194	1		0.1271	0.397	1
ENSMUSG00000008892	22335	Vdac3	voltage-dependent anion channel 3	8			fP1	-0.45143	-0.45485	0.69427	0.27869	-0.12115	0.61193	-0.535	-0.15773	0.77318	-0.21912	-0.72047	-0.68284	neg	neg	-0.498	0.1523	0.9998		-0.4863	0.1778	1		0.1144	0.6275	1		-0.01167	0.9882	1		-0.2835	0.2445	0.7041		0.4485	0.1135	1		-0.04538	0.9737	1
ENSMUSG00000089665	100503924	Fcor	Foxo1 corepressor	8			fP1	-0.43696	-0.42294	0.91366	0.29662	-0.32745	0.16893	-0.31343	-0.14297	0.93991	-0.09893	-0.63477	-0.38981	neg	neg	-0.135	0.4443	NA		-0.1472	0.2682	1		0.09698	0.6712	1		0.01211	0.6786	1		-0.1125	0.5761	NA		0.06444	0.6466	1		-0.004842	0.9521	1
ENSMUSG00000026723	13434	Trdmt1	tRNA aspartic acid methyltransferase 1	2			fP1	-0.42131	-0.16202	0.29817	0.00279	-0.34857	0.27402	0.0054	-0.12069	0.7952	-0.09704	-0.5946	-0.62878	neg	neg	-0.1483	0.6605	0.9998		-0.3837	0.2299	1		-0.527	0.05662	1		0.2354	0.398	1		-0.1082	0.5783	0.8823		0.08615	0.6817	1		0.0307	0.8332	1
ENSMUSG00000110256	NA						fP1	-0.41986	-0.29393	-0.19465	0.32744	-0.06538	NA	NA	NA	0.93305	-0.08486	-0.64848	-0.34497	neg	neg	-0.2935	0.2019	NA		-0.2001	0.4767	1		0.003669	0.5705	1		-0.09345	0.605	1		-0.3676	0.1033	0.552		NA	NA	NA		NA	NA	NA
ENSMUSG00000043673	238076	Kcns3	potassium voltage-gated channel, delayed-rectifier, subfamily S, member 3	12			fP1	-0.41116	-0.46158	0.01274	0.07969	-0.36187	-0.48814	0.3149	0.15982	0.74937	-0.04034	-0.51613	-0.52434	neg	neg	-0.3293	0.372	0.9998		-0.4781	0.1841	1		0.382	0.2403	1		0.1488	0.5926	1		-0.6711	0.03697	0.3894		-0.08058	0.7258	1		-0.01069	0.9275	1
ENSMUSG00000019368	103655	Sec14l4	SEC14-like lipid binding 4	11			fP1	-0.4104	-0.08097	-0.21288	0.35372	0.022	-0.39391	0.00169	0.88391	0.9535	-0.1125	-0.70204	-0.3834	neg	neg	-0.1341	0.5225	NA		-0.06024	0.8085	1		0.01481	0.8102	1		-0.07387	0.7051	1		-0.2519	0.2037	NA		-0.06361	0.3971	1		-0.06335	0.3827	1
ENSMUSG00000025188	192236	Hps1	HPS1, biogenesis of lysosomal organelles complex 3 subunit 1	19			fP1	-0.4095	0.21816	0.11842	0.4391	0.46902	-0.26763	0.23136	0.05079	0.85625	-0.33011	-0.69638	-0.05569	neg	neg	-0.3249	0.3851	0.9998		0.1021	0.7879	1		0.0782	0.8971	1		-0.427	0.2495	1		-0.5354	0.09338	0.5385		-0.08117	0.7959	1		0.1133	0.667	1
ENSMUSG00000034908	214597	Sidt2	SID1 transmembrane family, member 2	9			fP1	-0.40161	0.05856	0.21889	0.4325	0.58072	-0.11686	0.17778	0.20461	0.91346	0.1689	-0.48916	-0.62477	neg	neg	-0.2049	0.5031	0.9998		0.06772	0.828	1		-0.1369	0.5146	1		-0.2726	0.3701	1		-0.2609	0.276	0.727		-0.1582	0.5622	1		-0.03037	0.8777	1
ENSMUSG00000064637	NA						fP1	-0.39771	-0.18706	0.51085	0.42771	0.33109	0.13113	-0.30697	-0.00671	0.93909	-0.15308	-0.68392	-0.36391	neg	neg	-0.2602	0.3416	NA		-0.04096	0.9099	1		-0.2955	0.2012	1		-0.2192	0.4091	1		-0.1057	0.6025	0.8897		0.03757	0.7422	1		-0.01277	0.9188	1
ENSMUSG00000085436	NA						fP1	-0.37828	0.13493	0.10627	0.46909	0.18719	0.43457	-0.47439	-0.13386	0.84692	-0.13834	-0.64805	-0.61924	neg	neg	-0.2523	0.4452	0.9998		-0.03234	0.9307	1		0.0738	0.9638	1		-0.22	0.5045	1		-0.476	0.1068	0.5559		0.08051	0.6809	1		-0.01051	0.987	1
ENSMUSG00000039195	73737	1110008P14Rik	RIKEN cDNA 1110008P14 gene	2			fP1	-0.37706	-0.15246	-0.0912	0.17312	-0.08796	-0.43127	0.38332	0.1411	0.50676	0.66773	0.10023	-0.73651	neg	neg	-0.3261	0.3705	0.9998		-0.3359	0.3685	1		0.05163	0.8916	1		0.009797	0.9453	1		-0.3929	0.1832	0.6515		-0.1602	0.5776	1		0.0439	0.9186	1
ENSMUSG00000015202	215748	Cnksr3	Cnksr family member 3	10			fP1	-0.37424	-0.29112	-0.13717	0.58064	0.41073	0.43155	-0.15174	-0.02276	-0.71626	0.07471	0.47489	0.22969	neg	pos	-0.3833	0.3035	0.9998		0.001987	0.993	1		0.1535	0.7889	1		-0.3853	0.3021	1		-0.7796	0.01598	0.2996		0.09805	0.7359	1		-0.06484	0.8113	1
ENSMUSG00000052369	380967	Tmem106c	transmembrane protein 106C	15			fP1	-0.37319	-0.40706	0.43207	0.36053	-0.26126	-0.45065	0.65481	0.04117	0.79392	0.27384	-0.38172	-0.57198	neg	neg	-0.2796	0.3788	0.9998		-0.09238	0.7798	1		-0.1329	0.5555	1		-0.1873	0.5641	1		-0.04346	0.8179	0.9555		-0.2013	0.501	1		0.1292	0.6873	1
ENSMUSG00000071226	330409	Cecr2	CECR2, histone acetyl-lysine reader	6			fP1	-0.37288	-0.03587	-0.06093	0.33263	0.22235	0.12897	0.23051	-0.4332	-0.75335	0.21376	0.67704	0.38839	neg	pos	-0.41	0.2692	0.9998		-0.08066	0.8393	1		0.05051	0.9102	1		-0.3293	0.3762	1		-0.3706	0.2268	0.689		0.192	0.3419	1		0.2279	0.2939	1
ENSMUSG00000103857	NA						fP1	-0.34519	-0.31116	-0.24593	0.33414	0.11555	-0.45461	0.37141	0.46702	0.95427	-0.14949	-0.73434	-0.3992	neg	neg	-0.1934	0.3973	NA		-0.08661	0.7566	1		-0.04831	0.7872	1		-0.1068	0.6072	1		-0.1531	0.4978	0.8504		-0.07595	0.2959	1		-0.02504	0.779	1
ENSMUSG00000000884	13972	Gnb1l	guanine nucleotide binding protein (G protein), beta polypeptide 1-like	16			fP1	-0.32638	0.00718	0.0113	0.20424	0.32481	0.14586	-0.01578	-0.01791	0.55314	-0.29039	-0.65456	-0.36375	neg	neg	-0.1561	0.6397	0.9998		-0.003954	0.9935	1		-0.2156	0.1953	1		-0.1522	0.6472	1		-0.2322	0.3985	0.8012		0.05188	0.7865	1		0.0254	0.865	1
ENSMUSG00000086537	56802	Nespas	neuroendocrine secretory protein antisense	2			fP1	-0.32522	-0.26841	-0.19152	0.30483	0.11183	0.41037	-0.62399	0.11219	0.76112	0.46601	-0.20644	-0.61609	neg	neg	-0.3288	0.3318	0.9998		-0.227	0.5196	1		-0.173	0.3262	1		-0.1018	0.7802	1		-0.3103	0.2645	0.719		0.1253	0.6673	1		-0.1303	0.4014	1
ENSMUSG00000025498	54123	Irf7	interferon regulatory factor 7	7			fP1	-0.32323	-0.08729	-0.14794	-0.09803	-0.14101	-0.34758	0.46772	-0.10663	0.93123	-0.36789	-0.79328	-0.19069	neg	neg	-0.1477	0.6707	0.9998		-0.3734	0.2794	1		-0.1699	0.5316	1		0.2257	0.4644	1		-0.2862	0.3195	0.7565		-0.09289	0.7623	1		0.1892	0.4137	1
ENSMUSG00000059772	75764	Slx1b	SLX1 structure-specific endonuclease subunit homolog B (S. cerevisiae)	7			fP1	-0.32289	-0.29641	0.16201	0.14662	-0.46832	-0.00628	-0.25828	-0.05609	0.86882	-0.57078	-0.92207	-0.22173	neg	neg	-0.3072	0.4017	0.9998		-0.4764	0.178	1		0.005679	0.9781	1		0.1692	0.5443	1		-0.3898	0.1956	0.659		0.05038	0.8421	1		-0.02941	0.9066	1
ENSMUSG00000036617	208618	Etl4	enhancer trap locus 4	2			fP1	-0.30803	-0.10394	0.01914	0.44488	0.28189	-0.43224	0.40012	-0.26782	0.9022	-0.09138	-0.7291	-0.52834	neg	neg	-0.2984	0.3657	0.9998		-0.05946	0.8628	1		-0.0264	0.8775	1		-0.239	0.4744	1		-0.3568	0.1878	0.6543		-0.02112	0.8879	1		0.4135	0.1368	1
ENSMUSG00000052374	11472	Actn2	actinin alpha 2	13			fP1	-0.30703	-0.09693	0.74837	0.39526	-0.03153	0.0259	-0.12521	-0.17254	0.93123	-0.10071	-0.70064	-0.51265	neg	neg	-0.3656	0.2436	0.9998		-0.2002	0.5694	1		-0.3105	0.2475	1		-0.1654	0.5784	1		-0.008831	0.7975	0.9499		0.1471	0.5115	1		0.117	0.5786	1
ENSMUSG00000064694	NA						fP1	-0.30044	-0.20537	0.64761	0.09275	-0.26032	0.44704	-0.00802	-0.18263	0.98425	-0.08161	-0.71788	-0.52107	neg	neg	-0.1073	0.6998	NA		-0.1703	0.4973	1		-0.2401	0.5083	1		0.06302	0.7319	1		0.1979	0.6821	0.9179		0.05479	0.5827	1		0.02966	0.6832	1
ENSMUSG00000039714	235415	Cplx3	complexin 3	9			fP1	-0.29565	0.04438	-0.29744	0.24727	0.13026	-0.44582	0.66978	-0.2624	0.83101	-0.04877	-0.58326	-0.60746	neg	neg	-0.1647	0.5261	NA		-0.1022	0.7123	1		0.02099	0.9902	1		-0.06251	0.8119	1		-0.1945	0.3665	0.7827		0	1	1		0.03022	0.7482	1
ENSMUSG00000038094	224079	Atp13a4	ATPase type 13A4	16			fP1	-0.28768	-0.34734	-0.24224	0.12563	0.04415	-0.12993	0.46778	-0.47486	0.88818	-0.39079	-0.85154	-0.33843	neg	neg	-0.2592	0.4399	0.9998		-0.2527	0.4693	1		-0.03459	0.8845	1		-0.006564	0.997	1		-0.2055	0.4122	0.8096		0.02556	0.823	1		0.3264	0.226	1
ENSMUSG00000059022	333088	Kcp	kielin/chordin-like protein	6			fP1	-0.28443	0.17789	0.029	0.19443	0.29369	-0.43807	0.3341	0.48184	0.77459	-0.31026	-0.71937	-0.39556	neg	neg	-0.1337	0.7046	0.9998		0.03415	0.92	1		0.07619	0.9172	1		-0.1679	0.6278	1		-0.3601	0.2394	0.7009		-0.168	0.3349	1		-0.04236	0.753	1
ENSMUSG00000042096	13142	Dao	D-amino acid oxidase	5			fP1	-0.28011	-0.14993	0.64182	-0.13909	-0.35724	0.45903	-0.70321	-0.2248	0.5343	-0.12716	-0.5006	-0.25021	neg	neg	-0.04654	0.8324	NA		-0.1341	0.4388	1		0.02073	0.94	1		0.08756	0.5374	1		-0.224	0.2947	NA		0.1562	0.2522	1		-0.0208	0.9123	1
ENSMUSG00000039546	230959	Ajap1	adherens junction associated protein 1	4			fP1	-0.27815	-0.26992	0.60905	0.23865	-0.24932	-0.02833	0.10657	-0.15151	-0.57366	0.78328	0.79637	-0.33826	neg	neg	-0.2693	0.3538	0.9998		-0.3065	0.3161	1		0.2654	0.2465	1		0.03726	0.8838	1		-0.4908	0.04006	0.3979		0.15	0.5216	1		0.1718	0.4833	1
ENSMUSG00000038274	14109	Fau	Finkel-Biskis-Reilly murine sarcoma virus (FBR-MuSV) ubiquitously expressed (fox derived)	19			fP1	-0.27591	0.12446	-0.14718	0.6149	0.76897	0.42555	-0.23975	0.2567	0.91448	-0.28866	-0.7619	-0.35412	neg	neg	-0.2764	0.264	NA		0.2122	0.5554	1		-0.2067	0.2303	1		-0.4886	0.08409	1		-0.08739	0.6913	0.9216		0.01376	0.9186	1		-0.1602	0.2081	1
ENSMUSG00000039853	74735	Trim14	tripartite motif-containing 14	4			fP1	-0.27511	0.14358	-0.22925	0.16208	0.20822	-0.66809	0.35478	0.60636	0.80632	-0.24914	-0.71205	-0.11896	neg	neg	-0.1604	0.6291	0.9998		-0.06379	0.8521	1		0.2532	0.4199	1		-0.09657	0.7775	1		-0.7659	0.007126	0.2331		-0.3158	0.02177	1		-0.1114	0.5107	1
ENSMUSG00000040463	18432	Mybbp1a	MYB binding protein (P160) 1a	11			fP1	-0.2731	-0.36606	-0.15367	0.06216	-0.22368	-0.45585	0.00839	0.59045	0.92852	-0.15421	-0.75357	-0.6402	neg	neg	-0.1504	0.5791	0.9998		-0.08553	0.7637	1		0.1752	0.3228	1		-0.06488	0.8169	1		-0.2136	0.2667	0.7217		-0.2594	0.2456	1		-0.2941	0.207	1
ENSMUSG00000085208	74038	Brip1os	BRCA1 interacting protein C-terminal helicase 1, opposite strand	11			fP1	-0.27087	-0.71736	0.34225	0.23815	-0.35775	-0.10154	-0.00752	0.28819	-0.73341	0.17521	0.66315	0.57964	neg	pos	-0.2548	0.4868	0.9998		-0.4257	0.2457	1		-0.2411	0.3873	1		0.1709	0.5841	1		-0.3036	0.289	0.7366		-0.1385	0.5952	1		-0.07519	0.7484	1
ENSMUSG00000045322	81897	Tlr9	toll-like receptor 9	9			fP1	-0.25785	0.37172	0.17421	0.2839	0.32768	0.67309	-0.23717	-0.5277	-0.59097	0.03355	0.38484	0.25534	neg	pos	-0.1058	0.7527	0.9998		0.1017	0.7606	1		0.107	0.974	1		-0.2075	0.5228	1		-0.5519	0.04558	0.4183		0.2104	0.145	1		0.1066	0.2669	1
ENSMUSG00000024436	66973	Mrps18b	mitochondrial ribosomal protein S18B	17			fP1	-0.25732	0.01438	-0.10256	0.19588	0.08355	0.34182	0.06645	-0.3111	0.91779	-0.3131	-0.8109	-0.34316	neg	neg	-0.1325	0.6801	0.9998		-0.1192	0.7095	1		0.02204	0.9464	1		-0.01324	0.9899	1		-0.1135	0.6637	0.9131		0.1048	0.364	1		0.1311	0.317	1
ENSMUSG00000004098	53867	Col5a3	collagen, type V, alpha 3	9			fP1	-0.24856	-0.09412	-0.32082	-0.2267	-0.41262	0.54496	-0.14762	-0.2477	0.87109	-0.15427	-0.65575	-0.35879	neg	neg	-0.15	0.6564	0.9998		-0.6466	0.0523	1		-0.2371	0.1978	1		0.4966	0.1034	1		-0.6831	0.03148	0.3717		0.2284	0.1479	1		0.0712	0.3934	1
ENSMUSG00000075014	NA						fP1	-0.24647	-0.00553	0.36605	-0.02883	-0.05284	0.03507	-0.02348	0.08087	0.7384	0.35749	-0.25503	-0.37393	pos	neg	0.03898	0.9228	0.9998		-0.03674	0.9191	1		-0.05789	0.8492	1		0.07572	0.8376	1		0.01757	0.966	0.9927		-0.05318	0.8207	1		-0.03267	0.8873	1
ENSMUSG00000065233	NA						fP1	-0.24456	0.19062	0.19946	0.27258	0.27665	0.24675	-0.12756	-0.07473	0.94895	-0.25108	-0.7333	-0.26281	neg	neg	-0.0714	0.8453	0.9998		0.07331	0.8303	1		-0.2047	0.1386	1		-0.1447	0.6722	1		-0.3884	0.1996	0.663		0.03919	0.7355	1		0.00882	0.8768	1
ENSMUSG00000073154	319472	9330158H04Rik	RIKEN cDNA 9330158H04 gene	6			fP1	-0.2279	0.2451	-0.14819	0.11107	0.19919	-0.47957	0.67819	-0.27862	0.88369	-0.30477	-0.82562	-0.37487	neg	neg	-0.1047	0.7129	NA		-0.03743	0.9001	1		0.1022	0.6837	1		-0.0673	0.8161	1		0.007496	0.9857	0.9969		-0.04958	0.5474	1		0.1071	0.3991	1
ENSMUSG00000024069	210148	Slc30a6	solute carrier family 30 (zinc transporter), member 6	17			fP1	-0.22253	0.16562	0.06031	0.64384	0.8399	0.73231	-0.65389	-0.05083	0.80456	0.37279	-0.338	-0.66784	neg	neg	-0.3751	0.291	0.9998		0.5169	0.1987	1		-0.06505	0.8382	1		-0.892	0.01583	1		0.1038	0.7329	0.9354		0.2792	0.3675	1		-0.1445	0.6437	1
ENSMUSG00000060510	77519	Zfp266	zinc finger protein 266	9			fP1	-0.22032	-0.0825	0.442	-0.14497	-0.1914	0.19107	0.2375	-0.4487	-0.86063	0.15313	0.70685	0.5678	neg	pos	-0.04211	0.8857	0.9998		-0.2375	0.4812	1		-0.1108	0.6632	1		0.1954	0.5432	1		0.08048	0.7929	0.9493		0.1971	0.3706	1		0.3047	0.2037	1
ENSMUSG00000044345	277010	Marveld1	MARVEL (membrane-associating) domain containing 1	19			fP1	-0.2136	0.01915	-0.11555	0.37385	0.64092	-0.43219	0.63667	-0.03519	0.66981	0.54486	-0.10965	-0.73995	neg	neg	-0.3447	0.3602	0.9998		0.2691	0.4817	1		-0.2255	0.3648	1		-0.6138	0.0967	1		-0.3305	0.273	0.7254		-0.267	0.3472	1		0.1459	0.6797	1
ENSMUSG00000051319	67885	Mtln	mitoregulin	2			fP1	-0.21328	-0.44164	0.0196	0.4191	-0.17237	0.16578	-0.2026	0.32133	0.87436	-0.00674	-0.61431	-0.65321	neg	neg	-0.2045	0.5617	0.9998		-0.1958	0.5791	1		-0.02168	0.9488	1		-0.008652	0.9885	1		0.2563	0.516	0.8571		-0.1258	0.5688	1		-0.2644	0.3025	1
ENSMUSG00000028708	17346	Mknk1	MAP kinase-interacting serine/threonine kinase 1	4			fP1	-0.20831	-0.07463	0.45822	0.10916	-0.39325	0.73218	-0.64467	-0.32712	0.91686	-0.46417	-0.9047	-0.33084	neg	neg	-0.1274	0.7128	0.9998		-0.4043	0.2635	1		0.06946	0.8514	1		0.2769	0.4086	1		-0.3227	0.2932	0.7388		0.4414	0.1153	1		-0.01329	0.8781	1
ENSMUSG00000020155	16533	Kcnmb1	potassium large conductance calcium-activated channel, subfamily M, beta member 1	11			fP1	-0.2024	0.0868	-0.00099	-0.03766	-0.00465	-0.24702	0.49624	-0.04379	0.87281	-0.16804	-0.6555	-0.46829	neg	neg	-0.1219	0.6728	NA		-0.1041	0.7188	1		-0.02171	0.7733	1		-0.01779	0.9712	1		-0.2599	0.3242	0.7601		-0.09501	0.4411	1		0.08534	0.6887	1
ENSMUSG00000024349	72512	Tmem173	transmembrane protein 173	18			fP1	-0.19288	0.01444	0.25108	-0.17064	-0.35133	0.1873	-0.22701	0.5191	0.62603	-0.51005	-0.7121	0.03477	neg	neg	-0.03028	0.8864	NA		-0.2495	0.1704	1		0.1522	0.595	1		0.2192	0.1879	1		-0.2683	0.3288	0.762		-0.07802	0.5806	1		-0.1942	0.1386	1
ENSMUSG00000061898	57782	Rbak	RB-associated KRAB zinc finger	5			fP1	-0.18766	-0.00201	-0.12123	0.47192	0.46511	-0.04787	0.47928	-0.54806	0.92225	-0.36349	-0.8396	-0.27645	neg	neg	-0.2413	0.5299	0.9998		0.3154	0.412	1		-0.007507	0.9889	1		-0.5567	0.1342	1		0.08826	0.7612	0.9416		0.09393	0.5552	1		0.3616	0.1658	1
ENSMUSG00000027513	18534	Pck1	phosphoenolpyruvate carboxykinase 1, cytosolic	2			fP1	-0.17871	-0.0254	-0.23256	-0.23373	-0.50127	-0.46759	-0.01301	0.84188	0.93432	-0.08042	-0.62679	-0.32065	pos	neg	0.006794	0.9419	0.9998		-0.5963	0.005928	1		-0.02145	0.7033	1		0.6031	0.00501	1		-0.4048	0.1435	0.6041		-0.1394	0.268	1		-0.1385	0.2114	1
ENSMUSG00000094002	636791	Gm9866	predicted gene 9866	12			fP1	-0.17076	-0.15219	0.5438	0.02709	-0.29489	0.26938	-0.12312	0.00167	0.7789	-0.50253	-0.78885	0.03197	neg	neg	-0.1383	0.6895	0.9998		-0.4382	0.2314	1		0.2938	0.3641	1		0.2999	0.3794	1		-0.4763	0.1372	0.5959		0.1773	0.5669	1		-0.127	0.6724	1
ENSMUSG00000031167	19652	Rbm3	RNA binding motif (RNP1, RRM) protein 3	X			fP1	-0.15605	0.11936	-0.1221	0.6572	0.76767	0.55316	-0.54784	0.2144	0.96963	-0.16689	-0.76126	-0.43592	neg	neg	-0.4167	0.2555	0.9998		0.5643	0.1583	1		-0.209	0.4813	1		-0.9811	0.00855	1		0.09012	0.7897	0.9489		0.06762	0.9462	1		-0.2516	0.1755	1
ENSMUSG00000102407	NA						fP1	-0.15554	0.0546	-0.24501	0.37014	0.56938	0.24074	-0.16714	0.10699	0.82262	-0.40968	-0.76581	-0.14734	neg	neg	-0.1876	0.4917	0.9998		0.1711	0.6166	1		-0.08238	0.7799	1		-0.3587	0.2228	1		0.04117	0.9209	0.9829		0.02069	0.9697	1		-0.05717	0.7662	1
ENSMUSG00000064380	NA						fP1	-0.15394	-0.57089	-0.2012	0.19615	-0.1816	0.35451	-0.21979	-0.00948	0.85011	0.21383	-0.3777	-0.38406	neg	neg	-0.2406	0.4969	0.9998		-0.2742	0.434	1		-0.1395	0.7423	1		0.03363	0.8735	1		0.1385	0.8068	0.9523		0.0497	0.8965	1		-0.09309	0.6282	1
ENSMUSG00000041777	66935	Cir1	corepressor interacting with RBPJ, 1	2			fP1	-0.13611	-0.20204	0.3025	0.23316	-0.0363	-0.5964	0.87184	-0.13428	0.7773	-0.36895	-0.73978	-0.15736	neg	neg	-0.1899	0.5823	0.9998		0.07004	0.8484	1		0.04228	0.8301	1		-0.2599	0.4527	1		0.18	0.6026	0.8897		-0.2669	0.3367	1		0.2554	0.4166	1
ENSMUSG00000086670	NA						fP1	-0.13444	0.18515	-0.11737	0.29215	0.30507	NA	NA	NA	0.9326	-0.12368	-0.67501	-0.37067	neg	neg	-0.03675	0.8409	NA		0.06809	0.7178	1		0.01605	0.8782	1		-0.1048	0.5542	1		0.00471	0.9138	NA		NA	NA	NA		NA	NA	NA
ENSMUSG00000095102	NA						fP1	-0.12538	-0.2486	0.18944	0.46563	0.36145	-0.65221	0.35946	0.50502	0.90428	0.06279	-0.53938	-0.42171	neg	neg	-0.1922	0.234	NA		0.1119	0.7226	1		-0.08035	0.753	1		-0.3041	0.1227	1		-0.01581	0.8905	0.9765		-0.07735	0.2936	1		-0.0284	0.7554	1
ENSMUSG00000015971	56249	Actr8	ARP8 actin-related protein 8	14			fP1	-0.11928	0.12509	0.12163	0.32284	0.50138	-0.16518	0.07578	0.56614	-0.66701	-0.08174	0.45347	0.75028	neg	pos	-0.1261	0.6845	0.9998		0.2008	0.5181	1		-0.005105	0.9949	1		-0.3269	0.2742	1		0.1594	0.4764	0.8398		-0.2225	0.3283	1		-0.3025	0.2113	1
ENSMUSG00000033722	207792	BC034090	cDNA sequence BC034090	1			fP1	-0.11833	0.34256	-0.15698	-0.2039	0.05569	-0.34361	0.63873	-0.40814	0.91812	-0.27476	-0.80453	-0.49776	pos	neg	0.09167	0.7979	0.9998		-0.03157	0.9144	1		-0.004211	0.856	1		0.1232	0.7116	1		-0.2156	0.4847	0.8455		-0.0102	0.5107	1		0.4191	0.04082	1
ENSMUSG00000067545	257938	Olfr1419	olfactory receptor 1419	19			fP1	-0.10318	0.34588	-0.19819	0.30695	0.50577	0.40775	-0.40831	0.21415	0.91128	-0.11532	-0.63822	-0.25123	neg	neg	-0.04994	0.7846	NA		0.09645	0.6736	1		-0.06566	0.3234	1		-0.1464	0.4711	1		-0.07446	0.6966	NA		0.01749	0.9547	1		-0.04067	0.4997	1
ENSMUSG00000040690	107581	Col16a1	collagen, type XVI, alpha 1	4			fP1	-0.09987	0.1713	-0.20035	0.53642	0.70429	-0.37531	0.13613	0.00604	0.88245	-0.46954	-0.83965	-0.02792	neg	neg	-0.2959	0.4433	0.9998		0.5887	0.1292	1		0.1179	0.7424	1		-0.8846	0.01726	1		-0.1422	0.7168	0.9289		-0.07604	0.8138	1		0.07827	0.7963	1
ENSMUSG00000057322	67671	Rpl38	ribosomal protein L38	11			fP1	-0.09169	0.41307	-0.07107	0.21167	0.51294	0.2541	-0.002	-0.02351	0.97113	-0.20088	-0.73806	-0.35567	neg	neg	-0.0474	0.8369	NA		0.1022	0.6812	1		-0.0684	0.7407	1		-0.1496	0.5207	1		0.01766	0.9435	0.9877		0.01138	0.9445	1		-0.004007	0.9866	1
ENSMUSG00000017830	80861	Dhx58	DEXH (Asp-Glu-X-His) box polypeptide 58	11			fP1	-0.08378	-0.29779	-0.40241	0.11141	-0.18125	0.12264	-0.23533	0.05729	0.79728	-0.11554	-0.64059	-0.37907	neg	neg	-0.09089	0.7433	NA		-0.1575	0.5389	1		0.01972	0.917	1		0.06658	0.7409	1		-0.3083	0.2298	0.6928		0.01074	0.9972	1		-0.0444	0.651	1
ENSMUSG00000036510	12564	Cdh8	cadherin 8	8			fP1	-0.07771	0.20471	-0.46709	0.32939	0.71529	-0.11073	0.23007	0.06435	-0.61795	0.59151	0.69677	-0.23454	neg	pos	-0.1401	0.6786	0.9998		0.2644	0.4267	1		-0.06568	0.8131	1		-0.4045	0.2081	1		0.3756	0.1346	0.5922		-0.1655	0.5617	1		0.05692	0.8713	1
ENSMUSG00000054519	237775	Zfp867	zinc finger protein 867	11			fP1	-0.07658	0.42517	-0.16205	0.3307	0.59523	-0.42811	0.21087	0.39303	0.86274	-0.42515	-0.80043	-0.28316	neg	neg	-0.06408	0.8962	0.9998		0.3814	0.2979	1		0.1628	0.5799	1		-0.4454	0.2149	1		0.1788	0.465	0.8355		-0.2236	0.2718	1		-0.0643	0.6959	1
ENSMUSG00000044072	237711	Eml6	echinoderm microtubule associated protein like 6	11			fP1	-0.0699	0.16376	-0.00586	0.36255	0.71478	0.41328	-0.66399	0.1655	0.72486	-0.68348	-0.83492	0.16752	neg	neg	-0.1405	0.6487	0.9998		0.424	0.1621	1		-0.2042	0.3265	1		-0.5645	0.05176	1		0.3509	0.1133	0.5636		0.09793	0.7485	1		-0.2149	0.4082	1
ENSMUSG00000059540	21400	Tcea2	transcription elongation factor A (SII), 2	2			fP1	-0.06154	-0.22323	-0.15031	0.29888	0.27531	-0.01375	-0.39095	0.36748	0.86529	-0.00461	-0.55118	-0.27657	neg	neg	-0.159	0.6532	0.9998		0.09961	0.7784	1		0.07844	0.7622	1		-0.2586	0.4555	1		-0.02283	0.9382	0.9872		-0.09747	0.6555	1		-0.2471	0.3528	1
ENSMUSG00000028251	77032	Tstd3	thiosulfate sulfurtransferase (rhodanese)-like domain containing 3	4			fP1	-0.04713	-0.48743	0.52707	0.00591	-0.30303	0.61955	-0.49064	0.13313	-0.79739	0.50152	0.81967	0.2561	neg	pos	-0.1539	0.6597	0.9998		-0.3157	0.3895	1		0.05287	0.8363	1		0.1618	0.6313	1		-0.1185	0.6454	0.9073		0.2136	0.5059	1		-0.1865	0.5261	1
ENSMUSG00000025144	20892	Cenpx	centromere protein X	11			fP1	-0.04364	0.09174	0.29566	-0.49162	-0.33893	-0.01413	0.49856	-0.4894	0.8358	-0.50124	-0.82381	-0.07794	pos	neg	0.2118	0.6243	0.9998		-0.2948	0.2799	1		-0.05652	0.8394	1		0.5066	0.1043	1		-0.04213	0.8652	0.9709		0.04761	0.5087	1		0.3189	0.1299	1
ENSMUSG00000032578	12700	Cish	cytokine inducible SH2-containing protein	9			fP1	-0.03738	0.12017	0.13625	0.25468	0.3597	0.0965	0.06116	0.00312	0.7519	0.02663	-0.52058	-0.66704	neg	neg	-0.07787	0.8487	0.9998		0.1628	0.6652	1		0.3614	0.2665	1		-0.2407	0.5153	1		-0.4566	0.1799	0.6485		0.009292	0.9795	1		-0.01427	0.9562	1
ENSMUSG00000077734	100302601	Snord83b	small nucleolar RNA, C/D box 83B	15			fP1	-0.03476	-0.13021	0.31193	-0.00848	-0.12763	-0.22791	0.00909	0.25443	0.87091	-0.11185	-0.63711	-0.37747	neg	neg	-0.02722	0.9378	0.9998		-0.003151	0.9926	1		-0.3098	0.3235	1		-0.02407	0.946	1		0.1726	0.6677	0.9146		-0.07915	0.6251	1		-0.09368	0.5623	1
ENSMUSG00000046610	319888	Oacyl	O-acyltransferase like	18			fP1	-0.03088	0.3185	0.24473	0.3422	0.48202	0.49542	-0.302	0.11653	0.71432	-0.02958	-0.52033	-0.53668	neg	neg	-0.02919	0.9063	NA		0.129	0.5731	1		0.05947	0.8222	1		-0.1582	0.4723	1		-0.07362	0.7961	0.9496		0.05542	0.7662	1		-0.04587	0.635	1
ENSMUSG00000089940	NA						fP1	-0.02748	0.34517	-0.0752	-0.24578	-0.12137	0.13518	-0.05902	-0.19709	0.93328	-0.15917	-0.6845	-0.39588	pos	neg	0.2249	0.5754	0.9998		-0.1406	0.6736	1		-0.2974	0.04879	1		0.3655	0.3153	1		-0.456	0.1468	0.609		0.08633	0.4629	1		0.1074	0.4175	1
ENSMUSG00000073427	237412	Gm4924	predicted gene 4924	10			fP1	-0.02309	0.05219	-0.23187	0.6805	0.80406	0.37053	-0.08819	-0.61446	0.84745	-0.34383	-0.69696	0.01678	neg	neg	-0.2692	0.3757	0.9998		0.4688	0.2248	1		-0.06242	0.9588	1		-0.738	0.03111	1		0.5374	0.08481	0.5235		0.3395	0.04494	1		0.3057	0.05871	1
ENSMUSG00000058818	18733	Pirb	paired Ig-like receptor B	7			fP1	-0.008	0.23868	-0.338	0.26299	0.29351	-0.18435	0.41341	-0.18758	0.94856	-0.11191	-0.67735	-0.37272	neg	neg	-0.006974	0.9626	NA		0.1641	0.493	1		0.008618	0.9735	1		-0.171	0.493	1		-0.02307	0.9835	0.9964		-0.06227	0.8615	1		0.2188	0.1269	1
ENSMUSG00000097560	NA						fP1	0.00105	0.47678	-0.00084	0.44432	0.74603	NA	NA	NA	0.89243	-0.06952	-0.57798	-0.2827	neg	neg	-0.05948	0.5262	NA		0.2679	0.251	1		-0.04104	0.1945	1		-0.3274	0.06616	1		-0.01668	0.9702	NA		NA	NA	NA		NA	NA	NA
ENSMUSG00000071866	268373	Ppia	peptidylprolyl isomerase A	11			fP1	0.00985	0.18652	-0.3391	0.20652	0.39155	-0.71754	0.34737	0.66877	0.92026	-0.18152	-0.71281	-0.45043	neg	neg	-0.0528	0.9101	0.9998		0.221	0.5539	1		0.03294	0.9871	1		-0.2738	0.4568	1		-0.2058	0.5547	0.8747		-0.2394	0.3129	1		-0.142	0.5113	1
ENSMUSG00000107454	NA						fP1	0.02511	0.1575	-0.1401	0.39183	0.79634	-0.19271	-0.13242	0.63542	0.64788	-0.28772	-0.56947	-0.17405	neg	neg	-0.117	0.4642	NA		0.2277	0.4322	1		-0.03705	0.9168	1		-0.3447	0.1226	1		0.1094	0.6343	0.9041		-0.03864	0.6522	1		-0.05406	0.4562	1
ENSMUSG00000028750	18781	Pla2g2c	phospholipase A2, group IIC	4			fP1	0.03033	-0.24287	-0.14477	-0.05569	0.10271	-0.56259	0.22507	0.72606	0.89479	-0.10468	-0.63254	-0.32576	neg	neg	-0.006673	0.9826	NA		0.02343	0.9082	1		0.03034	0.9854	1		-0.0301	0.8849	1		-0.1274	0.488	NA		-0.2238	0.08869	1		-0.1585	0.3001	1
ENSMUSG00000014164	100503085	Klhl3	kelch-like 3	13			fP1	0.03201	0.02806	0.17414	-0.05466	0.27014	-0.22379	0.40626	-0.18356	0.87968	0.16387	-0.51629	-0.60609	neg	neg	-0.07827	0.8339	0.9998		0.01521	0.9666	1		0.171	0.5649	1		-0.09348	0.7999	1		-0.2353	0.4451	0.8257		-0.09298	0.7728	1		0.09929	0.7429	1
ENSMUSG00000032394	19289	Igdcc3	immunoglobulin superfamily, DCC subclass, member 3	9			fP1	0.03304	-0.11118	-0.51309	-0.12773	-0.21685	0.08026	0.02796	-0.25961	0.90483	-0.08723	-0.69551	-0.64487	neg	neg	-0.09354	0.7726	0.9998		-0.3076	0.3553	1		0.07185	0.8382	1		0.2141	0.4847	1		-0.2357	0.4274	0.8174		0.06275	0.5329	1		0.07609	0.4967	1
ENSMUSG00000111163	NA						fP1	0.03461	0.51853	-0.13767	-0.23564	0.03748	-0.45692	0.1989	0.22481	0.84534	-0.25569	-0.75695	-0.6051	pos	neg	0.1542	0.5757	NA		0.01722	0.9383	1		0.07898	0.7713	1		0.137	0.635	1		0.07568	0.6607	0.9122		-0.1592	0.4143	1		-0.009654	0.887	1
ENSMUSG00000084925	75602	1810062O18Rik	RIKEN cDNA 1810062O18 gene	14			fP1	0.03543	0.18711	-0.35484	0.08144	0.22581	-0.24643	0.32986	-0.26587	0.94257	-0.10686	-0.65498	-0.40038	neg	neg	-0.005944	0.9911	NA		0.03348	0.9034	1		-0.1665	0.2801	1		-0.03942	0.8884	1		-0.04653	0.8124	0.9539		-0.01094	0.8486	1		0.07889	0.4295	1
ENSMUSG00000085747	790911	Slc13a2os	solute carrier family 13 (sodium-dependent dicarboxylate transporter), member 2, opposite strand	11			fP1	0.03737	0.31477	-0.05143	-0.28277	0.1485	-0.37372	0.48221	-0.04037	0.87618	-0.09374	-0.63791	-0.39645	pos	neg	0.03389	0.855	NA		-0.0002981	0.9946	1		0.01503	0.8586	1		0.03419	0.8502	1		-0.0889	0.3093	NA		-0.03293	0.6454	1		0.03577	0.7627	1
ENSMUSG00000022376	11514	Adcy8	adenylate cyclase 8	15			fP1	0.04297	0.27813	-0.68476	0.13046	0.5612	-0.26492	0.00484	0.40533	-0.69587	0.53564	0.79262	-0.06228	neg	pos	-0.1752	0.5951	0.9998		0.3466	0.2882	1		0.01169	0.9762	1		-0.5218	0.09598	1		-0.06181	0.8238	0.9582		-0.3488	0.1811	1		-0.2275	0.3662	1
ENSMUSG00000109498	NA						fP1	0.07461	0.34434	-0.03403	0.34533	0.63335	-0.54373	0.6434	-0.23807	0.94611	-0.10354	-0.64818	-0.3165	neg	neg	-0.003148	0.925	NA		0.3432	0.2762	1		0.1093	0.7716	1		-0.3464	0.2849	1		-0.1141	0.8388	0.9636		-0.09312	0.758	1		0.1902	0.4039	1
ENSMUSG00000040225	226562	Prrc2c	proline-rich coiled-coil 2C	1			fP1	0.0771	-0.34212	-0.43797	0.25301	0.24898	0.09685	0.12383	-0.74194	-0.80227	-0.30869	0.36768	0.69952	neg	pos	-0.03878	0.8137	0.9998		0.07833	0.6499	1		-0.1041	0.3252	1		-0.1171	0.4717	1		0.1669	0.1493	0.6111		0.2413	0.08427	1		0.3085	0.03606	1
ENSMUSG00000020692	217011	Nle1	notchless homolog 1	11			fP1	0.07977	0.53107	-0.31668	0.02496	0.33984	-0.2053	-0.23535	0.58573	0.8457	0.24543	-0.39211	-0.55091	pos	neg	0.1894	0.586	0.9998		0.2413	0.5075	1		-0.1092	0.68	1		-0.0519	0.8695	1		0.04955	0.8155	0.9547		-0.11	0.5422	1		-0.2817	0.1838	1
ENSMUSG00000080717	245305	B230307C23Rik	RIKEN cDNA B230307C23 gene	16			fP1	0.0917	0.15506	-0.21867	0.35928	0.56586	-0.79925	0.85325	0.06698	0.9326	-0.18616	-0.77473	-0.5011	neg	neg	-0.05355	0.9185	NA		0.4403	0.1707	1		0.2176	0.459	1		-0.4938	0.1184	1		0.3303	0.1385	0.5985		-0.299	0.07411	1		0.1549	0.6694	1
ENSMUSG00000028809	51796	Srrm1	serine/arginine repetitive matrix 1	4			fP1	0.10894	-0.45925	0.04234	-0.01133	-0.32084	-0.11834	0.22605	0.303	0.92426	-0.37538	-0.83015	-0.34141	pos	neg	0.009315	0.9713	0.9998		-0.08614	0.7256	1		-0.03957	0.7885	1		0.09546	0.6815	1		-0.02671	0.8641	0.9705		-0.1602	0.4296	1		-0.07763	0.6982	1
ENSMUSG00000021493	67399	Pdlim7	PDZ and LIM domain 7	13			fP1	0.11126	0.00196	-0.22259	0.10215	-0.1539	0.32537	-0.31741	-0.38315	0.91046	-0.25909	-0.7895	-0.41497	pos	neg	0.1256	0.7438	0.9998		-0.05302	0.8839	1		0.01704	0.9923	1		0.1786	0.6304	1		-0.2263	0.4802	0.8427		0.2976	0.2498	1		0.1512	0.5125	1
ENSMUSG00000029576	231858	Radil	Ras association and DIL domains	5			fP1	0.15229	0.25574	-0.05212	0.42798	0.48414	0.49537	-0.42236	-0.29241	0.83209	0.24021	-0.42984	-0.46299	pos	neg	0.004972	0.963	0.9998		0.3684	0.3022	1		0.1987	0.525	1		-0.3634	0.2919	1		-0.38	0.2259	0.688		0.2494	0.3626	1		0.03854	0.8218	1
ENSMUSG00000113141	NA						fP1	0.15245	0.19497	-0.3348	-0.04905	0.16899	-0.15504	0.35302	-0.27858	0.52692	0.4727	0.00735	-0.47415	pos	neg	0.0213	0.7996	NA		0.0433	0.7198	1		0	1	1		-0.02199	0.8976	1		-0.03482	0.7461	NA		-0.001443	0.7963	1		0.05534	0.4318	1
ENSMUSG00000037295	100017	Ldlrap1	low density lipoprotein receptor adaptor protein 1	4			fP1	0.15796	0.08832	-0.19773	0.04271	-0.07541	-0.45861	0.37403	0.20912	0.6304	0.36168	-0.26969	-0.8	pos	neg	0.1298	0.7335	0.9998		-0.02523	0.938	1		-0.23	0.273	1		0.155	0.6734	1		-0.2687	0.3971	0.8012		-0.1576	0.302	1		0.03197	0.967	1
ENSMUSG00000074656	67204	Eif2s2	eukaryotic translation initiation factor 2, subunit 2 (beta)	2			fP1	0.16009	-0.00866	-0.27549	0.01498	0.03231	0.45212	-0.17229	0.01988	0.8006	-0.08948	-0.6736	-0.61122	pos	neg	0.09157	0.7743	0.9998		0.1854	0.5889	1		-0.2815	0.2427	1		-0.09382	0.7713	1		0.1793	0.495	0.8493		0.07934	0.7945	1		-0.07537	0.7956	1
ENSMUSG00000094389	NA						fP1	0.16898	-0.14013	0.35872	-0.54482	-0.54354	-0.53298	0.0916	0.72249	0.82251	0.01176	-0.54316	-0.44641	pos	neg	0.1842	0.6653	0.9998		-0.2448	0.457	1		-0.2247	0.5143	1		0.4289	0.2252	1		0.262	0.4695	0.8381		-0.2653	0.1873	1		-0.1977	0.3141	1
ENSMUSG00000033063	238680	Cntnap3	contactin associated protein-like 3	13			fP1	0.17303	-0.10514	-0.63692	-0.18227	-0.06367	-0.26553	0.34653	-0.22298	-0.68298	0.66531	0.85037	0.0419	neg	pos	-0.04581	0.8858	0.9998		-0.2071	0.5715	1		-0.06789	0.8663	1		0.1613	0.645	1		0.1136	0.7754	0.9452		-0.02367	0.9553	1		0.2019	0.4425	1
ENSMUSG00000044006	68709	Cilp2	cartilage intermediate layer protein 2	8			fP1	0.17489	0.71797	-0.30556	-0.19803	0.30992	-0.19703	-0.00502	0.10468	0.81735	-0.23398	-0.68045	-0.19728	pos	neg	0.5183	0.1366	0.9998		0.4427	0.2049	1		0.06206	0.745	1		0.07557	0.8936	1		-0.5678	0.09377	0.5393		-0.05889	0.7727	1		0.004097	0.9833	1
ENSMUSG00000036151	107770	Tm6sf2	transmembrane 6 superfamily member 2	8			fP1	0.17912	0.50813	0.07674	-0.15947	0.3236	-0.02721	0.22634	0.0863	0.76453	-0.13616	-0.66241	-0.44991	pos	neg	0.0678	0.6205	NA		0.06723	0.6229	1		-0.1734	0.07092	1		0.0005746	0.976	1		0.09321	0.5722	NA		-0.02795	0.7764	1		0.02477	0.8531	1
ENSMUSG00000087400	NA						fP1	0.18853	0.53076	-0.14131	-0.39705	-0.15223	-0.0815	0.06309	0.30762	0.546	-0.10401	-0.52216	-0.4044	pos	neg	0.2046	0.2479	NA		0.004582	0.8979	1		-0.01083	0.9079	1		0.2	0.199	1		0.04995	0.4589	NA		-0.04847	0.5993	1		-0.04786	0.5874	1
ENSMUSG00000103225	NA						fP1	0.19523	0.29041	-0.07808	0.48205	0.887	0.65453	-0.29808	-0.10965	0.76041	-0.27781	-0.61262	-0.08507	neg	neg	-0.06899	0.7336	NA		0.3998	0.1529	1		-0.2874	0.3777	1		-0.4688	0.06688	1		0.4185	0.0762	0.5049		0.06036	0.4488	1		0	1	1
ENSMUSG00000104430	NA						fP1	0.19555	0.53047	-0.2372	-0.38812	-0.14688	NA	NA	NA	0.91852	-0.09374	-0.64566	-0.34806	pos	neg	0.1171	0.4088	NA		0	1	1		0	1	1		0.1092	0.4526	1		0	1	NA		NA	NA	NA		NA	NA	NA
ENSMUSG00000084967	NA						fP1	0.19907	0.28799	-0.19329	-0.39108	0.05129	0.00691	-0.05722	0.35056	0.89917	-0.07293	-0.59354	-0.30613	pos	neg	0.3058	NA	NA		0.07443	NA	NA		0.01255	0.6907	1		0.2314	NA	NA		-0.1044	0.7784	0.9462		-0.03024	0.7298	1		-0.06325	0.3492	1
ENSMUSG00000051111	75209	Sv2c	synaptic vesicle glycoprotein 2c	13			fP1	0.19979	0.30333	0.34709	-0.12633	-0.01131	0.6334	-0.21195	-0.60282	-0.58463	-0.12451	0.41385	0.50129	pos	pos	0.07478	0.8251	0.9998		-0.07032	0.8334	1		0.3853	0.1339	1		0.1451	0.6563	1		-0.4098	0.1391	0.5989		0.434	0.03352	1		0.3408	0.1004	1
ENSMUSG00000027397	20515	Slc20a1	solute carrier family 20, member 1	2			fP1	0.20695	0.41686	0.24394	0.01769	0.50295	-0.10124	0.19567	-0.11751	0.85194	-0.55717	-0.88555	-0.26947	pos	neg	0.08244	0.7609	0.9998		0.3177	0.288	1		0.08213	0.6537	1		-0.2352	0.4065	1		0.1315	0.4927	0.8478		0.03459	0.8605	1		0.1066	0.6488	1
ENSMUSG00000030872	74105	Gga2	golgi associated, gamma adaptin ear containing, ARF binding protein 2	7			fP1	0.21646	0.4145	-0.03554	-0.60554	-0.39004	-0.25724	0.0637	0.63769	0.94177	-0.31333	-0.80268	-0.29661	pos	neg	0.346	0.2946	0.9998		-0.04301	0.895	1		-0.1408	0.5488	1		0.389	0.238	1		0.2965	0.2262	0.6882		-0.3856	0.1266	1		-0.2906	0.2447	1
ENSMUSG00000106254	NA						fP1	0.21959	0.54259	-0.26594	-0.35196	-0.09718	-0.21454	0.00984	0.55323	0.93132	-0.13521	-0.69062	-0.40945	pos	neg	0.1249	0.2684	NA		0.03534	0.5486	1		0.1218	0.1886	1		0.08956	0.6423	1		0	1	NA		-0.05287	0.5051	1		-0.06218	0.3865	1
ENSMUSG00000020437	246177	Myo1g	myosin IG	11			fP1	0.22642	0.32714	-0.44298	-0.06266	0.02643	-0.11841	0.26757	-0.24882	0.9654	-0.10048	-0.67393	-0.42815	pos	neg	0.2408	0.4832	0.9998		0.08003	0.7951	1		-0.01995	0.5223	1		0.1607	0.6731	1		-0.3937	0.1948	0.658		0.02497	0.5059	1		0.1344	0.2466	1
ENSMUSG00000026632	68972	Tatdn3	TatD DNase domain containing 3	1			fP1	0.23444	0.05802	-0.07426	0.0381	-0.02089	0.41185	-0.07281	-0.55531	0.85991	-0.57996	-0.88844	-0.05541	pos	neg	0.2182	0.5527	0.9998		0.07639	0.827	1		-0.3127	0.3079	1		0.1418	0.7204	1		0.2294	0.4814	0.8435		0.172	0.402	1		0.1522	0.4412	1
ENSMUSG00000041482	667742	Piezo2	piezo-type mechanosensitive ion channel component 2	18			fP1	0.24175	0.7215	-0.41776	0.11533	0.71382	0.11582	-0.17217	0.24282	0.65065	-0.18044	-0.56805	-0.328	pos	neg	0.3729	0.2106	0.9998		0.8896	0.01441	1		0.2791	0.4472	1		-0.5167	0.1708	1		-0.2409	0.7007	0.9238		-0.01042	0.8875	1		-0.1014	0.5886	1
ENSMUSG00000065353	100306945	Snora73b	small nucleolar RNA, H/ACA box 73b	4			fP1	0.24189	0.0124	0.15229	-0.28912	-0.21895	-0.13233	-0.21374	0.52671	0.76502	0.3624	-0.24118	-0.53101	pos	neg	0.1712	0.6471	0.9998		0.04249	0.908	1		-0.3681	0.2913	1		0.1287	0.7395	1		0.828	0.009408	0.2522		-0.1749	0.4113	1		-0.2618	0.2375	1
ENSMUSG00000071637	12609	Cebpd	CCAAT/enhancer binding protein (C/EBP), delta	16			fP1	0.25341	0.60074	-0.39113	-0.24005	0.04669	0.49222	-0.37509	0.16137	-0.53275	-0.45136	0.1712	0.70458	pos	pos	0.4235	0.2342	0.9998		0.2596	0.4488	1		0.1579	0.8533	1		0.164	0.7047	1		-0.576	0.08396	0.5216		0.08882	0.7881	1		-0.1095	0.6168	1
ENSMUSG00000030826	12036	Bcat2	branched chain aminotransferase 2, mitochondrial	7			fP1	0.26549	0.11055	-0.56259	0.02081	0.18744	0.04872	-0.57659	0.41563	0.84451	-0.08654	-0.56233	-0.41194	pos	neg	0.09791	0.7298	0.9998		0.1046	0.7161	1		0.03972	0.9374	1		-0.006661	0.9652	1		-0.04412	0.9651	0.9925		0.001169	0.9008	1		-0.1548	0.4578	1
ENSMUSG00000026986	140483	Hnmt	histamine N-methyltransferase	2			fP1	0.26728	-0.20226	-0.34148	-0.45587	-0.59983	-0.14654	0.21221	-0.22353	0.91165	-0.37644	-0.8036	-0.3303	pos	neg	0.3604	0.3234	0.9998		-0.299	0.3878	1		0.04372	0.8652	1		0.6594	0.05767	1		-0.02516	0.9368	0.987		0.02232	0.8507	1		0.2052	0.4488	1
ENSMUSG00000040187	272322	Arntl2	aryl hydrocarbon receptor nuclear translocator-like 2	6			fP1	0.27163	0.39803	-0.17832	0.03532	0.30979	0.01499	0.01031	-0.26308	0.83764	-0.23368	-0.69783	-0.15554	pos	neg	0.2244	0.4644	0.9998		0.3109	0.3485	1		0.01308	0.9643	1		-0.08648	0.7867	1		0.2032	0.3914	0.7987		0.111	0.4741	1		0.2	0.3168	1
ENSMUSG00000064210	105722	Ano6	anoctamin 6	15			fP1	0.28244	0.13381	-0.47897	-0.02315	0.11213	0.39365	-0.12598	-0.02008	0.93114	-0.31693	-0.8328	-0.40786	pos	neg	0.221	0.5089	0.9998		0.1532	0.657	1		-0.0495	0.8025	1		0.06784	0.8538	1		-0.1288	0.673	0.916		0.07147	0.7836	1		0.02277	0.9176	1
ENSMUSG00000048978	22360	Nrsn1	neurensin 1	13			fP1	0.28584	0.23284	-0.55645	-0.32649	0.07566	-0.23599	0.41426	-0.0745	-0.85449	-0.1502	0.50872	0.7401	pos	pos	0.1297	0.479	0.9998		0.109	0.5758	1		0.05564	0.7121	1		0.0207	0.9137	1		0.03378	0.8236	0.9582		-0.09621	0.5756	1		0.01189	0.9547	1
ENSMUSG00000097558	NA						fP1	0.29449	0.56611	-0.22672	-0.41201	-0.06972	-0.35578	0.19427	-0.03626	0.52922	-0.11802	-0.52202	-0.38357	pos	neg	0.3813	0.06568	NA		0.08317	0.405	1		0.1017	0.3665	1		0.2981	0.3159	1		-0.1118	0.5417	0.8687		-0.00634	0.9797	1		0.01591	0.8597	1
ENSMUSG00000020674	69675	Pxdn	peroxidasin	12			fP1	0.30667	0.52293	-0.15218	-0.21605	0.44398	0.23152	0.14656	-0.68112	0.89775	-0.15419	-0.67696	-0.5194	pos	neg	0.475	0.1654	0.9998		0.5243	0.1422	1		-0.08178	0.7013	1		-0.04929	0.8555	1		0.002348	0.8673	0.971		0.2946	0.1976	1		0.4272	0.09333	1
ENSMUSG00000021645	20595	Smn1	survival motor neuron 1	13			fP1	0.31536	0.48086	-0.19078	-0.29094	0.14885	-0.29045	-0.01324	0.10033	0.83432	-0.06811	-0.62068	-0.56546	pos	neg	0.4754	0.1822	0.9998		0.3427	0.3407	1		-0.1515	0.5441	1		0.1327	0.7535	1		0.08245	0.6904	0.9214		-0.0138	0.9464	1		-0.0355	0.8922	1
ENSMUSG00000077274	NA						fP1	0.33291	0.40632	-0.35618	-0.09223	0.32189	NA	NA	NA	0.87289	-0.32083	-0.73867	-0.16747	pos	neg	0.05058	0.6117	NA		0.09768	0.4847	1		-0.4061	0.3355	1		-0.04711	0.8145	1		0.6643	0.001913	0.1504		NA	NA	NA		NA	NA	NA
ENSMUSG00000025757	18415	Hspa4l	heat shock protein 4 like	3			fP1	0.33848	0.04171	0.41564	-0.15561	-0.08723	0.28029	-0.22304	-0.46943	-0.81065	-0.35647	0.32235	0.6633	pos	pos	0.09372	0.684	0.9998		0.02891	0.905	1		-0.09975	0.553	1		0.0648	0.7804	1		-0.07889	0.6783	0.9175		0.2099	0.1947	1		0.1726	0.3025	1
ENSMUSG00000031711	30932	Zfp330	zinc finger protein 330	8			fP1	0.36447	0.17494	0.13427	-0.40139	-0.41464	-0.38916	0.41031	0.09796	0.8059	0.28708	-0.40495	-0.61408	pos	neg	0.2815	0.4232	0.9998		-0.1121	0.7428	1		-0.2103	0.3933	1		0.3935	0.253	1		0.1456	0.5909	0.8859		-0.278	0.3295	1		0.07374	0.8635	1
ENSMUSG00000015968	12289	Cacna1d	calcium channel, voltage-dependent, L type, alpha 1D subunit	14			fP1	0.36912	0.20644	-0.43664	0.07227	0.5136	0.49545	-0.6185	0.0123	0.91374	-0.26588	-0.73479	-0.39911	pos	neg	0.1682	0.5539	0.9998		0.5565	0.07614	1		-0.1158	0.5983	1		-0.3883	0.1926	1		0.2781	0.2218	0.6851		0.1959	0.4565	1		-0.09916	0.7241	1
ENSMUSG00000097649	NA						fP1	0.38202	0.52604	-0.03439	-0.46079	-0.06301	0.53764	-0.40174	-0.23308	0.84862	-0.44962	-0.84398	-0.0779	pos	neg	0.4412	0.2152	0.9998		0.1618	0.6104	1		0.1205	0.7294	1		0.2794	0.4887	1		0.03718	0.7179	0.9296		0.2433	0.2906	1		0.01174	0.8046	1
ENSMUSG00000097524	NA						fP1	0.38429	-0.1099	-0.47514	0.04547	0.17559	NA	NA	NA	0.91461	-0.08389	-0.62987	-0.31205	pos	neg	0.02496	0.7522	NA		0.05408	0.6469	1		-0.2516	0.4379	1		-0.02912	0.8627	1		0.3438	0.09632	NA		NA	NA	NA		NA	NA	NA
ENSMUSG00000113852	NA						fP1	0.40692	0.10162	0.0879	-0.09315	-0.16188	-0.40525	0.72519	-0.59228	0.61536	-0.29545	-0.57974	-0.20336	pos	neg	0.1879	0.5235	0.9998		0.0764	0.7642	1		-0.171	0.5145	1		0.1115	0.7518	1		0.1284	0.6089	0.8936		-0.0171	0.1979	1		0.3427	0.01098	1
ENSMUSG00000043067	244745	Dpy19l1	dpy-19-like 1 (C. elegans)	9			fP1	0.44251	0.30512	-0.52275	-0.25516	0.23701	-0.02129	-0.26483	0.13274	-0.91169	0.37063	0.81837	0.34041	pos	pos	0.2031	0.4959	0.9998		0.3181	0.3158	1		0.3711	0.07183	1		-0.115	0.6954	1		0.2756	0.1983	0.662		-0.03605	0.8578	1		-0.1024	0.6629	1
ENSMUSG00000025407	14632	Gli1	GLI-Kruppel family member GLI1	10			fP1	0.44436	0.6185	-0.11738	-0.39744	0.18346	-0.58336	0.24546	0.39119	0.92962	-0.17624	-0.68772	-0.33201	pos	neg	0.5719	0.08668	0.9998		0.3904	0.2152	1		0.09955	0.7698	1		0.1815	0.6957	1		0.2096	0.2803	0.7306		-0.1643	0.4891	1		-0.1106	0.6149	1
ENSMUSG00000029135	14284	Fosl2	fos-like antigen 2	5			fP1	0.51392	0.56784	-0.92031	-0.32936	0.41187	0.57768	-0.26753	-0.38443	-0.77734	-0.19905	0.45715	0.49179	pos	pos	0.609	0.07037	0.9998		0.7047	0.04627	1		0.07339	0.8489	1		-0.09571	0.7482	1		0.1301	0.4973	0.8502		0.3253	0.1758	1		0.1537	0.4135	1
ENSMUSG00000030048	68888	Gkn3	gastrokine 3	6			fP1	0.53483	0.25884	-0.31023	-0.40024	0.24324	-0.12565	-0.13206	0.19527	0.95598	-0.16265	-0.74574	-0.4775	pos	neg	0.2821	0.0261	NA		0.2603	0.0346	1		0.2318	0.3678	1		0.02182	0.9987	1		0.1008	0.029	0.3661		-0.003026	0.9111	1		-0.04974	0.593	1
ENSMUSG00000104017	NA						fP1	0.53831	0.12822	-0.46867	-0.2951	-0.15041	0.54997	-0.12022	-0.31985	0.7206	-0.2158	-0.58189	-0.27697	pos	neg	0.4408	0.08887	0.9998		0.1035	0.5038	1		-0.1061	0.6919	1		0.3374	0.3189	1		0.2445	0.13	0.5873		0.2975	0.08533	1		0.1329	0.241	1
ENSMUSG00000041886	238455	Macc1	metastasis associated in colon cancer 1	12			fP1	0.54385	0.69268	-0.37611	-0.59443	0.11972	-0.32882	0.37926	-0.05585	0.95169	-0.09297	-0.65388	-0.34695	pos	neg	0.5232	0.007197	NA		0.2725	0.03751	1		-0.1217	0.03286	1		0.2506	0.5405	1		0.04641	0.1524	0.6168		-0.01759	0.8787	1		0.02883	0.7749	1
ENSMUSG00000026238	19231	Ptma	prothymosin alpha	1			fP1	0.55451	0.25832	-0.30857	-0.12522	0.38373	-0.25145	-0.1316	0.30576	0.88337	0.10532	-0.48677	-0.49431	pos	neg	0.4269	0.2033	0.9998		0.5991	0.0976	1		-0.2102	0.4663	1		-0.1721	0.6175	1		0.394	0.1418	0.6026		-0.1003	0.6519	1		-0.127	0.5878	1
ENSMUSG00000042745	15901	Id1	inhibitor of DNA binding 1, HLH protein	2			fP1	0.58867	0.21537	-0.28746	-0.30393	0.05931	0.47803	-0.35507	-0.04535	-0.64232	0.74652	0.84261	-0.09887	pos	pos	0.5513	0.1154	0.9998		0.3138	0.3348	1		-0.04568	0.7974	1		0.2375	0.5858	1		0.07612	0.6103	0.8945		0.09877	0.6604	1		-0.05569	0.7549	1
ENSMUSG00000010110	56389	Stx5a	syntaxin 5A	19			fP1	0.60125	0.54537	-0.74227	-0.34795	0.32426	0.29405	0.01597	-0.09724	0.69322	0.50603	-0.18884	-0.73394	pos	neg	0.5789	0.07947	0.9998		0.5307	0.1208	1		0.1079	0.6646	1		0.04812	0.9246	1		0.3217	0.1692	0.6367		0.1178	0.6878	1		-0.04514	0.8949	1
ENSMUSG00000022515	72615	Anks3	ankyrin repeat and sterile alpha motif domain containing 3	16			fP1	0.61362	0.56489	-0.64109	-0.37261	0.42972	0.55317	-0.54604	-0.29582	0.75646	-0.6447	-0.87614	-0.02597	pos	neg	0.3891	0.2269	0.9998		0.4656	0.1689	1		-0.134	0.5548	1		-0.07647	0.7925	1		0.2519	0.2819	0.7307		0.3785	0.1631	1		0.07647	0.6706	1
ENSMUSG00000020009	15979	Ifngr1	interferon gamma receptor 1	10			fP1	0.62086	0.25621	-0.38066	-0.43112	-0.21519	-0.46107	0.1567	0.63589	0.8069	-0.40364	-0.83476	-0.42152	pos	neg	0.5304	0.1201	0.9998		0.1447	0.6752	1		0.4053	0.06371	1		0.3856	0.272	1		0.3376	0.1345	0.5922		-0.4341	0.09797	1		-0.3232	0.2079	1
ENSMUSG00000040596	71592	Pogk	pogo transposable element with KRAB domain	1			fP1	0.6274	0.25518	-0.74038	-0.56508	-0.10197	-0.21876	0.28511	0.17359	-0.84777	0.4527	0.86961	0.27346	pos	pos	0.4507	0.1102	0.9998		0.2142	0.4667	1		-0.2313	0.2691	1		0.2365	0.4154	1		0.1809	0.4124	0.8096		-0.2418	0.3387	1		-0.1216	0.6091	1
ENSMUSG00000033862	234854	Cdk10	cyclin-dependent kinase 10	8			fP1	0.69821	0.46851	-0.22023	-0.63116	-0.1892	-0.26444	0.28368	-0.01871	0.86197	0.17149	-0.49686	-0.64081	pos	neg	0.8631	0.01928	0.8527		0.2514	0.4684	1		0.09637	0.7569	1		0.6117	0.1183	1		0.2646	0.2657	0.7203		-0.1543	0.5988	1		0.06371	0.8591	1
ENSMUSG00000074358	232933	Ccdc61	coiled-coil domain containing 61	7			fP1	0.70457	0.61798	-0.30902	-0.56069	0.11838	-0.16835	-0.24284	0.3753	0.48961	-0.69464	-0.66276	0.30389	pos	neg	0.7007	0.05131	0.9998		0.4274	0.2267	1		0.4062	0.1656	1		0.2733	0.511	1		-0.02667	0.8308	0.9605		-0.1268	0.5525	1		-0.1925	0.4028	1
ENSMUSG00000039095	13799	En2	engrailed 2	5			fP1	0.71007	0.61669	-0.76549	-0.37018	0.21114	0.28957	0.12764	-0.76441	-0.7268	0.01357	0.60207	0.75326	pos	pos	0.8338	0.005562	0.6507		0.5895	0.03226	1		0.6617	0.01135	1		0.2443	0.6182	1		-0.3441	0.4982	0.8504		0.488	0.009855	1		0.5391	0.007223	1
ENSMUSG00000107858	NA						fP1	0.71408	0.46733	-0.76212	-0.37156	0.1876	-0.04426	-0.19141	-0.17019	0.82707	-0.48172	-0.76586	0.05492	pos	neg	0.7008	0.02078	0.8678		0.5909	0.04533	1		0.1689	0.6147	1		0.1099	0.8546	1		0.248	0.1171	0.5688		0.06519	0.6436	1		0.05588	0.6733	1
ENSMUSG00000021982	71891	Cdadc1	cytidine and dCMP deaminase domain containing 1	14			fP1	0.71766	0.33993	-0.54586	-0.63778	0.0199	-0.3278	-0.00918	0.2904	-0.81915	0.46173	0.87475	0.38066	pos	pos	0.508	0.07596	0.9998		0.3129	0.2949	1		-0.1187	0.5406	1		0.1951	0.5148	1		0.3707	0.07005	0.4883		-0.1903	0.3975	1		-0.1482	0.5137	1
ENSMUSG00000105294	NA						fP1	NA	NA	NA	NA	NA	-0.4929	0.04875	0.63772	0.942	-0.1009	-0.66131	-0.37031	.	neg	NA	NA	NA		NA	NA	NA		0.07218	0.5532	1		NA	NA	NA		-0.01163	0.9822	NA		-0.08255	0.3221	1		-0.05874	0.5419	1
ENSMUSG00000100733	71174	4933416M06Rik	RIKEN cDNA 4933416M06 gene	13			fP1	NA	NA	NA	NA	NA	-0.00478	-0.07426	-0.41454	0.94181	-0.0874	-0.64717	-0.33208	.	neg	NA	NA	NA		NA	NA	NA		NA	NA	NA		NA	NA	NA		NA	NA	NA		0.04489	0.3125	1		0.05176	0.3006	1
ENSMUSG00000083310	NA						fP1	NA	NA	NA	NA	NA	0.14956	-0.35783	-0.18427	0.92475	-0.06971	-0.60615	-0.29476	.	neg	NA	NA	NA		NA	NA	NA		-0.03837	0.8574	1		NA	NA	NA		0.06601	0.5459	NA		0.05041	0.535	1		-0.001651	0.9776	1
ENSMUSG00000052273	381917	Dnah3	dynein, axonemal, heavy chain 3	7		mA1	fP2	-0.27398	0.27666	-0.15123	0.34164	0.39129	0.74265	-0.48743	-0.02992	0.42141	0.72359	0.2175	-0.4712	neg	neg	-0.2544	0.4536	0.9998		0.2744	0.4717	1		-0.03112	0.1475	1		-0.5288	0.1297	1		-0.6501	0.02248	0.3334		0.3907	0.1029	1		-0.1648	0.02833	1
ENSMUSG00000086600	NA					mA2	fP2	-0.1442	0.45383	0.03877	0.13019	0.40266	-0.64488	0.57046	0.45995	0.35875	0.74868	0.23997	-0.63986	neg	neg	-0.00779	0.9914	0.9998		0.162	0.619	1		0.1298	0.7504	1		-0.1698	0.6032	1		-0.2995	0.3564	0.7761		-0.4322	0.001448	1		-0.06258	0.6635	1
ENSMUSG00000047786	66643	Lix1	limb and CNS expressed 1	17			fP2	-0.80337	-0.5787	0.51729	0.37236	-0.33984	0.16825	-0.01832	-0.3973	-0.51141	0.74677	0.79084	0.04473	neg	pos	-0.5764	0.1269	0.9998		-0.6673	0.07748	1		-0.1432	0.6294	1		0.09089	0.7056	1		-0.3807	0.1819	0.6506		0.2009	0.3932	1		0.1895	0.4188	1
ENSMUSG00000046607	12123	Hrk	harakiri, BCL2 interacting protein (contains only BH3 domain)	5			fP2	-0.7677	-0.31536	0.34626	0.65734	0.25616	-0.36197	0.2998	0.12853	0.17197	0.77225	0.31474	-0.77371	neg	neg	-0.8209	0.0176	0.8357		-0.3371	0.3525	1		0.01389	0.9607	1		-0.4839	0.1699	1		-0.4275	0.09777	0.5431		-0.1156	0.6659	1		-0.04539	0.8425	1
ENSMUSG00000015484	329274	Fam163a	family with sequence similarity 163, member A	1			fP2	-0.74722	-0.40903	0.25063	0.4753	-0.08294	0.75551	-0.48716	-0.14832	-0.43925	0.92021	0.87176	-0.17106	neg	pos	-0.6003	0.0818	0.9998		-0.4833	0.1793	1		-0.05777	0.5536	1		-0.117	0.7641	1		-0.7218	0.023	0.3351		0.2793	0.2976	1		-0.06319	0.8951	1
ENSMUSG00000015980	76612	Lrrc27	leucine rich repeat containing 27	7			fP2	-0.62998	-0.36326	0.78638	0.59627	-0.02873	-0.00497	0.17251	-0.17603	-0.29089	0.93692	0.73582	-0.27011	neg	neg	-0.6602	0.07819	0.9998		-0.4317	0.2713	1		-0.113	0.6663	1		-0.2286	0.5636	1		-0.5069	0.08797	0.5294		0.09837	0.6238	1		0.1558	0.5059	1
ENSMUSG00000102136	NA						fP2	-0.6043	-0.59842	-0.01946	0.52208	0.00758	0.03121	0.14006	-0.56163	0.36692	0.74944	0.18015	-0.56731	neg	neg	-0.5627	0.03986	0.9998		-0.2549	0.4982	1		0.04488	0.8963	1		-0.3079	0.1795	1		-0.3899	0.179	0.6468		0.1188	0.28	1		0.1983	0.1822	1
ENSMUSG00000002803	399566	Btbd6	BTB (POZ) domain containing 6	12			fP2	-0.53414	-0.54424	0.50199	0.30308	-0.04038	-0.39622	-0.02957	0.48241	-0.49835	0.68856	0.73652	-0.0656	neg	pos	-0.3862	0.261	0.9998		-0.3367	0.3448	1		-0.006678	0.9661	1		-0.04941	0.9118	1		-0.3393	0.1811	0.6498		-0.3377	0.1886	1		-0.2357	0.3474	1
ENSMUSG00000021611	21752	Tert	telomerase reverse transcriptase	13			fP2	-0.51757	-0.54185	0.11382	0.35372	0.0799	0.5313	-0.54385	-0.10589	-0.27174	0.80171	0.67609	-0.37048	neg	neg	-0.6257	0.09304	0.9998		-0.3104	0.4324	1		-0.2685	0.3486	1		-0.3153	0.4034	1		-0.3292	0.2429	0.7034		0.1558	0.5651	1		-0.06117	0.8481	1
ENSMUSG00000022441	77627	Efcab6	EF-hand calcium binding domain 6	15			fP2	-0.50959	-0.07807	-0.17601	0.38994	0.31455	-0.11354	0.53907	-0.30431	-0.0371	0.83139	0.49026	-0.53121	neg	neg	-0.5965	0.09808	0.9998		-0.2097	0.6	1		0.4463	0.1744	1		-0.3868	0.2755	1		-1.265	9.01e-05	0.03523		-0.0203	0.8249	1		0.3022	0.2015	1
ENSMUSG00000044080	20193	S100a1	S100 calcium binding protein A1	3			fP2	-0.47358	-0.49157	0.32231	0.46568	-0.03332	0.61335	-0.59426	-0.06695	-0.22537	-0.72967	-0.25769	0.80215	neg	pos	-0.5256	0.1248	0.9998		-0.3578	0.315	1		0.3764	0.1447	1		-0.1678	0.6495	1		-0.5099	0.05733	0.4564		0.1951	0.5093	1		-0.2619	0.3313	1
ENSMUSG00000010021	286942	Kif19a	kinesin family member 19A	11			fP2	-0.45627	-0.11829	-0.12337	0.54767	0.54013	-0.33331	0.07708	0.26912	-0.26844	0.90334	0.7362	-0.4096	neg	neg	-0.4396	0.1922	0.9998		0.0539	0.8882	1		0.1375	0.7701	1		-0.4935	0.1477	1		-0.6167	0.05284	0.4432		-0.09425	0.5958	1		-0.02668	0.8375	1
ENSMUSG00000016763	64706	Scube1	signal peptide, CUB domain, EGF-like 1	15			fP2	-0.44769	-0.04037	0.28181	0.30853	0.21207	0.27145	-0.31859	0.03841	-0.17993	0.89883	0.7044	-0.37144	neg	neg	-0.2936	0.4299	0.9998		-0.1377	0.7193	1		0.1451	0.7568	1		-0.1559	0.6876	1		-0.6411	0.04818	0.4267		0.0751	0.8131	1		-0.07899	0.7448	1
ENSMUSG00000021481	26919	Zfp346	zinc finger protein 346	13			fP2	-0.38794	-0.28143	0.55058	0.11358	-0.48901	0.68886	-0.84823	-0.09914	-0.2335	0.84879	0.68237	-0.15556	neg	neg	-0.2402	0.4862	0.9998		-0.3809	0.2907	1		-0.0121	0.8528	1		0.1407	0.6636	1		-0.7755	0.007615	0.2379		0.438	0.1537	1		-0.1793	0.5894	1
ENSMUSG00000042631	228787	Xkr7	X-linked Kx blood group related 7	2			fP2	-0.38538	-0.00902	-0.19324	-0.08096	-0.25557	0.75283	-0.70979	0.01539	-0.30104	0.83938	0.74051	-0.28287	neg	pos	-0.1752	0.62	0.9998		-0.4583	0.1931	1		0.1965	0.6648	1		0.2831	0.3702	1		-0.8979	0.005579	0.2149		0.2104	0.4098	1		-0.1515	0.05691	1
ENSMUSG00000110206	14256	Flt3l	FMS-like tyrosine kinase 3 ligand	7			fP2	-0.37523	-0.19008	-0.22499	0.14618	-0.12585	-0.08495	-0.10975	0.55257	0.56332	0.61094	-0.02908	-0.69338	neg	neg	-0.2243	0.4655	0.9998		-0.2228	0.4615	1		0.2619	0.3826	1		-0.001448	0.9516	1		-0.3696	0.2076	0.672		-0.09724	0.4682	1		-0.1238	0.2892	1
ENSMUSG00000097796	100504601	Gm16702	predicted gene, 16702	17			fP2	-0.37385	0.12097	-0.07096	0.52597	0.54828	0.28498	-0.39049	0.31384	-0.28229	0.92519	0.74645	-0.50846	neg	neg	-0.4675	0.1792	0.9998		0.1575	0.6915	1		0.2281	0.5545	1		-0.625	0.07826	1		-0.6867	0.03494	0.3831		0.001307	0.9017	1		-0.1292	0.4355	1
ENSMUSG00000090093	665001	Gm14391	predicted gene 14391	2			fP2	-0.37252	-0.10721	-0.084	0.72101	0.55721	0.12704	-0.27264	0.25542	-0.44307	0.73055	0.83745	0.17666	neg	pos	-0.4208	0.1132	0.9998		0.1011	0.7892	1		0.1147	0.723	1		-0.5219	0.06341	1		-0.303	0.2767	0.7275		-0.02717	0.8122	1		-0.1049	0.5235	1
ENSMUSG00000091514	NA						fP2	-0.34364	-0.74964	0.11656	0.25561	-0.19521	-0.36343	0.24096	-0.00856	-0.28562	0.959	0.79811	-0.29841	neg	neg	-0.2607	0.4725	0.9998		-0.217	0.5553	1		-0.1457	0.5879	1		-0.04372	0.9322	1		-0.2861	0.3251	0.7604		-0.1088	0.6433	1		0.07587	0.7883	1
ENSMUSG00000057143	319236	Trim12c	tripartite motif-containing 12C	7			fP2	-0.34179	0.12436	-0.0526	0.61654	0.55445	0.0148	0.18571	0.3049	-0.32912	0.84948	0.68358	-0.51397	neg	neg	-0.2861	0.1304	NA		0.2044	0.5656	1		-0.01337	0.9272	1		-0.4905	0.03763	1		-0.07663	0.7503	0.9393		-0.1081	0.5491	1		-0.05259	0.7373	1
ENSMUSG00000037731	230787	Themis2	thymocyte selection associated family member 2	4			fP2	-0.32332	-0.28155	0.82743	0.13271	-0.23171	0.57663	-0.83425	0.40274	-0.01631	0.8678	0.52828	-0.44902	neg	neg	-0.2016	0.5486	NA		-0.3088	0.3079	1		0.2411	0.4128	1		0.1071	0.6199	1		-0.5801	0.0473	0.4238		0.05412	0.9672	1		-0.1966	0.2033	1
ENSMUSG00000036002	230088	Fam214b	family with sequence similarity 214, member B	4			fP2	-0.26605	0.19314	-0.02986	0.09354	0.22714	-0.02028	-0.29219	0.06387	-0.25705	0.94207	0.72485	-0.28003	neg	neg	-0.02524	0.9442	0.9998		0.01764	0.9604	1		0.15	0.6175	1		-0.04288	0.9025	1		-0.3029	0.3108	0.7514		0.03073	0.9364	1		-0.06866	0.8079	1
ENSMUSG00000068184	75597	Ndufaf2	NADH:ubiquinone oxidoreductase complex assembly factor 2	13			fP2	-0.23336	-0.3199	0.15513	0.51879	0.14575	-0.04432	0.298	-0.28716	0.36099	-0.8436	-0.7158	0.40853	neg	pos	-0.329	0.368	0.9998		0.05014	0.8924	1		0.08131	0.7017	1		-0.3791	0.2981	1		0.2573	0.3829	0.7925		0.02214	0.8393	1		0.2878	0.2899	1
ENSMUSG00000022861	110197	Dgkg	diacylglycerol kinase, gamma	16			fP2	-0.2321	-0.35618	0.64332	0.40522	-0.13753	0.46508	-0.44032	0.04213	-0.27233	0.90191	0.73579	-0.33912	neg	neg	-0.4922	0.1497	0.9998		-0.4633	0.1915	1		0.1621	0.5468	1		-0.02896	0.9669	1		-0.4041	0.1351	0.5929		0.2317	0.3194	1		-0.0867	0.7353	1
ENSMUSG00000022040	13850	Ephx2	epoxide hydrolase 2, cytoplasmic	14			fP2	-0.23147	-0.06252	0.00331	0.29381	0.3482	0.0863	0.12648	0.03089	-0.46947	0.81207	0.83469	-0.04025	neg	pos	-0.2029	0.5939	0.9998		0.2075	0.5879	1		0.1357	0.6405	1		-0.4104	0.2677	1		0.05389	0.8439	0.9643		-0.0424	0.8923	1		0.03803	0.8984	1
ENSMUSG00000030095	74122	Tmem43	transmembrane protein 43	6			fP2	-0.22783	-0.03575	0.46462	0.14345	-0.05555	-0.30383	0.45532	0.12561	-0.0963	0.91459	0.65133	-0.50373	neg	neg	-0.2601	0.4464	0.9998		-0.3028	0.3943	1		0.3152	0.2052	1		0.04268	0.8801	1		-0.2122	0.4175	0.8109		-0.2164	0.4214	1		0.00672	0.9801	1
ENSMUSG00000030008	73327	Pradc1	protease-associated domain containing 1	6			fP2	-0.21563	-0.2734	0.55564	-0.22361	-0.43205	-0.25109	0.00291	0.13293	-0.52353	0.4337	0.55384	-0.12178	neg	pos	-0.00177	0.9417	NA		-0.3868	0.06605	1		-0.3465	0.1447	1		0.385	0.06135	1		-0.06705	0.6792	0.9177		-0.01802	0.8862	1		-0.02866	0.8395	1
ENSMUSG00000038705	229004	Gmeb2	glucocorticoid modulatory element binding protein 2	2			fP2	-0.19791	-0.22547	-0.17087	0.01904	-0.44429	0.02035	-0.36671	0.4204	-0.19537	0.82925	0.61826	-0.43665	neg	neg	-0.1347	0.6871	0.9998		-0.2429	0.4925	1		-0.2027	0.4124	1		0.1082	0.7405	1		-0.2285	0.3766	0.7892		-0.06941	0.7346	1		-0.2387	0.3672	1
ENSMUSG00000026831	69327	1700007K13Rik	RIKEN cDNA 1700007K13 gene	2			fP2	-0.18371	-0.45119	-0.27447	-0.00242	-0.35753	0.02264	0.41231	-0.36028	0.53199	0.6334	0.0304	-0.70782	neg	neg	-0.1326	0.6706	0.9998		-0.2857	0.3033	1		-0.3076	0.2362	1		0.1531	0.4982	1		-0.08272	0.6427	0.906		0.04234	0.6343	1		0.2961	0.2056	1
ENSMUSG00000098176	223648	Ccdc166	coiled-coil domain containing 166	15			fP2	-0.09092	0.21895	0.09599	-0.08687	0.09284	0.55314	-0.92381	0.31037	0.13204	0.85062	0.46483	-0.35258	pos	neg	0.1779	0.6256	0.9998		0.004474	0.9902	1		-0.03565	0.8361	1		0.1734	0.636	1		-0.09059	0.8114	0.9538		0.1991	0.6895	1		-0.4675	0.0446	1
ENSMUSG00000038845	18673	Phb	prohibitin	11			fP2	-0.0802	0.17091	-0.4035	0.46373	0.59814	0.36288	0.13346	-0.53465	-0.3713	0.82681	0.8211	0.0221	neg	pos	-0.2052	0.6011	0.9998		0.4837	0.201	1		0.06852	0.7776	1		-0.6889	0.05971	1		0.226	0.4064	0.8061		0.2086	0.3857	1		0.2382	0.3443	1
ENSMUSG00000060550	15018	H2-Q7	histocompatibility 2, Q region locus 7	17			fP2	-0.08019	0.32251	0.22792	0.01207	-0.11744	NA	NA	NA	-0.3102	0.94443	0.79413	-0.1735	pos	pos	0.008805	0.9503	NA		0.006723	0.9606	1		0.1152	0.3215	1		0.002082	0.9924	1		-0.1019	0.3948	NA		NA	NA	NA		NA	NA	NA
ENSMUSG00000109429	NA						fP2	-0.07782	0.04207	-0.30784	0.18747	0.46485	-0.38365	0.0113	0.75223	-0.50543	0.9008	0.90192	-0.09048	neg	pos	-0.07611	0.8184	0.9998		0.09806	0.7586	1		0.2105	0.4996	1		-0.1742	0.5779	1		-0.1447	0.6848	0.9189		-0.4334	0.04817	1		-0.3898	0.07207	1
ENSMUSG00000097048	72012	1600020E01Rik	RIKEN cDNA 1600020E01 gene	6			fP2	-0.0768	0.27477	0.25387	0.08742	0.23406	0.63628	-0.664	-0.28584	0.30761	0.83416	0.33927	-0.44701	pos	neg	0.03801	0.9076	0.9998		0.06165	0.858	1		-0.0457	0.8582	1		-0.02364	0.94	1		-0.01448	0.9778	0.9957		0.3361	0.1668	1		0.02136	0.7224	1
ENSMUSG00000016256	64138	Ctsz	cathepsin Z	2			fP2	-0.05731	-0.09257	-0.53374	-0.00185	-0.00342	0.82974	-0.35296	-0.48569	0.01651	-0.71817	-0.33299	0.67897	neg	pos	-0.09171	0.7715	0.9998		-0.04042	0.9017	1		-0.03521	0.8893	1		-0.0513	0.8749	1		-0.0293	0.8985	0.9781		0.5363	0.03821	1		0.2512	0.259	1
ENSMUSG00000016128	243362	Stard13	StAR-related lipid transfer (START) domain containing 13	5			fP2	-0.05586	-0.3439	-0.29385	-0.28676	-0.3663	0.06973	0.19862	-0.49681	0.29973	0.83955	0.34493	-0.60036	neg	neg	-0.1084	0.7413	0.9998		-0.409	0.2579	1		-0.08749	0.7091	1		0.3006	0.3802	1		-0.3672	0.1837	0.652		0.1954	0.3206	1		0.2686	0.2287	1
ENSMUSG00000004455	19047	Ppp1cc	protein phosphatase 1 catalytic subunit gamma	5			fP2	-0.03473	-0.08637	-0.24094	0.30092	0.58658	0.22269	-0.46959	0.19126	-0.19383	0.97903	0.72802	-0.34781	neg	neg	-0.1528	0.5855	0.9998		0.193	0.5649	1		-0.2659	0.3564	1		-0.3458	0.2476	1		0.1504	0.6821	0.9179		0.0242	0.9093	1		-0.2475	0.06784	1
ENSMUSG00000055053	18029	Nfic	nuclear factor I/C	10			fP2	-0.01972	0.26393	-0.12022	0.09029	0.30543	-0.09314	-0.05772	-0.01451	-0.43016	0.88893	0.86563	-0.32971	pos	pos	0.01883	0.9395	0.9998		0.1521	0.6004	1		0.2085	0.2639	1		-0.1333	0.6291	1		-0.07492	0.7375	0.9364		0.05664	0.8203	1		0.05124	0.8382	1
ENSMUSG00000101587	NA						fP2	0.00041	0.26801	0.21631	-0.23091	-0.33199	0.18491	-0.33828	-0.00329	-0.41838	0.91931	0.8516	-0.27391	pos	pos	0.0689	0.7805	NA		-0.06999	0.3198	1		-0.1548	0.3699	1		0.1389	0.1853	1		0.09726	0.7175	NA		0.06239	0.7167	1		-0.04465	0.5737	1
ENSMUSG00000044749	76184	Abca6	ATP-binding cassette, sub-family A (ABC1), member 6	11			fP2	0.03035	0.19512	-0.35207	0.12144	0.22339	-0.51855	0.4002	-0.11488	-0.40054	0.84868	0.80251	-0.25066	neg	pos	-0.0109	0.9657	NA		0.2721	0.3922	1		0.3415	0.2609	1		-0.283	0.384	1		-0.0779	0.9926	0.9985		-0.09931	0.6788	1		0.1533	0.5055	1
ENSMUSG00000032400	68014	Zwilch	zwilch kinetochore protein	9			fP2	0.03335	0.15736	-0.07743	-0.14688	0.13526	-0.0884	0.13731	0.09831	-0.28803	0.95307	0.77837	-0.26199	pos	pos	0.08188	0.7465	NA		0.01022	0.9623	1		0.1466	0.5534	1		0.07166	0.7859	1		-0.09699	0.7577	0.9408		-0.06559	0.6362	1		-0.0332	0.7853	1
ENSMUSG00000047793	208777	Sned1	sushi, nidogen and EGF-like domains 1	1			fP2	0.04844	0.10509	-0.12592	0.15638	0.27791	0.50036	-0.46731	-0.34707	0.09693	0.85912	0.49501	-0.22409	pos	neg	0.02765	0.9173	0.9998		0.2328	0.5332	1		0.1156	0.8091	1		-0.2052	0.5745	1		-0.4059	0.2331	0.6949		0.3602	0.1815	1		0.02992	0.7621	1
ENSMUSG00000032688	240354	Malt1	MALT1 paracaspase	18			fP2	0.05521	0.10634	-0.03607	0.06268	0.09481	0.09207	-0.17669	-0.1771	0.06612	0.88078	0.55255	-0.48436	pos	neg	0.1098	0.7073	0.9998		0.2971	0.3987	1		-0.0332	0.7345	1		-0.1873	0.5986	1		-0.1808	0.6238	0.901		0.1347	0.5686	1		0.05074	0.7684	1
ENSMUSG00000051732	18459	Pabpc2	poly(A) binding protein, cytoplasmic 2	18			fP2	0.06288	0.58898	-0.50624	0.12456	0.45484	-0.30025	-0.11144	0.38129	-0.32797	0.93362	0.8147	-0.24453	pos	pos	0.07392	0.7905	NA		0.2246	0.5071	1		0.1101	0.7493	1		-0.1507	0.6579	1		-0.03427	0.9743	0.9951		-0.07804	0.6499	1		-0.1707	0.3957	1
ENSMUSG00000055994	257632	Nod2	nucleotide-binding oligomerization domain containing 2	8			fP2	0.08139	0.06201	-0.04812	0.04095	0.01976	0.41339	-0.3055	-0.33738	0.12149	0.78828	0.39018	-0.54109	pos	neg	0.05143	0.8776	0.9998		0.004151	0.9904	1		0.2452	0.3785	1		0.04728	0.8882	1		-0.3221	0.2574	0.7152		0.09372	0.5571	1		0.01715	0.8088	1
ENSMUSG00000063623	NA						fP2	0.09663	0.41906	-0.41718	-0.11331	0.17619	-0.56567	0.07962	0.8133	-0.18202	0.90022	0.72433	-0.23816	pos	pos	0.1293	0.6275	NA		0.06528	0.7832	1		0.1819	0.5094	1		0.06399	0.8491	1		-0.09292	0.8518	0.9671		-0.1261	0.2793	1		-0.1023	0.396	1
ENSMUSG00000112596	NA						fP2	0.11057	0.51698	-0.22572	0.41126	0.82421	0.46616	-0.65889	-0.23061	-0.41909	0.77902	0.74349	-0.05835	neg	pos	-0.02198	0.7262	NA		0.4487	0.01896	1		-0.2053	0.5738	1		-0.4707	0.03111	1		0.5153	0.001924	0.1504		0.1346	0.2952	1		-0.02253	0.9953	1
ENSMUSG00000033149	208177	Phldb2	pleckstrin homology like domain, family B, member 2	16			fP2	0.11186	0.44543	-0.50127	-0.39842	0.07696	-0.51967	0.12195	0.73792	-0.11918	0.77696	0.5766	-0.07126	pos	neg	0.2365	0.5355	0.9998		-0.01104	0.9708	1		-0.2075	0.5032	1		0.2475	0.5126	1		0.1774	0.5788	0.8825		-0.3377	0.1513	1		-0.3047	0.1858	1
ENSMUSG00000070803	56222	Cited4	Cbp/p300-interacting transactivator, with Glu/Asp-rich carboxy-terminal domain, 4	4			fP2	0.1314	0.10979	0.0725	0.16043	0.20117	-0.25777	-0.1609	0.13094	-0.46897	0.79083	0.88294	-0.04158	pos	pos	0.06503	0.828	0.9998		0.1693	0.6212	1		0.2776	0.3862	1		-0.1043	0.7561	1		-0.3621	0.2714	0.724		-0.02682	0.8644	1		-0.04882	0.7922	1
ENSMUSG00000029330	74596	Cds1	CDP-diacylglycerol synthase 1	5			fP2	0.13196	0.43001	-0.24716	-0.01104	0.45764	0.0812	-0.24601	-0.29001	-0.10981	0.9663	0.65538	-0.4756	pos	neg	0.09316	0.7586	0.9998		0.3521	0.3017	1		-0.1297	0.6074	1		-0.2589	0.4266	1		0.5051	0.0423	0.4081		0.1809	0.4857	1		0.07121	0.7523	1
ENSMUSG00000088990	NA						fP2	0.1382	-0.20529	-0.29868	0.28313	0.38811	-0.05948	0.04634	-0.26426	0.18834	0.7832	0.36903	-0.4801	neg	neg	-0.05706	0.7629	NA		0.169	0.5007	1		-0.4034	0.4324	1		-0.226	0.3115	1		1.052	0.0005371	0.09062		0.07821	0.3963	1		0.1076	0.3352	1
ENSMUSG00000049775	19241	Tmsb4x	thymosin, beta 4, X chromosome	X			fP2	0.14543	-0.20077	0.12159	-0.03891	0.09369	-0.55317	0.27551	0.21889	-0.04218	0.6295	0.38052	-0.6681	pos	neg	0.03221	0.8831	0.9998		0.07874	0.7378	1		-0.01138	0.9763	1		-0.04653	0.8332	1		0.2575	0.2219	0.6851		-0.1113	0.5464	1		-0.04154	0.8187	1
ENSMUSG00000045100	67582	Slc25a26	solute carrier family 25 (mitochondrial carrier, phosphate carrier), member 26	6			fP2	0.17282	0.19115	0.27078	0.05507	0.21303	0.47301	-0.50759	-0.19441	-0.49484	0.87976	0.88347	-0.09523	neg	pos	-0.009299	0.98	0.9998		0.2938	0.4225	1		-0.312	0.1442	1		-0.3031	0.406	1		-0.1736	0.5958	0.8871		0.2808	0.2916	1		-0.03353	0.9812	1
ENSMUSG00000031433	237073	Rbm41	RNA binding motif protein 41	X			fP2	0.18204	0.38695	-0.40376	-0.05323	0.55346	-0.25753	0.74275	-0.51879	0.19281	0.8401	0.34765	-0.54682	pos	neg	0.1473	0.5688	0.9998		0.3512	0.2764	1		0.04556	0.9108	1		-0.2039	0.5523	1		0.0993	0.5695	0.8801		0.01941	0.5516	1		0.5935	0.02376	1
ENSMUSG00000090958	434215	Lrrc32	leucine rich repeat containing 32	7			fP2	0.1855	0.49909	-0.26499	0.05502	0.30413	-0.25311	0.15718	-0.12133	-0.34701	0.85617	0.69132	-0.44708	pos	neg	0.1969	0.5403	0.9998		0.3536	0.3198	1		-0.3	0.1884	1		-0.1566	0.6518	1		-0.06369	0.8979	0.978		-0.001131	0.9066	1		0.08386	0.6348	1
ENSMUSG00000027200	214968	Sema6d	sema domain, transmembrane domain (TM), and cytoplasmic domain, (semaphorin) 6D	2			fP2	0.1907	0.18726	-0.7893	-0.1795	0.25907	-0.62655	0.73613	-0.38388	-0.19304	-0.7183	-0.26458	0.75173	pos	pos	0.06063	0.7987	0.9998		0.1081	0.67	1		0.1883	0.2287	1		-0.0475	0.8412	1		0.08479	0.6093	0.8939		-0.07036	0.7991	1		0.3345	0.1278	1
ENSMUSG00000036327	227638	Qsox2	quiescin Q6 sulfhydryl oxidase 2	2			fP2	0.19206	-0.07877	-0.12655	-0.12843	-0.36311	0.56097	-0.49257	0.29354	-0.11815	0.90531	0.57929	-0.60545	pos	neg	0.07644	0.8569	0.9998		-0.2721	0.4492	1		0.09553	0.7367	1		0.3485	0.324	1		-0.1114	0.7016	0.9238		0.08796	0.8327	1		-0.3067	0.2583	1
ENSMUSG00000091625	66373	Lsm5	LSM5 homolog, U6 small nuclear RNA and mRNA degradation associated	6			fP2	0.21056	-0.17499	-0.16862	0.2198	0.10543	0.03001	-0.1825	-0.32222	-0.25698	0.89678	0.74877	-0.32783	pos	pos	0.01463	0.9423	0.9998		0.1184	0.7136	1		-0.1689	0.6961	1		-0.1038	0.7495	1		0.4105	0.1911	0.6561		0.1268	0.3785	1		0.08699	0.47	1
ENSMUSG00000038893	215512	Fam117a	family with sequence similarity 117, member A	11			fP2	0.21331	0.02325	-0.16882	-0.09346	-0.12515	-0.09872	-0.05073	0.5267	-0.10929	0.94114	0.66927	-0.44907	pos	neg	0.3524	0.3395	0.9998		0.0319	0.9243	1		0.0808	0.9557	1		0.3205	0.3956	1		-0.4708	0.1486	0.6109		-0.1602	0.431	1		-0.1998	0.332	1
ENSMUSG00000097141	NA						fP2	0.23692	0.52684	-0.31512	-0.19345	0.43501	-0.1631	0.17761	-0.02333	-0.53561	0.80299	0.80662	-0.16704	pos	pos	0.3511	0.3131	0.9998		0.416	0.2534	1		0.0785	0.7516	1		-0.06487	0.8316	1		0.4443	0.1052	0.5546		-0.09324	0.7552	1		0.04878	0.8848	1
ENSMUSG00000043671	233115	Dpy19l3	dpy-19-like 3 (C. elegans)	7			fP2	0.26996	0.74814	-0.33415	-0.08198	0.65749	-0.652	0.1554	0.56548	-0.23776	0.89835	0.77169	-0.18049	pos	neg	0.2627	0.3829	0.9998		0.47	0.1438	1		0.08038	0.7235	1		-0.2073	0.4904	1		0.2169	0.3353	0.7662		-0.3556	0.1532	1		-0.2204	0.3615	1
ENSMUSG00000110342	NA						fP2	0.27095	-0.02956	-0.07613	-0.04989	0.16636	0.39145	-0.03202	-0.10532	0.03956	0.87275	0.54276	-0.43087	pos	neg	0.05543	0.5879	NA		0.08211	0.515	1		-0.2025	0.4617	1		-0.02667	0.8771	1		0.2714	0.1307	0.5876		0.1097	0.5719	1		0.02838	0.7996	1
ENSMUSG00000097601	NA						fP2	0.2835	0.31417	-0.56076	-0.12208	0.2439	0.61558	-0.48387	-0.10807	-0.11834	0.90983	0.60763	-0.35492	pos	neg	0.1423	0.6192	0.9998		0.1466	0.6126	1		-0.1493	0.4624	1		-0.004264	0.9644	1		-0.00478	0.956	0.991		0.1581	0.4774	1		-0.01735	0.9667	1
ENSMUSG00000056014	243308	A430033K04Rik	RIKEN cDNA A430033K04 gene	5			fP2	0.28399	0.49516	0.25912	-0.29891	0.03453	-0.53592	0.19277	0.54895	-0.16352	0.9131	0.61804	-0.59142	pos	neg	0.1933	0.5726	0.9998		0.09381	0.7893	1		-0.1087	0.6622	1		0.09953	0.7824	1		0.2421	0.3445	0.7716		-0.2919	0.2541	1		-0.2843	0.2722	1
ENSMUSG00000022220	104110	Adcy4	adenylate cyclase 4	14			fP2	0.28651	0.31555	-0.32182	0.03523	0.71185	0.39558	-0.01026	-0.06737	-0.0728	0.81717	0.58536	-0.38879	pos	neg	0.1769	0.3891	0.9998		0.5955	0.0604	1		0.3514	0.2589	1		-0.4186	0.249	1		-0.04129	0.6793	0.9177		0.1379	NA	NA		0.02713	NA	NA
ENSMUSG00000019789	15214	Hey2	hairy/enhancer-of-split related with YRPW motif 2	10			fP2	0.32583	0.32427	-0.40891	-0.13413	-0.02355	0.43348	-0.6296	-0.19371	-0.28686	0.88035	0.76187	-0.30086	pos	pos	0.4428	0.2188	0.9998		0.278	0.4279	1		-0.2781	0.2909	1		0.1648	0.7029	1		0.08191	0.7122	0.927		0.398	0.1554	1		-0.04518	0.992	1
ENSMUSG00000086859	76972	Snhg20	small nucleolar RNA host gene 20	11			fP2	0.32915	0.75906	-0.18649	-0.18776	0.37349	0.45663	-0.7749	0.15768	-0.00156	0.87294	0.46762	-0.634	pos	neg	0.348	0.2261	0.9998		0.338	0.2438	1		-0.343	0.203	1		0.01005	0.9729	1		0.2982	0.2305	0.6935		0.1971	0.5734	1		-0.2351	0.198	1
ENSMUSG00000036923	216021	Stox1	storkhead box 1	10			fP2	0.35509	0.48016	-0.50057	0.17964	0.57768	-0.5387	0.28562	0.27281	-0.37535	0.81572	0.70341	-0.24613	pos	neg	0.2122	0.4974	0.9998		0.5648	0.126	1		0.3877	0.2105	1		-0.3527	0.3382	1		-0.04493	0.8944	0.9775		-0.2479	0.3575	1		-0.01847	0.873	1
ENSMUSG00000020696	67338	Rffl	ring finger and FYVE like domain containing protein	11			fP2	0.45053	0.27399	0.0538	-0.28884	-0.0826	0.64513	-0.46202	-0.06558	-0.59416	0.56661	0.7864	0.21843	pos	pos	0.2933	0.4248	0.9998		0.1467	0.6818	1		0.05126	0.9022	1		0.1465	0.7209	1		-0.01374	0.9437	0.9877		0.202	0.4488	1		-0.06845	0.8306	1
ENSMUSG00000045573	18619	Penk	preproenkephalin	4			fP2	0.47412	0.14438	-0.39828	-0.63535	-0.423	-0.53481	0.51296	0.01518	-0.23934	-0.65041	-0.23497	0.63994	pos	pos	0.5723	0.02972	0.9654		0.009006	0.9746	1		0.09433	0.6193	1		0.5633	0.03295	1		0.4162	0.0539	0.4453		-0.2777	0.3194	1		0.1236	0.6946	1
ENSMUSG00000023903	240047	Mmp25	matrix metallopeptidase 25	17			fP2	0.48609	0.6876	-0.58376	-0.3557	0.2136	0.39248	0.21545	-0.57818	0.03787	0.81839	0.41043	-0.50876	pos	neg	0.4475	0.1004	0.9998		0.3624	0.1604	1		-0.07393	0.3134	1		0.08506	0.8826	1		-0.1359	0.885	0.9749		0.09113	0.141	1		0.1112	0.124	1
ENSMUSG00000078157	216622	4931440F15Rik	RIKEN cDNA 4931440F15 gene	11			fP2	0.51856	0.32376	-0.42173	-0.07044	0.18498	0.49769	-0.23431	0.12029	-0.45304	0.75672	0.72385	-0.12485	pos	pos	0.3545	0.02969	0.9654		0.4937	0.01498	1		-0.05596	0.7064	1		-0.1392	0.6617	1		0.2059	0.04788	0.4259		0.0524	0.7894	1		-0.04805	0.6311	1
ENSMUSG00000001507	16400	Itga3	integrin alpha 3	11			fP2	0.56929	0.38014	-0.35948	-0.21216	0.3571	0.27926	-0.3332	0.38297	-0.30763	0.91983	0.75686	-0.49845	pos	neg	0.436	0.1307	0.9998		0.4959	0.1029	1		-0.2942	0.1853	1		-0.05989	0.8156	1		0.5626	0.01536	0.296		-0.02627	0.8863	1		-0.1313	0.6021	1
ENSMUSG00000043065	212514	Spice1	spindle and centriole associated protein 1	16			fP2	0.58351	0.53213	-0.00749	-0.54372	-0.11314	0.76483	-0.60297	-0.17818	-0.31462	0.91981	0.74918	-0.41686	pos	neg	0.529	0.1454	0.9998		0.1455	0.6862	1		0.03843	0.8999	1		0.3835	0.3091	1		0.1472	0.5347	0.8652		0.3136	0.284	1		-0.06453	0.9028	1
ENSMUSG00000010362	66599	Rdm1	RAD52 motif 1	11			fP3	-0.53504	-0.43648	0.03028	0.22582	-0.20347	-0.53909	0.38067	0.50377	0.75147	-0.62251	-0.85913	0.13825	neg	neg	-0.3048	0.3602	0.9998		-0.3926	0.1826	1		0.08925	0.7862	1		0.0878	0.6025	1		-0.4075	0.1681	0.6358		-0.3147	0.08852	1		-0.08294	0.618	1
ENSMUSG00000097566	NA						fP3	-0.51478	0.02282	-0.04733	0.49921	0.32678	0.03976	-0.33217	0.53701	-0.63858	0.42316	0.73802	0.57987	neg	pos	-0.4415	0.2032	0.9998		-0.09769	0.8037	1		-0.3967	0.0822	1		-0.3438	0.3158	1		-0.4361	0.1467	0.609		-0.0569	0.6576	1		-0.2873	0.1098	1
ENSMUSG00000083899	NA						fP3	-0.39698	-0.64928	0.03357	0.54626	0.15459	-0.57169	0.41584	0.00263	0.4059	-0.67496	-0.69331	0.41394	neg	pos	-0.5969	0.06513	0.9998		-0.1518	0.7055	1		-0.1282	0.4946	1		-0.4451	0.15	1		-0.5195	0.09109	0.535		-0.09689	0.6452	1		0.05346	0.8501	1
ENSMUSG00000022323	15473	Rida	reactive intermediate imine deaminase A homolog	15			fP3	-0.38396	-0.70655	0.48704	0.34706	-0.17164	0.14322	0.20006	-0.48895	0.71965	-0.641	-0.89322	-0.05215	neg	neg	-0.3538	0.2739	0.9998		-0.1702	0.613	1		0.1196	0.5885	1		-0.1836	0.5833	1		-0.1592	0.4903	0.8473		0.234	0.3076	1		0.3243	0.1899	1
ENSMUSG00000078235	625638	Fam43b	family with sequence similarity 43, member B	4			fP3	-0.27561	0.34292	0.39368	0.39316	0.41175	0.19474	0.14299	-0.2863	0.66427	-0.60305	-0.88937	-0.30373	neg	neg	-0.2402	0.5136	0.9998		0.1967	0.5918	1		-0.1746	0.5154	1		-0.437	0.2216	1		0.04449	0.9033	0.9789		0.02427	0.9198	1		0.02972	0.9071	1
ENSMUSG00000026484	19821	Rnf2	ring finger protein 2	1			fP3	-0.26211	-0.08865	0.57388	0.35765	0.25494	0.59315	-0.26973	-0.09202	-0.63378	0.6598	0.88181	0.10308	neg	pos	-0.3556	0.2774	0.9998		-0.000251	0.9991	1		-0.2312	0.3199	1		-0.3553	0.279	1		-0.04484	0.8104	0.9533		0.1454	0.5788	1		-0.03488	0.9167	1
ENSMUSG00000042320	73422	Prox2	prospero homeobox 2	12			fP3	-0.24262	0.03214	0.42595	0.33673	0.11944	-0.03204	0.08283	-0.38976	0.58774	-0.52363	-0.70144	0.30877	neg	neg	-0.09986	0.6384	NA		0.04337	0.8697	1		-0.2424	0.309	1		-0.1432	0.5204	1		0.1768	0.5845	0.8849		0.05954	0.1877	1		0.07983	0.1621	1
ENSMUSG00000035772	118451	Mrps2	mitochondrial ribosomal protein S2	2			fP3	-0.22716	0.04885	0.03445	0.23219	0.17268	-0.55509	0.44152	0.50329	-0.59595	0.80001	0.92469	0.09539	neg	pos	-0.2567	0.4859	0.9998		-0.1001	0.7908	1		0.02898	0.951	1		-0.1567	0.6809	1		-0.2814	0.3419	0.7699		-0.4762	0.06875	1		-0.118	0.5885	1
ENSMUSG00000031600	52348	Vps37a	vacuolar protein sorting 37A	8			fP3	-0.19685	0.06467	-0.24532	0.25352	0.35081	0.09687	-0.60394	0.5008	-0.67332	0.70804	0.89657	-0.11958	neg	pos	-0.1257	0.6943	0.9998		0.1738	0.5878	1		0.02763	0.8704	1		-0.2995	0.3321	1		0.2406	0.3011	0.7448		-0.0992	0.6008	1		-0.332	0.1366	1
ENSMUSG00000026208	13346	Des	desmin	1			fP3	-0.17319	0.21957	-0.02156	0.05359	0.15978	-0.40622	0.24615	0.40269	0.61406	-0.59451	-0.78265	0.27157	neg	neg	-0.103	0.7725	0.9998		-0.01201	0.9738	1		0.1882	0.6994	1		-0.09095	0.8	1		-0.7204	0.0219	0.3301		-0.3033	0.1898	1		-0.1478	0.481	1
ENSMUSG00000025812	93742	Pard3	par-3 family cell polarity regulator	8			fP3	-0.15027	-0.44929	0.33342	-0.10327	-0.62123	0.73061	-0.75927	-0.07492	0.80961	-0.64725	-0.96124	-0.11741	neg	neg	-0.08964	0.7229	0.9998		-0.5173	0.06873	1		-0.2328	0.2186	1		0.4277	0.1124	1		-0.1512	0.4257	0.8161		0.3357	0.1388	1		-0.1838	0.4426	1
ENSMUSG00000046341	NA						fP3	-0.14237	0.19329	0.31584	0.3094	0.2632	0.40469	-0.32161	-0.25668	-0.7693	0.57454	0.90397	0.36518	neg	pos	-0.1526	0.6811	0.9998		0.138	0.7073	1		0.005429	0.975	1		-0.2907	0.4177	1		-0.1249	0.7013	0.9238		0.1562	0.5397	1		0.05648	0.7689	1
ENSMUSG00000033256	435684	Shf	Src homology 2 domain containing F	2			fP3	-0.13002	0.50732	-0.10774	-0.02154	0.30794	-0.553	0.36796	0.07191	-0.56924	0.75884	0.79928	-0.42612	pos	neg	0.1504	0.6693	0.9998		0.1853	0.6131	1		0.007118	0.9978	1		-0.03488	0.9095	1		0.04748	0.8231	0.9582		-0.2375	0.3662	1		0.01021	0.9567	1
ENSMUSG00000021294	668303	Kif26a	kinesin family member 26A	12			fP3	-0.05039	0.24836	-0.25562	-0.11512	0.06254	-0.6674	0.67023	0.34526	0.80254	-0.63046	-0.93651	-0.15684	pos	neg	0.04028	0.9085	0.9998		-0.07823	0.8163	1		0.06524	0.8225	1		0.1185	0.7172	1		-0.3392	0.1872	0.6542		-0.3912	0.1515	1		-0.05303	0.7688	1
ENSMUSG00000019929	13179	Dcn	decorin	10			fP3	-0.04384	0.36926	-0.165	0.09658	0.13218	-0.03111	0.11434	0.05067	0.23025	-0.7543	-0.60023	0.60351	pos	pos	0.03486	0.8793	0.9998		0.3311	0.3711	1		-0.2549	0.3941	1		-0.2963	0.4219	1		0.1959	0.5188	0.8571		-0.0831	0.8215	1		0.1452	0.6106	1
ENSMUSG00000020522	216760	Mfap3	microfibrillar-associated protein 3	11			fP3	-0.0125	-0.18912	-0.10598	0.40591	0.04553	-0.06061	-0.29104	0.59212	-0.56753	0.73758	0.84162	-0.14072	neg	pos	-0.01881	0.9654	0.9998		0.06294	0.8653	1		0.08301	0.8346	1		-0.08175	0.8226	1		-0.2807	0.386	0.795		-0.1741	0.4491	1		-0.3706	0.161	1
ENSMUSG00000041881	66416	Ndufa7	NADH:ubiquinone oxidoreductase subunit A7	17			fP3	-0.00933	0.3607	-0.13903	-0.40491	-0.18455	-0.18469	0.29571	-0.06234	0.83635	-0.64293	-0.96196	-0.14037	pos	neg	0.2495	0.4684	0.9998		-0.08946	0.7912	1		-0.2193	0.3587	1		0.339	0.3163	1		0.2513	0.3288	0.762		-0.08158	0.774	1		0.02981	0.9302	1
ENSMUSG00000097440	NA						fP3	0.00364	0.1478	0.43479	-0.10135	-0.20592	0.65525	-0.71054	-0.3929	0.85475	-0.59225	-0.91563	-0.02878	pos	neg	0.0006125	0.9886	0.9998		-0.1392	0.7019	1		0.5175	0.1075	1		0.1398	0.6944	1		-0.5668	0.09268	0.5379		0.5038	0.06173	1		0.06769	0.5872	1
ENSMUSG00000029491	18587	Pde6b	phosphodiesterase 6B, cGMP, rod receptor, beta polypeptide	5			fP3	0.00757	0.57934	-0.34117	0.10069	0.35783	0.60334	-0.21661	-0.22083	-0.619	0.32762	0.72534	0.64115	pos	pos	0.07814	0.6832	0.9998		0.1639	0.496	1		0.04393	0.9381	1		-0.08573	0.749	1		-0.06494	0.914	0.9816		0.05633	0.393	1		0.01413	0.6211	1
ENSMUSG00000041915	225339	Ammecr1l	AMME chromosomal region gene 1-like	18			fP3	0.08894	-0.17991	-0.32012	-0.2722	-0.34151	0.44749	0.09395	-0.38498	-0.64477	0.65434	0.89235	0.3327	pos	pos	0.08751	0.8142	0.9998		-0.3179	0.3463	1		-0.06106	0.7892	1		0.4054	0.2165	1		-0.1173	0.6249	0.901		0.2672	0.2735	1		0.2568	0.2981	1
ENSMUSG00000025377	78777	Tepsin	TEPSIN, adaptor related protein complex 4 accessory protein	11			fP3	0.10918	0.27115	0.15952	0.02208	0.34744	-0.52341	0.44995	0.19879	-0.56379	0.74164	0.84122	0.05194	pos	pos	0.07092	0.8085	0.9998		0.1702	0.611	1		0.001783	0.9979	1		-0.09931	0.7635	1		0.07168	0.7578	0.9408		-0.1003	0.7192	1		0.0233	0.9659	1
ENSMUSG00000025128	59058	Bhlhe22	basic helix-loop-helix family, member e22	3			fP3	0.14066	0.35906	-0.74494	0.11773	0.43995	-0.35492	0.51889	-0.32579	-0.74363	0.63596	0.90199	-0.00117	neg	pos	-0.1358	0.7268	0.9998		0.2772	0.4538	1		0.06838	0.854	1		-0.4129	0.2508	1		-0.1319	0.7055	0.9246		-0.04104	0.9157	1		0.2528	0.2447	1
ENSMUSG00000037239	101809	Spred3	sprouty-related EVH1 domain containing 3	7			fP3	0.1639	0.27147	0.01858	0.00455	0.57786	-0.34357	0.48942	-0.20956	-0.74112	0.50188	0.88961	0.37909	pos	pos	0.05771	0.8354	0.9998		0.2778	0.3754	1		0.1041	0.6644	1		-0.2201	0.4604	1		-0.123	0.6479	0.9077		-0.09541	0.7944	1		0.2511	0.369	1
ENSMUSG00000102602	NA						fP3	0.21268	0.31273	-0.22679	0.39836	0.85147	0.48506	-0.58514	0.26863	0.57765	-0.63959	-0.74622	0.24717	pos	neg	0.01705	0.7047	NA		0.5091	0.07384	1		-0.00134	0.903	1		-0.4921	0.1218	1		0.489	0.01818	0.3107		0.1109	0.7869	1		-0.2051	0.1017	1
ENSMUSG00000113055	NA						fP3	0.21293	0.00407	0.16372	-0.39692	-0.1021	0.59725	-0.21698	-0.33525	-0.58171	0.63094	0.83333	0.40171	pos	pos	0.1228	0.542	NA		-0.002241	0.98	1		-0.09419	0.7319	1		0.125	0.5277	1		0.159	0.3754	0.7891		0.1223	0.2706	1		0.03708	0.4746	1
ENSMUSG00000039000	100763	Ube3c	ubiquitin protein ligase E3C	5			fP3	0.23543	0.21595	0.11411	-0.23836	-0.01607	-0.29858	0.44436	-0.40161	0.79163	-0.5348	-0.91245	-0.33752	pos	neg	0.1012	0.663	0.9998		0.1126	0.6473	1		0.08769	0.5788	1		-0.01148	0.957	1		0.01468	0.9166	0.982		0.02585	0.8533	1		0.2672	0.1802	1
ENSMUSG00000030103	20893	Bhlhe40	basic helix-loop-helix family, member e40	6			fP3	0.24006	0.29039	-0.10947	-0.31597	0.08422	-0.14541	0.14142	-0.01707	-0.70659	0.66004	0.92126	0.01916	pos	pos	0.1402	0.5639	0.9998		0.03667	0.8862	1		-0.2414	0.1928	1		0.1036	0.6738	1		-0.1738	0.4034	0.8048		-0.00439	0.9984	1		0.09954	0.6523	1
ENSMUSG00000075232	11702	Amd1	S-adenosylmethionine decarboxylase 1	10			fP3	0.26719	0.47101	0.07139	-0.198	0.36821	0.29991	-0.12337	-0.08384	-0.61052	0.59455	0.84777	0.36545	pos	pos	0.3489	0.229	0.9998		0.3155	0.2709	1		0.3778	0.2293	1		0.03334	0.9783	1		0.01988	0.5852	0.885		0.1573	0.552	1		0.007493	0.9132	1
ENSMUSG00000045503	66460	Sys1	SYS1 Golgi-localized integral membrane protein homolog (S. cerevisiae)	2			fP3	0.44931	0.03691	-0.36112	-0.42524	-0.05655	0.16936	0.03514	-0.13228	-0.63379	0.70537	0.91206	0.24236	pos	pos	0.2793	0.4329	0.9998		0.03197	0.9304	1		-0.2554	0.371	1		0.2473	0.493	1		0.2094	0.4898	0.8473		0.05279	0.7996	1		0.1203	0.644	1
ENSMUSG00000026162	75570	Nhej1	nonhomologous end-joining factor 1	1			fP3	0.50727	0.68777	-0.27505	-0.53606	0.2786	0.27361	-0.3729	-0.21148	-0.50551	0.58686	0.81074	0.38305	pos	pos	0.3086	0.06962	NA		0.1946	0.141	1		0.2085	0.4345	1		0.1141	0.7713	1		0.1569	0.05936	0.4612		0.1262	0.4669	1		-0.004084	0.8961	1
ENSMUSG00000023800	24001	Tiam2	T cell lymphoma invasion and metastasis 2	17			fP3	0.5517	0.73964	-0.70479	-0.31652	0.29535	0.13465	0.01947	-0.11688	-0.78276	0.61104	0.91617	0.25894	pos	pos	0.6329	0.069	0.9998		0.5651	0.1087	1		0.3779	0.2559	1		0.06779	0.9158	1		-0.2294	0.715	0.9285		0.08566	0.7273	1		0.04739	0.8223	1
ENSMUSG00000079110	12335	Capn3	calpain 3	2		mA1		-0.68756	-0.3521	0.76707	0.44109	-0.12998	0.83793	-0.59483	-0.13166	0.54706	0.32462	-0.08634	-0.13037	neg	neg	-0.3973	0.2559	0.9998		-0.3651	0.2942	1		-0.1228	0.4637	1		-0.03227	0.9942	1		-0.4521	0.1284	0.5845		0.4989	0.03775	1		-0.1501	0.3143	1
ENSMUSG00000035383	110312	Pmch	pro-melanin-concentrating hormone	10		mA1		-0.40991	-0.38652	0.89781	0.30907	-0.29476	-0.8234	0.58573	0.27708	0.65849	-0.04796	-0.37682	-0.24304	neg	neg	-0.1923	NA	NA		-0.1808	NA	NA		-0.09244	0.6507	1		-0.01145	NA	NA		0.02061	0.9306	0.9851		-0.499	0.01041	1		0.1192	0.8237	1
ENSMUSG00000021091	20716	Serpina3n	serine (or cysteine) peptidase inhibitor, clade A, member 3N	12		mA1		-0.38393	-0.36186	0.49815	0.5568	0.23418	0.90179	-0.69481	-0.33098	-0.55668	-0.6495	-0.06244	0.49882	neg	pos	-0.6305	0.08641	0.9998		-0.149	0.701	1		-0.4228	0.2095	1		-0.4816	0.194	1		0.4796	0.1938	0.6572		1.164	9.219e-06	0.05427		0.1716	0.3059	1
ENSMUSG00000027490	13555	E2f1	E2F transcription factor 1	2		mA1		-0.33117	0.17802	-0.25864	0.3264	0.44102	0.96225	-0.80465	-0.32849	-0.35506	-0.22185	0.18624	0.3102	neg	pos	-0.2434	0.4241	0.9998		0.03826	0.9099	1		0.1332	0.7813	1		-0.2817	0.3588	1		-0.5634	0.03934	0.3954		0.352	0.01521	1		-0.03904	0.6552	1
ENSMUSG00000043099	15248	Hic1	hypermethylated in cancer 1	11		mA1		-0.28068	0.31266	-0.05186	0.20307	0.21709	0.63898	-0.70637	0.34583	-0.3682	0.7641	0.77238	-0.12266	neg	pos	-0.09363	0.8065	0.9998		0.04417	0.9045	1		0.04279	0.7441	1		-0.1378	0.7096	1		-0.8687	0.007727	0.2379		0.152	0.8388	1		-0.5289	0.0124	1
ENSMUSG00000038738	243961	Shank1	SH3 and multiple ankyrin repeat domains 1	7		mA1		-0.24766	-0.11611	0.45393	-0.01191	-0.07565	-0.77487	0.53382	0.42864	-0.49127	0.02942	0.35261	0.4944	neg	pos	-0.09455	0.701	0.9998		-0.204	0.439	1		0.1268	0.5393	1		0.1094	0.6576	1		-0.4071	0.05379	0.4453		-0.5688	0.004248	1		-0.1973	0.3083	1
ENSMUSG00000029819	109648	Npy	neuropeptide Y	6		mA1		-0.24556	-0.21258	0.73645	0.30166	-0.15203	0.89797	-0.7176	-0.13211	0.3035	-0.2421	-0.47433	-0.3324	neg	neg	-0.297	0.2877	0.9998		-0.2654	0.3351	1		0.03972	0.9124	1		-0.03157	0.9767	1		-0.2917	0.2542	0.7128		0.6141	0.03711	1		-0.1344	0.7613	1
ENSMUSG00000090626	21778	Tex9	testis expressed gene 9	9		mA1		-0.2182	-0.44211	-0.35996	0.19873	-0.16589	0.84131	-0.69444	-0.32112	0.16832	-0.86074	-0.70116	0.15057	neg	neg	-0.3197	0.3691	0.9998		-0.3334	0.3649	1		-0.2764	0.2994	1		0.01372	0.9416	1		-0.2659	0.3113	0.7514		0.7609	0.0066	1		0.01854	0.6688	1
ENSMUSG00000043496	66873	Tril	TLR4 interactor with leucine-rich repeats	6		mA1		-0.16017	0.0944	0.46317	-0.10711	-0.21593	-0.8191	0.36382	0.74132	0.45314	0.53706	-0.03546	-0.49136	neg	neg	-0.02369	0.9188	0.9998		-0.2192	0.4188	1		0.1581	0.4075	1		0.1955	0.447	1		-0.3806	0.05834	0.4591		-0.6226	0.002612	1		-0.3922	0.05879	1
ENSMUSG00000050244	217995	Heatr1	HEAT repeat containing 1	13		mA1		-0.15731	0.17193	-0.43714	-0.07481	0.13218	0.72391	-0.60313	-0.52791	0.27562	0.47588	0.20749	-0.19837	neg	neg	-0.03331	0.9152	0.9998		-0.07038	0.8336	1		-0.2964	0.2082	1		0.03707	0.906	1		-0.07714	0.7342	0.9356		0.7438	0.003504	1		0.2596	0.224	1
ENSMUSG00000059070	19899	Rpl18	ribosomal protein L18	7		mA1		-0.10558	0.04664	-0.12785	-0.49532	-0.46754	0.93117	-0.61129	-0.53349	0.78119	-0.2459	-0.67227	-0.4431	pos	neg	0.1445	0.7507	0.9998		-0.3934	0.2527	1		-0.1299	0.6455	1		0.5379	0.1279	1		-0.1248	0.6429	0.906		0.9329	0.0001145	0.5617		0.2903	0.02422	1
ENSMUSG00000029798	67138	Herc6	hect domain and RLD 6	6		mA1		-0.06404	0.21858	0.27176	-0.05035	0.05244	0.83406	-0.74498	0.07283	-0.11765	0.49574	0.35027	0.11021	pos	neg	0.03617	0.9176	0.9998		0.002458	0.9944	1		0.2863	0.3682	1		0.03371	0.924	1		-0.184	0.6182	0.8976		0.3593	0.3009	1		-0.3389	0.0642	1
ENSMUSG00000040614	330490	Nlrp9c	NLR family, pyrin domain containing 9C	7		mA1		-0.06288	0.5373	-0.04344	-0.04249	0.12045	0.79295	-0.50792	-0.1758	-0.31573	-0.09583	0.29121	0.20901	pos	pos	0.2089	0.4043	0.9998		0.08752	0.6615	1		0.07937	0.6725	1		0.1213	0.7144	1		-0.2485	0.003789	0.1909		0.3336	0.01193	1		0	1	1
ENSMUSG00000055900	230657	Tmem69	transmembrane protein 69	4		mA1		-0.04775	0.23976	0.03547	-0.30957	-0.10247	0.90128	-0.8135	-0.256	-0.34384	0.60098	0.51833	-0.14648	pos	neg	0.05462	0.8921	0.9998		-0.08207	0.7977	1		0.2392	0.4005	1		0.1367	0.6839	1		0.3013	0.3273	0.7612		0.6086	0.03088	1		-0.1064	0.9175	1
ENSMUSG00000062151	208898	Unc13c	unc-13 homolog C	9		mA1		-0.01869	-0.24143	-0.28992	0.20451	0.30221	-0.77561	0.67606	0.05562	0.82146	0.10728	-0.45313	-0.46092	neg	neg	-0.1092	0.7215	0.9998		0.04739	0.8793	1		0.1653	0.4272	1		-0.1566	0.605	1		-0.01453	0.9569	0.991		-0.5735	0.03953	1		0.2805	0.3785	1
ENSMUSG00000023186	67776	Vwa5a	von Willebrand factor A domain containing 5A	9		mA1		-0.01241	0.14355	-0.14687	-0.20803	0.05824	0.89274	-0.72462	-0.2876	0.18133	-0.88511	-0.6421	0.19778	pos	pos	0.03982	0.9041	0.9998		0.1174	0.7525	1		-0.1235	0.7567	1		-0.07759	0.8287	1		0.4773	0.1276	0.5835		0.7033	0.009103	1		0.01791	0.7878	1
ENSMUSG00000084862	NA					mA1		0.017	0.56429	-0.23393	0.07127	0.36027	0.89536	-0.669	-0.15581	-0.17378	-0.17211	0.03332	0.34045	pos	pos	0.06479	0.7299	NA		0.1149	0.6001	1		-0.1759	0.3936	1		-0.05014	0.8295	1		0.09983	0.6508	0.909		0.2873	0.1357	1		-0.09562	0.1542	1
ENSMUSG00000112543	NA					mA1		0.02292	0.57368	-0.22776	0.04067	0.38815	0.70754	-0.46602	-0.09166	0.71645	-0.07151	-0.44569	-0.19354	pos	neg	0.05814	0.6183	0.9998		0.1056	0.493	1		0.05517	0.7264	1		-0.04744	0.8144	1		-0.1985	0.2877	0.736		0.2366	0.1793	1		-0.08077	0.1053	1
ENSMUSG00000040195	72243	1700012D01Rik	RIKEN cDNA 1700012D01 gene	10		mA1		0.02764	0.22817	-0.28017	-0.32998	-0.02411	0.81143	-0.56673	-0.64478	0.87367	-0.21336	-0.72748	-0.56455	pos	neg	0.21	0.5945	0.9998		-0.1306	0.6574	1		-0.05692	0.6174	1		0.3406	0.3174	1		-0.3771	0.2365	0.6979		0.707	0.001507	1		0.2966	0.03246	1
ENSMUSG00000055737	14600	Ghr	growth hormone receptor	15		mA1		0.03043	0.05146	-0.54939	0.42831	0.43533	0.75236	-0.59879	-0.53849	0.17453	-0.76898	-0.59322	0.20273	neg	pos	-0.08119	0.7758	0.9998		0.2564	0.3644	1		-0.01178	0.9595	1		-0.3376	0.2111	1		0.1246	0.5588	0.8759		0.7734	0.00227	1		0.2058	0.3132	1
ENSMUSG00000020415	30939	Pttg1	pituitary tumor-transforming gene 1	11		mA1		0.05444	0.24546	-0.19561	-0.00818	0.43933	-0.85742	0.5354	0.65667	0.49561	-0.06286	-0.366	0.01307	pos	neg	0.04132	0.8745	0.9998		0.2725	0.4586	1		0.2606	0.4433	1		-0.2312	0.5264	1		-0.2649	0.4876	0.847		-0.9779	0.0002232	0.9387		-0.3246	0.1874	1
ENSMUSG00000039126	353211	Prune2	prune homolog 2	19		mA1		0.07538	-0.2506	0.04757	-0.09034	-0.56926	0.85536	-0.78588	-0.24695	-0.84567	0.2058	0.62855	0.22992	pos	pos	0.03272	0.8781	0.9998		-0.1039	0.6358	1		-0.005588	0.9747	1		0.1366	0.511	1		0.175	0.1938	0.6572		0.4389	0.02002	1		-0.08845	0.686	1
ENSMUSG00000030310	232333	Slc6a1	solute carrier family 6 (neurotransmitter transporter, GABA), member 1	6		mA1		0.07817	-0.0347	0.09397	-0.23914	-0.01367	-0.9168	0.6152	0.49976	0.74733	0.04021	-0.46472	-0.30261	pos	neg	0.108	0.6296	0.9998		0.05897	0.8029	1		0.1345	0.4126	1		0.049	0.83	1		0.05572	0.7426	0.9367		-0.5124	0.001788	1		-0.1504	0.3513	1
ENSMUSG00000097908	66752	4933404O12Rik	RIKEN cDNA 4933404O12 gene	5		mA1		0.08849	0.10465	0.05558	0.07664	0.46327	-0.78852	0.68622	0.34975	0.00949	-0.84213	-0.51491	0.43653	pos	pos	0.0601	0.8302	0.9998		0.296	0.4203	1		-0.1456	0.664	1		-0.2359	0.5183	1		0.3156	0.2976	0.7416		-0.7152	0.006545	1		0.04106	0.9277	1
ENSMUSG00000042719	231713	Naa25	N(alpha)-acetyltransferase 25, NatB auxiliary subunit	5		mA1		0.26431	0.65466	-0.07063	-0.30357	0.35804	0.93503	-0.62084	-0.48472	0.12148	-0.23611	-0.23143	0.42258	pos	pos	0.2705	0.3268	0.9998		0.2553	0.3792	1		0.04178	0.8524	1		0.01517	0.9691	1		-0.07674	0.755	0.9406		0.6236	0.007919	1		0.1201	0.5299	1
ENSMUSG00000047180	214854	Neurl3	neuralized E3 ubiquitin protein ligase 3	1		mA1		0.30097	0.38955	-0.4184	-0.14139	0.25266	0.72778	-0.64779	0.12142	0.49286	-0.03602	-0.41804	-0.5098	pos	neg	0.1434	0.6015	0.9998		0.1641	0.5642	1		0.2216	0.3573	1		-0.02071	0.9248	1		-0.3984	0.09972	0.5473		0.1865	0.5533	1		-0.2093	0.005323	1
ENSMUSG00000032368	22771	Zic1	zinc finger protein of the cerebellum 1	9		mA1		0.36728	0.53183	-0.52323	-0.30233	0.32644	-0.79721	0.62644	0.26795	0.42819	-0.87817	-0.87103	0.15194	pos	neg	0.443	0.1975	0.9998		0.5427	0.1337	1		-0.0007826	0.9814	1		-0.0997	0.7529	1		0.1587	0.4653	0.8355		-0.8071	0.002125	1		0.03642	0.9047	1
ENSMUSG00000031221	18518	Igbp1	immunoglobulin (CD79A) binding protein 1	X		mA1		0.38127	-0.27748	-0.21858	-0.37211	-0.39343	-0.79047	0.67165	0.40843	0.39314	-0.86198	-0.83144	-0.01269	pos	neg	0.2316	0.4365	0.9998		-0.01925	0.9492	1		-0.2464	0.2285	1		0.2509	0.4001	1		0.2301	0.3033	0.7461		-0.7332	0.004885	1		-0.07654	0.6651	1
ENSMUSG00000042066	68875	Tmcc2	transmembrane and coiled-coil domains 2	1		mA1		0.38408	0.31624	-0.11919	-0.53409	-0.18025	-0.91657	0.56363	0.62463	0.03612	-0.82781	-0.56335	0.09986	pos	pos	0.4316	0.08473	0.9998		0.08718	0.7396	1		0.1401	0.4418	1		0.3445	0.1723	1		0.1499	0.4233	0.8144		-0.5235	0.00127	1		-0.2242	0.169	1
ENSMUSG00000058152	78923	Chsy3	chondroitin sulfate synthase 3	18		mA1		0.44061	0.12159	-0.29794	-0.67152	-0.61637	-0.84877	0.72955	0.52531	0.06775	-0.62557	-0.47211	0.36558	pos	pos	0.5813	0.158	0.9998		-0.267	0.3668	1		-0.08398	0.8317	1		0.8483	0.01988	1		0.3162	0.2951	0.7397		-0.8722	0.0007592	1		-0.09064	0.5806	1
ENSMUSG00000043556	448987	Fbxl7	F-box and leucine-rich repeat protein 7	15		mA1		0.56184	0.16597	-0.4833	-0.63661	-0.2069	-0.73296	0.53501	0.59323	-0.24466	-0.48214	-0.09696	0.75205	pos	pos	0.2926	0.3856	NA		0.05588	0.8411	1		-0.5736	0.04144	1		0.2368	0.5172	1		0.4068	0.214	0.6783		-0.5748	0.001249	1		-0.1899	0.3673	1
ENSMUSG00000092094	207618	Zfp804b	zinc finger protein 804B	5		mA2		-0.70383	-0.38396	0.08671	0.52586	0.05471	-0.7071	0.77525	-0.0845	0.39136	0.74936	0.22452	-0.62535	neg	neg	-0.5881	0.1128	0.9998		-0.3693	0.3376	1		0.0598	0.8249	1		-0.2188	0.5803	1		-0.2861	0.2958	0.7402		-0.3888	0.03057	1		0.3001	0.3803	1
ENSMUSG00000034793	68401	G6pc3	glucose 6 phosphatase, catalytic, 3	11		mA2		-0.64776	-0.53566	0.55333	0.40158	-0.17501	-0.80411	0.92921	0.02659	-0.57942	-0.33466	0.08483	0.1892	neg	pos	-0.5399	0.1133	0.9998		-0.4319	0.223	1		0.1205	0.6663	1		-0.108	0.7833	1		-0.6391	0.01487	0.2933		-0.5228	0.06164	1		0.2698	0.3979	1
ENSMUSG00000053460	56316	Ggcx	gamma-glutamyl carboxylase	6		mA2		-0.64302	-0.63801	0.61234	0.33501	-0.42855	-0.7555	0.94289	-0.06316	-0.42601	0.64062	0.68423	0.07058	neg	pos	-0.5141	0.1368	0.9998		-0.6509	0.06957	1		-0.3404	0.1785	1		0.1368	0.644	1		-0.5159	0.04873	0.4282		-0.5977	0.03467	1		0.3747	0.2924	1
ENSMUSG00000070942	107527	Il1rl2	interleukin 1 receptor-like 2	1		mA2		-0.48953	0.03617	0.1782	0.55875	0.20774	0.34664	-0.72745	0.16877	-0.296	0.86092	0.77898	-0.03656	neg	pos	-0.3216	0.2566	0.9998		-0.06898	0.8472	1		-0.1585	0.3579	1		-0.2526	0.3544	1		-0.3029	0.273	0.7254		0.1569	0.6514	1		-0.2167	0.004206	1
ENSMUSG00000056531	73254	Ccdc18	coiled-coil domain containing 18	5		mA2		-0.45593	-0.00401	-0.02545	0.42317	0.21864	0.68711	-0.79829	-0.24314	0.46942	-0.17776	-0.39267	-0.08444	neg	neg	-0.2899	0.3867	0.9998		-0.1223	0.7348	1		0.323	0.2462	1		-0.1676	0.6167	1		-0.7742	0.007181	0.2338		0.5027	0.04675	1		-0.1307	0.6242	1
ENSMUSG00000048351	69893	Coa7	cytochrome c oxidase assembly factor 7	4		mA2		-0.40441	-0.13885	0.52684	0.37714	0.2795	-0.72479	0.88123	0.12324	-0.31815	0.63881	0.58399	-0.24219	neg	neg	-0.4288	0.2382	0.9998		0.009044	0.9795	1		0.1911	0.5275	1		-0.4378	0.2289	1		-0.1502	0.6112	0.895		-0.5745	0.04175	1		0.2426	0.5229	1
ENSMUSG00000037318	215243	Traf3ip3	TRAF3 interacting protein 3	1		mA2		-0.37572	-0.01714	-0.27004	0.45811	0.22531	-0.51138	0.76812	-0.1932	-0.04595	0.38118	0.30886	-0.09719	neg	neg	-0.3069	0.2319	NA		-0.0328	0.9248	1		0.3592	0.0574	1		-0.2741	0.275	1		-0.6335	0.005404	0.2146		-0.2082	0.01493	1		0.2328	0.3691	1
ENSMUSG00000026564	240892	Dusp27	dual specificity phosphatase 27 (putative)	1		mA2		-0.29529	0.07318	-0.10393	0.11728	-0.10278	0.69962	-0.80705	-0.11238	0.32844	0.0161	-0.26556	-0.33117	neg	neg	-0.08896	0.7896	0.9998		-0.2493	0.4653	1		0.1076	0.9465	1		0.1603	0.6077	1		-0.7416	0.009739	0.257		0.3195	0.1603	1		-0.1329	0.1405	1
ENSMUSG00000034917	27375	Tjp3	tight junction protein 3	10		mA2		-0.25403	0.16365	0.1409	0.07405	0.04212	-0.47051	0.717	-0.08804	0.88821	-0.10309	-0.60641	-0.32292	neg	neg	-0.09495	0.7716	0.9998		-0.1252	0.697	1		0.1032	0.9466	1		0.03024	0.8992	1		-0.7032	0.01006	0.2583		-0.1687	0.02649	1		0.1648	0.5025	1
ENSMUSG00000038866	227449	Zcchc2	zinc finger, CCHC domain containing 2	1		mA2		-0.24636	0.14529	-0.27213	0.30278	0.43263	0.45763	-0.85081	0.53647	-0.38204	-0.2774	0.1316	0.38167	neg	pos	-0.1888	0.5794	0.9998		0.08142	0.8128	1		-0.1882	0.4172	1		-0.2702	0.4209	1		-0.1379	0.5756	0.8813		0.01727	0.8834	1		-0.7047	0.00627	1
ENSMUSG00000032085	21345	Tagln	transgelin	9		mA2		-0.17934	-0.19668	-0.06536	-0.05791	-0.11078	-0.68443	0.88816	-0.22846	-0.85753	0.17492	0.64168	0.46963	neg	pos	-0.0736	0.8011	0.9998		-0.2592	0.3521	1		-0.07079	0.8021	1		0.1856	0.458	1		-0.1106	0.6413	0.9057		-0.2713	0.3483	1		0.473	0.1048	1
ENSMUSG00000078201	227615	Tmem203	transmembrane protein 203	2		mA2		-0.00265	0.15301	0.03139	0.30667	0.22742	-0.74505	0.95524	-0.12084	-0.62233	0.24313	0.53563	-0.11236	neg	pos	-0.0534	0.9042	0.9998		0.2226	0.52	1		-0.2698	0.3721	1		-0.276	0.42	1		0.1941	0.5568	0.8759		-0.4178	0.04139	1		0.3719	0.2748	1
ENSMUSG00000056724	235627	Nbeal2	neurobeachin-like 2	9		mA2		0.02522	0.26526	-0.32768	0.14115	0.32808	0.81137	-0.8998	0.01803	0.62533	0.53058	-0.06257	-0.40886	pos	neg	0.03624	0.9025	0.9998		0.219	0.5412	1		-0.2525	0.3363	1		-0.1827	0.5962	1		-0.03719	0.9025	0.9787		0.5167	0.09794	1		-0.3685	0.2053	1
ENSMUSG00000057337	53374	Chst3	carbohydrate sulfotransferase 3	10		mA2		0.03329	0.60371	-0.27587	-0.07829	0.3303	-0.51219	0.72371	-0.14183	0.3814	-0.4499	-0.57128	0.1201	pos	neg	0.2505	0.4498	0.9998		0.2989	0.3869	1		-0.1169	0.4494	1		-0.04839	0.8655	1		-0.2708	0.4574	0.8317		-0.2698	0.204	1		0.382	0.1875	1
ENSMUSG00000005899	77626	Smpd4	sphingomyelin phosphodiesterase 4	16		mA2		0.06216	0.13211	-0.06541	-0.01125	0.1964	0.61215	-0.95565	0.18066	-0.11111	0.34093	0.27535	0.13094	pos	neg	0.01713	0.9521	0.9998		0.1324	0.7084	1		-0.1571	0.5049	1		-0.1153	0.7348	1		-0.2217	0.443	0.8246		0.3381	0.3736	1		-0.5286	0.04617	1
ENSMUSG00000037824	52588	Tspan14	tetraspanin 14	14		mA2		0.07526	0.32609	0.11393	-0.33607	-0.29972	0.15107	-0.70834	0.6348	-0.8524	0.40976	0.81149	0.19399	pos	pos	0.1775	0.6588	0.9998		-0.1255	0.7134	1		-0.2177	0.4399	1		0.303	0.4076	1		-0.0336	0.8921	0.9768		-0.03256	0.6523	1		-0.6503	0.002964	1
ENSMUSG00000096983	NA					mA2		0.08607	-0.33909	0.07428	-0.12685	-0.40475	0.32749	-0.7222	0.09766	0.06713	-0.43171	-0.25984	-0.04934	pos	neg	0.1236	0.7827	NA		-0.2757	0.139	1		-0.04665	0.7635	1		0.3993	0.0686	1		-0.2135	0.4424	0.8245		0.1855	0.5242	1		-0.1804	0.01622	1
ENSMUSG00000106498	NA					mA2		0.12916	0.19063	-0.15311	-0.42048	0.03334	-0.53636	0.65264	0.02479	-0.40122	-0.45195	0.03841	0.83506	pos	pos	0.139	0.6377	NA		0.02301	0.9245	1		0.05001	0.9935	1		0.116	0.7132	1		-0.1973	0.4902	0.8473		-0.2655	0.01252	1		0.1278	0.7137	1
ENSMUSG00000105945	NA					mA2		0.16311	0.53133	-0.35546	0.22299	0.74766	0.52574	-0.69831	0.33356	0.03658	-0.15042	-0.22079	-0.15147	pos	neg	0.05165	0.6402	NA		0.3222	0.1954	1		-0.08619	0.6458	1		-0.2705	0.3548	1		0.1052	0.4363	0.8213		0.05298	0.9786	1		-0.2661	0.003332	1
ENSMUSG00000036781	67941	Rps27l	ribosomal protein S27-like	9		mA2		0.20046	0.18767	-0.28788	-0.43267	-0.19149	-0.5547	0.82563	-0.32424	0.72126	-0.32763	-0.66896	-0.25302	pos	neg	0.3357	0.3675	0.9998		0.01842	0.9552	1		-0.01007	0.9687	1		0.3173	0.4043	1		0.1112	0.6469	0.9075		-0.2117	0.2112	1		0.35	0.1738	1
ENSMUSG00000011960	12455	Ccnt1	cyclin T1	15		mA2		0.28417	0.18738	-0.58774	-0.00334	0.54851	-0.74903	0.71452	0.1381	0.23741	-0.81617	-0.61809	0.1849	pos	pos	0.07485	0.7831	0.9998		0.2382	0.4218	1		-0.1185	0.5736	1		-0.1634	0.5604	1		0.3349	0.1267	0.5819		-0.5438	0.03113	1		0.1144	0.7303	1
ENSMUSG00000031148	209416	Gpkow	G patch domain and KOW motifs	X		mA2		0.30698	0.18263	0.18461	0.13251	0.29268	-0.36755	0.84045	-0.45007	-0.26577	0.2619	0.33886	-0.18581	pos	pos	0.07534	0.796	0.9998		0.2914	0.3695	1		-0.04208	0.8758	1		-0.2161	0.4843	1		0.3669	0.1209	0.5758		-0.143	0.7147	1		0.5989	0.02365	1
ENSMUSG00000020387	76901	Jade2	jade family PHD finger 2	11		mA2		0.41462	0.34592	-0.41603	-0.43068	0.16658	-0.83155	0.87269	-0.0005	0.28138	0.56304	0.18984	-0.30335	pos	neg	0.337	0.286	0.9998		0.2393	0.4649	1		-0.2117	0.3972	1		0.0977	0.7762	1		0.5203	0.03922	0.3951		-0.3782	0.1269	1		0.277	0.282	1
ENSMUSG00000102160	NA					mA2		0.44601	-0.01786	-0.26919	-0.29753	-0.30834	-0.34287	0.62695	-0.2949	0.70852	-0.05893	-0.42782	-0.21825	pos	neg	0.1488	0.3334	NA		0	1	1		-0.1017	0.3009	1		0.1446	0.3724	1		0.09508	0.3435	NA		-0.09621	0.4436	1		0.2708	0.1034	1
ENSMUSG00000045639	320683	Zfp629	zinc finger protein 629	7		mA2		0.55545	0.27645	-0.8384	-0.55361	-0.00911	-0.81694	0.90142	-0.00716	0.36655	-0.87137	-0.80324	0.03286	pos	neg	0.4086	0.2232	0.9998		0.1746	0.6096	1		0.0113	0.9747	1		0.234	0.5042	1		0.1327	0.5869	0.885		-0.4834	0.08238	1		0.2882	0.3471	1
ENSMUSG00000044014	18168	Npy5r	neuropeptide Y receptor Y5	8		mA2		0.63612	0.18188	-0.25541	-0.42093	-0.0232	0.88189	-0.87151	-0.20252	-0.50055	-0.34068	0.13504	0.109	pos	pos	0.7332	0.02093	0.8678		0.3323	0.1936	1		0.3553	0.2376	1		0.4008	0.3489	1		-0.07512	0.6981	0.923		0.6295	0.03172	1		-0.1623	0.6814	1
ENSMUSG00000070342	NA					mA3		-0.72175	-0.56742	0.71857	0.38079	-0.44582	-0.35549	-0.13889	0.85188	0.8807	-0.12232	-0.59715	-0.22495	neg	neg	-0.4164	0.1704	NA		-0.4816	0.02929	1		-0.1486	0.5806	1		0.06524	0.2863	1		-0.2744	0.2938	0.7392		-0.3262	0.08714	1		-0.3936	0.001263	1
ENSMUSG00000022629	16564	Kif21a	kinesin family member 21A	15		mA3		-0.24389	-0.67354	0.04355	0.12995	-0.32302	-0.30876	0.13213	0.50647	-0.28791	-0.60773	-0.16523	0.45316	neg	pos	-0.1997	0.3431	0.9998		-0.2611	0.2435	1		-0.07012	0.6361	1		0.06147	0.7649	1		0.03025	0.8712	0.9716		-0.8737	0.00129	1		-0.8077	0.002617	1
ENSMUSG00000025081	83561	Tdrd1	tudor domain containing 1	19		mA3		-0.20712	-0.07981	-0.12295	0.10814	0.11543	-0.64333	0.16068	0.911	-0.24364	-0.3187	-0.02927	0.72487	neg	pos	-0.1411	0.6351	NA		-0.1154	0.6964	1		0.0115	0.7809	1		-0.02573	0.9557	1		-0.3807	0.1504	0.6129		-0.5109	0.003788	1		-0.3595	0.08995	1
ENSMUSG00000044461	219134	Shisa2	shisa family member 2	14		mA3		-0.18393	-0.28208	0.37122	-0.2739	-0.54824	0.22553	-0.61729	0.7543	0.02768	-0.58907	-0.37759	0.16537	pos	neg	0.001133	0.9715	0.9998		-0.3437	0.3428	1		-0.3614	0.2432	1		0.3449	0.3303	1		0.08545	0.9005	0.9783		-0.2053	0.3116	1		-0.8575	0.001164	1
ENSMUSG00000047025	66716	Ccer1	coiled-coil glutamate-rich protein 1	10		mA3		-0.16249	0.26355	-0.2909	0.11734	0.1332	-0.42275	0.0398	0.82848	0.24279	0.6094	0.30242	-0.3771	neg	neg	-0.02074	0.8965	0.9998		-0.01569	0.9204	1		-0.0449	0.05127	1		-0.005055	0.9815	1		-0.2241	0.2699	0.7233		-0.5063	0.007864	1		-0.4834	0.004609	1
ENSMUSG00000034774	211924	Dsg1c	desmoglein 1 gamma	18		mA3		-0.08921	0.32009	-0.32377	0.14312	0.2514	-0.46638	0.01858	0.87213	-0.40768	-0.49283	0.01674	0.95342	neg	pos	-0.03383	0.906	0.9998		0.04886	0.8517	1		0.1159	0.4338	1		-0.08269	0.751	1		-0.3788	0.0156	0.298		-0.561	0.00314	1		-0.4921	0.0123	1
ENSMUSG00000028035	67035	Dnajb4	DnaJ heat shock protein family (Hsp40) member B4	3		mA3		-0.07667	-0.42994	-0.20929	-0.12493	-0.50614	0.43995	0.00495	-0.88722	-0.40884	-0.29419	0.10158	0.56447	neg	pos	-0.05863	0.8095	0.9998		-0.2206	0.4066	1		-0.1306	0.4482	1		0.162	0.5189	1		-0.01293	0.9215	0.9831		0.5679	0.004206	1		0.6031	0.003479	1
ENSMUSG00000036687	231832	Tmem184a	transmembrane protein 184a	5		mA3		-0.03619	0.38805	-0.21056	-0.18187	-0.0521	-0.40919	-0.07779	0.84137	-0.1735	0.80674	0.64515	-0.04662	pos	pos	0.1525	0.6216	NA		-0.04802	0.7992	1		0.04178	0.6647	1		0.2005	0.4472	1		-0.2619	0.131	0.5876		-0.4657	0.01276	1		-0.4681	0.002453	1
ENSMUSG00000060475	60532	Wtap	Wilms tumour 1-associating protein	17		mA3		0.05242	0.31704	0.38455	-0.31475	-0.10852	-0.28577	-0.07987	0.92463	0.12207	0.52924	0.24428	-0.0192	pos	neg	0.1329	0.6777	0.9998		-0.1508	0.6354	1		0.08807	0.7241	1		0.2837	0.357	1		-0.05161	0.8536	0.9671		-0.4205	0.008051	1		-0.4868	0.003449	1
ENSMUSG00000090394	67647	4930523C07Rik	RIKEN cDNA 4930523C07 gene	1		mA3		0.06409	0.25864	-0.47723	-0.26407	-0.26585	-0.65034	0.16869	0.91153	0.48133	0.0186	-0.31626	-0.09452	pos	neg	0.09501	0.7569	0.9998		-0.02725	0.9078	1		-0.174	0.4585	1		0.1223	0.6663	1		0.03876	0.9169	0.982		-0.5955	0.004918	1		-0.4453	0.05145	1
ENSMUSG00000086411	NA					mA3		0.07129	0.38321	0.23908	-0.22775	0.10578	-0.31823	0.07606	0.76333	0.73166	0.19869	-0.36636	-0.22647	pos	neg	0.1843	0.5767	0.9998		0.04712	0.8886	1		0.1246	0.6589	1		0.1371	0.683	1		-0.209	0.4725	0.8382		-0.416	0.004004	1		-0.3725	0.01358	1
ENSMUSG00000025646	235610	Atrip	ATR interacting protein	9		mA3		0.11079	0.4516	0.20844	-0.00611	0.35133	-0.41955	-0.10415	0.94666	-0.13247	-0.43451	-0.09225	0.52835	pos	pos	0.0543	0.7435	NA		0.1111	0.5893	1		0.0244	0.9943	1		-0.05682	0.8025	1		-0.05772	0.8987	0.9781		-0.4483	0.01932	1		-0.4753	0.0004311	1
ENSMUSG00000086296	NA					mA3		0.19053	0.53229	-0.44627	-0.14008	0.14468	-0.51651	-0.01755	0.93562	0.1907	0.57599	0.22345	-0.26714	pos	neg	0.2243	0.4121	0.9998		0.1324	0.5863	1		0.2102	0.3819	1		0.09195	0.8116	1		-0.273	0.2946	0.7397		-0.5759	0.006388	1		-0.5525	0.004675	1
ENSMUSG00000081945	546989	Olfr607	olfactory receptor 607	7		mA3		0.19112	0.48949	-0.16026	0.00649	0.57616	-0.40047	0.07624	0.76492	NA	NA	NA	NA	pos	.	0.1009	0.3058	NA		0.2657	0.1292	1		-0.04054	0.1207	1		-0.1648	0.5352	1		-0.02019	0.7373	NA		-0.2788	0.0149	1		-0.2554	0.0167	1
ENSMUSG00000045440	56856	Insm2	insulinoma-associated 2	12		mA3		0.19991	0.23235	-0.40146	-0.05627	0.07686	-0.47198	-0.00661	0.89365	0.11466	-0.31577	-0.30726	0.37074	pos	pos	0.1206	0.6951	0.9998		0.05808	0.8371	1		-0.0166	0.9398	1		0.06249	0.8639	1		0.04156	0.8301	0.9605		-0.5067	0.008601	1		-0.4619	0.01444	1
ENSMUSG00000102415	NA					mA3		0.21571	-0.26694	-0.38508	0.06918	0.03034	-0.32767	0.03286	0.69439	-0.00821	0.47058	0.31088	0.21907	pos	pos	0.006241	0.9471	NA		0.07857	0.7266	1		-0.03204	0.7418	1		-0.07233	0.7587	1		-0.05512	0.8336	0.962		-0.3211	0.04158	1		-0.3235	0.005403	1
ENSMUSG00000027263	51885	Tubgcp4	tubulin, gamma complex associated protein 4	2		mA3		0.23016	-0.26884	-0.13124	0.12845	-0.06304	-0.06073	0.37087	-0.76296	-0.41426	-0.12946	0.18177	0.04267	pos	neg	0.04352	0.8855	0.9998		0.07365	0.8188	1		0.06275	0.7826	1		-0.03013	0.9196	1		0.04309	0.849	0.9665		0.497	0.02121	1		0.9066	0.0003783	1
ENSMUSG00000025083	226250	Afap1l2	actin filament associated protein 1-like 2	19		mA3		0.26216	0.26917	-0.37096	-0.1025	0.16233	-0.16413	-0.31376	0.86514	-0.30568	0.91474	0.75576	-0.15556	pos	neg	0.2124	0.5527	0.9998		0.1928	0.5956	1		-0.008323	0.9266	1		0.01961	0.9794	1		-0.04984	0.9449	0.9884		-0.4569	0.06513	1		-0.8115	0.002345	1
ENSMUSG00000087675	100503830	Gm11762	predicted gene 11762	11		mA3		0.28591	0.70347	-0.35178	-0.19471	0.20718	-0.4099	-0.17503	0.934	-0.45663	-0.13223	0.27116	0.23641	pos	pos	0.203	0.1058	NA		0.1494	0.1581	1		0.02455	0.9478	1		0.05356	0.8921	1		-0.01083	0.4236	NA		-0.4215	0.04688	1		-0.5155	0.0001469	1
ENSMUSG00000028619	66526	Tceanc2	transcription elongation factor A (SII) N-terminal and central domain containing 2	4		mA3		0.51794	0.34965	-0.06628	-0.37987	-0.07425	-0.00817	-0.46572	0.7869	-0.08025	0.56434	0.41832	-0.27618	pos	neg	0.5219	0.1621	0.9998		0.1597	0.6479	1		-0.3359	0.2452	1		0.3622	0.3647	1		0.2764	0.3391	0.7683		-0.3295	0.1564	1		-0.8543	0.001019	1
ENSMUSG00000050711	20254	Scg2	secretogranin II	1		mA3		0.65737	0.11014	-0.56958	-0.42381	-0.09314	0.09745	0.38282	-0.86038	-0.75703	-0.37899	0.28275	0.55748	pos	pos	0.3476	0.05823	0.9998		0.241	0.2157	1		0.01194	0.9255	1		0.1066	0.5688	1		0.2739	0.06566	0.4806		0.2437	0.0445	1		0.4358	0.0007225	1
ENSMUSG00000072677	NA					mA3		NA	NA	NA	NA	NA	-0.49501	0.05117	0.9384	NA	NA	NA	NA	.	.	NA	NA	NA		NA	NA	NA		0.02455	0.8122	1		NA	NA	NA		0.01054	0.8693	NA		-0.2589	0.02107	1		-0.2372	0.02307	1
ENSMUSG00000039639	16509	Kcne1	potassium voltage-gated channel, Isk-related subfamily, member 1	16				-0.94246	-0.73537	0.52905	0.59906	-0.23521	-0.35558	0.20448	0.39442	NA	NA	NA	NA	neg	.	-0.8893	0.00417	NA		-0.7214	0.03679	1		-0.02808	0.07373	1		-0.1679	0.4685	1		-0.897	0.003448	0.186		-0.0548	0.5051	1		-0.03839	0.6385	1
ENSMUSG00000048329	215723	Mfsd6l	major facilitator superfamily domain containing 6-like	11				-0.93566	-0.54823	0.5537	0.54833	-0.24946	-0.26951	0.32245	-0.10048	NA	NA	NA	NA	neg	.	-0.5502	0.09639	NA		-0.48	0.1547	1		0.08679	0.9025	1		-0.07018	0.8964	1		-0.6971	0.009423	0.2523		-0.0198	0.7693	1		0.0234	0.8182	1
ENSMUSG00000082978	NA							-0.93528	-0.84897	0.7724	0.6353	-0.28856	-0.43099	0.17333	0.26232	-0.13796	-0.24447	-0.1106	0.05394	neg	pos	-0.6203	0.01004	NA		-0.4978	0.1019	1		-0.03184	0.9567	1		-0.1225	0.3902	1		-0.3602	0.1967	0.6603		-0.08392	0.6249	1		-0.03597	0.7986	1
ENSMUSG00000026650	104362	Meig1	meiosis expressed gene 1	2				-0.93402	-0.83391	0.66571	0.74688	-0.07194	0.3082	-0.0983	0.25586	0.3924	-0.37669	-0.49782	0.03902	neg	neg	-1	0.006012	0.6759		-0.5565	0.1797	1		-0.3849	0.1676	1		-0.4437	0.1835	1		-0.6284	0.03681	0.3889		0.003738	0.9056	1		-0.1528	0.4053	1
ENSMUSG00000094282	546886	Cfap73	cilia and flagella associated protein 73	5				-0.88554	-0.66773	0.69675	0.69213	-0.0474	0.80153	-0.7403	-0.17638	0.41169	-0.02331	-0.23194	-0.13499	neg	neg	-0.683	0.0008441	NA		-0.4238	0.2369	1		-0.1392	0.4128	1		-0.2592	0.02941	1		-0.3491	0.2143	0.6784		0.401	0.1598	1		-0.08894	0.8575	1
ENSMUSG00000028838	56219	Extl1	exostoses (multiple)-like 1	4				-0.87671	-0.69823	0.69618	0.45592	-0.41686	-0.40802	-0.03615	0.60542	-0.14727	0.06337	0.00102	0.05287	neg	pos	-0.8709	0.02349	0.9116		-0.9856	0.01029	1		-0.126	0.767	1		0.1148	0.608	1		-0.1275	0.486	0.8461		-0.2632	0.2849	1		-0.3817	0.1475	1
ENSMUSG00000018287	216873	Spag7	sperm associated antigen 7	11				-0.85008	-0.54665	0.59736	0.51357	-0.11137	-0.39379	0.33929	0.17442	-0.12621	0.47491	0.3966	0.05922	neg	neg	-0.7428	0.01185	0.7946		-0.642	0.03843	1		-0.07179	0.7618	1		-0.1008	0.7686	1		-0.05997	0.6883	0.9204		-0.1858	0.4673	1		0.08662	0.7563	1
ENSMUSG00000021983	50769	Atp8a2	ATPase, aminophospholipid transporter-like, class I, type 8A, member 2	14				-0.84762	-0.71013	0.5623	0.75372	-0.06391	-0.07297	0.03509	-0.06208	-0.54093	-0.29617	0.21267	0.21011	neg	pos	-0.5553	0.01067	0.7875		-0.3288	0.153	1		-0.1241	0.3602	1		-0.2265	0.3108	1		-0.1187	0.39	0.7983		0.07352	0.742	1		0.01847	0.9268	1
ENSMUSG00000007833	69748	Aldh16a1	aldehyde dehydrogenase 16 family, member A1	7				-0.83789	-0.40252	0.32888	0.47446	-0.12419	0.62512	-0.05246	-0.42658	-0.05836	0.56818	0.44002	-0.20797	neg	neg	-0.8359	0.02573	0.954		-0.6837	0.07815	1		-0.01121	0.7659	1		-0.1522	0.7349	1		-0.9347	0.004615	0.2047		0.285	0.1273	1		0.1734	0.2419	1
ENSMUSG00000114488	NA							-0.83717	-0.57073	0.39406	0.66657	0.01169	-0.13717	-0.41999	0.75611	-0.46665	0.01165	0.33145	0.68526	neg	pos	-0.5583	0.005791	NA		-0.3367	0.325	1		0.03878	0.775	1		-0.2217	0.07313	1		-0.773	0.008957	0.2471		-0.09212	0.5224	1		-0.2541	0.02121	1
ENSMUSG00000048038	329366	Ccdc187	coiled-coil domain containing 187	2				-0.83225	-0.43805	0.43896	0.76645	0.1236	0.66523	-0.61559	0.20149	0.50037	0.62535	0.10287	-0.47064	neg	neg	-0.9815	0.00813	0.7177		-0.445	0.2703	1		0.3056	0.2999	1		-0.5364	0.1427	1		-0.6507	0.0272	0.3581		0.2006	0.5955	1		-0.2986	0.2462	1
ENSMUSG00000034858	235493	Fam214a	family with sequence similarity 214, member A	9				-0.82838	-0.53164	0.68654	0.72458	0.14633	-0.45158	-0.03823	0.32995	0.23398	-0.76284	-0.62544	0.14711	neg	neg	-0.8037	0.006547	0.6974		-0.333	0.2822	1		-0.09078	0.677	1		-0.4707	0.1193	1		-0.2143	0.2921	0.7384		-0.1852	0.4488	1		-0.2023	0.4243	1
ENSMUSG00000027890	14865	Gstm4	glutathione S-transferase, mu 4	3				-0.82756	-0.57102	0.79586	0.48992	-0.1193	-0.41453	0.51856	-0.20608	-0.52969	0.73186	0.71533	-0.22108	neg	neg	-1.003	0.008339	0.7316		-0.7487	0.06142	1		-0.1811	0.537	1		-0.2542	0.527	1		-0.6061	0.04253	0.4081		-0.02971	0.9967	1		0.2089	0.4568	1
ENSMUSG00000059890	140630	Ube4a	ubiquitination factor E4A	9				-0.82473	-0.36782	0.36927	0.7784	0.31842	-0.12619	0.1473	0.20277	0.74213	-0.50093	-0.86893	-0.1456	neg	neg	-0.677	0.006948	0.6986		-0.1625	0.5375	1		-0.06993	0.6567	1		-0.5145	0.04258	1		-0.276	0.09807	0.5435		-0.1363	0.5664	1		0.01242	0.9777	1
ENSMUSG00000041346	216853	Wrap53	WD repeat containing, antisense to Trp53	11				-0.82053	-0.72264	0.51455	0.58215	-0.17076	-0.57627	0.36956	0.21161	0.28975	-0.30801	-0.54565	-0.51539	neg	neg	-1.032	0.004737	0.6457		-0.6098	0.1398	1		-0.1949	0.5591	1		-0.4224	0.2095	1		-0.409	0.1434	0.6041		-0.1183	0.6246	1		-0.01333	0.9079	1
ENSMUSG00000007279	56788	Scube2	signal peptide, CUB domain, EGF-like 2	7				-0.80619	-0.3076	0.27742	0.45	-0.05355	-0.37453	0.42878	0.07333	0.72321	0.18055	-0.33758	-0.45322	neg	neg	-0.5709	0.1182	0.9998		-0.4508	0.2324	1		0.174	0.6211	1		-0.1202	0.7806	1		-0.641	0.04304	0.41		-0.1425	0.4054	1		0.07609	0.793	1
ENSMUSG00000111079	NA							-0.80339	-0.44147	0.54781	0.56644	0.00485	0.2399	-0.24526	-0.31786	-0.23046	0.9169	0.7453	-0.12515	neg	pos	-0.5136	0.06422	NA		-0.3267	0.3425	1		0.1181	0.6572	1		-0.1869	0.3981	1		-0.677	0.008231	0.2425		0.03326	0.5577	1		0.02101	0.636	1
ENSMUSG00000024750	22682	Zfand5	zinc finger, AN1-type domain 5	19				-0.80062	-0.50156	0.53953	0.64378	0.05646	-0.45354	0.2942	0.0061	0.11778	-0.67848	-0.52773	-0.14666	neg	neg	-0.8511	0.003011	0.5348		-0.4244	0.1582	1		-0.1565	0.4423	1		-0.4267	0.1469	1		-0.3098	0.1251	0.5805		-0.1183	0.6341	1		0.08592	0.7375	1
ENSMUSG00000042628	217695	Zfyve1	zinc finger, FYVE domain containing 1	12				-0.7972	-0.71717	0.54906	0.389	-0.33293	0.27287	0.13028	-0.5131	0.43261	-0.63452	-0.70235	-0.17376	neg	neg	-0.468	0.07855	0.9998		-0.4643	0.09902	1		0.3304	0.04795	1		-0.003789	0.9896	1		-0.4791	0.008085	0.2409		0.2085	0.3591	1		0.271	0.2629	1
ENSMUSG00000097578	NA							-0.79642	-0.55039	0.38906	0.66481	-0.02697	NA	NA	NA	0.70469	-0.086	-0.44515	-0.16858	neg	neg	-0.53	0.003171	NA		-0.3352	0.3035	1		0.0208	0.5752	1		-0.1949	0.05516	1		-0.5907	0.02341	0.3371		NA	NA	NA		NA	NA	NA
ENSMUSG00000060176	75050	Kif27	kinesin family member 27	13				-0.78873	-0.39619	0.25705	0.43844	-0.1901	0.19503	0.22235	-0.59886	0.0511	-0.62554	-0.50606	-0.10931	neg	neg	-0.6196	0.08996	0.9998		-0.622	0.09779	1		0.5042	0.08317	1		0.002421	0.9321	1		-1.052	0.0003377	0.07243		0.3316	0.1234	1		0.5028	0.04289	1
ENSMUSG00000039899	14190	Fgl2	fibrinogen-like protein 2	5				-0.78854	-0.54651	0.41106	0.65599	-0.07025	0.42942	-0.5759	-0.00674	0.64546	-0.12182	-0.50886	-0.58836	neg	neg	-0.4505	0.02841	NA		-0.2997	0.3269	1		-0.08081	0.7756	1		-0.1509	0.2366	1		-0.2586	0.308	0.7497		0.2927	0.2924	1		-0.1551	0.4349	1
ENSMUSG00000027459	73847	Fam110a	family with sequence similarity 110, member A	2				-0.78621	-0.50674	0.81545	0.619	-0.12067	0.33362	0.06554	-0.2349	-0.14126	0.85567	0.59291	-0.27582	neg	neg	-0.6849	0.06903	0.9998		-0.5005	0.202	1		0.2593	0.3686	1		-0.1843	0.6561	1		-0.3881	0.1734	0.6407		0.1149	0.6494	1		0.07071	0.7561	1
ENSMUSG00000034402	238271	Kcnh5	potassium voltage-gated channel, subfamily H (eag-related), member 5	12				-0.78585	-0.42734	0.72566	0.69952	0.05948	0.26097	-0.14012	-0.34475	-0.52501	0.79416	0.83052	0.02029	neg	pos	-0.9057	0.00891	0.7413		-0.5088	0.1608	1		0.1698	0.5649	1		-0.3969	0.2681	1		-0.8024	0.003979	0.1943		0.1879	0.4257	1		0.1342	0.5642	1
ENSMUSG00000000374	216131	Trappc10	trafficking protein particle complex 10	10				-0.78576	-0.76997	0.61472	0.60999	0.01543	-0.20041	0.24942	-0.20561	0.56707	-0.68194	-0.81959	-0.26168	neg	neg	-0.685	0.005172	0.6457		-0.3871	0.1338	1		0.1084	0.4556	1		-0.2979	0.2371	1		-0.3963	0.01124	0.2697		0.03313	0.8628	1		0.1021	0.6491	1
ENSMUSG00000029780	107569	Nt5c3	5'-nucleotidase, cytosolic III	6				-0.78475	-0.83599	0.54133	0.68052	-0.18373	-0.25319	0.78617	-0.48783	0.03384	-0.81419	-0.58078	0.15641	neg	pos	-0.8859	0.006955	0.6986		-0.6292	0.06697	1		-0.06005	0.7825	1		-0.2567	0.4659	1		-0.5591	0.0134	0.2844		0.007047	0.8259	1		0.5599	0.03165	1
ENSMUSG00000069565	70248	Dazap1	DAZ associated protein 1	10				-0.78193	-0.72275	0.30574	0.35189	-0.35995	0.37324	-0.42897	0.11913	0.76786	-0.317	-0.72994	-0.0785	neg	neg	-0.7675	0.01445	0.8208		-0.7995	0.01518	1		-0.2131	0.3398	1		0.03205	0.8709	1		-0.4799	0.03213	0.3725		0.1911	0.549	1		-0.2101	0.4644	1
ENSMUSG00000047773	382543	Ankfn1	ankyrin-repeat and fibronectin type III domain containing 1	11				-0.77831	-0.70121	0.47715	0.37067	-0.26642	-0.57021	-0.00182	0.62004	0.05962	0.64334	0.39123	-0.36934	neg	neg	-0.8206	0.01662	0.8262		-0.7816	0.0285	1		-0.109	0.6705	1		-0.03897	0.9671	1		-0.6017	0.03465	0.3824		-0.3405	0.158	1		-0.3517	0.1566	1
ENSMUSG00000033159	69171	Cnppd1	cyclin Pas1/PHO80 domain containing 1	1				-0.77093	-0.62013	0.3119	0.47912	-0.247	0.10238	-0.3041	0.35772	0.27798	-0.68227	-0.5774	-0.01772	neg	neg	-0.7791	0.03807	0.9998		-0.6571	0.09089	1		0.01518	0.8829	1		-0.1221	0.7981	1		-0.1124	0.5579	0.8759		-0.01014	0.8573	1		-0.2715	0.294	1
ENSMUSG00000085224	NA							-0.76949	-0.40195	0.34895	0.70029	0.13255	0.07781	-0.22772	-0.21623	0.19217	0.66524	0.2586	-0.30689	neg	neg	-0.7924	0.004756	0.6457		-0.3751	0.3549	1		0.05067	0.5968	1		-0.4173	0.06275	1		-0.9234	0.001898	0.1503		0.07364	0.5261	1		0.02114	0.7219	1
ENSMUSG00000027952	68603	Pmvk	phosphomevalonate kinase	3				-0.76749	-0.49403	0.50961	0.74014	0.20937	0.30517	-0.08922	-0.08759	-0.09284	-0.79571	-0.45291	0.27923	neg	pos	-0.9654	0.00474	0.6457		-0.4225	0.2392	1		-0.01389	0.9903	1		-0.543	0.1192	1		-0.2427	0.2956	0.74		0.07542	0.8106	1		-0.1012	0.7196	1
ENSMUSG00000087131	NA							-0.76624	-0.52743	0.1498	0.38604	-0.22241	-0.28029	0.4888	-0.19496	-0.11189	0.90401	0.65537	-0.22913	neg	pos	-0.5908	0.05805	NA		-0.5697	0.04763	1		0.0575	0.8492	1		-0.02114	0.792	1		-0.6811	0.008417	0.2426		0	1	1		0.05163	0.5896	1
ENSMUSG00000030965	109359	Abraxas2	BRISC complex subunit	7				-0.76492	-0.84801	0.68563	0.58566	-0.36731	-0.08817	0.11662	-0.51523	-0.56393	0.6865	0.7899	-0.00896	neg	pos	-0.6574	0.02104	0.87		-0.5211	0.08225	1		0.06549	0.6914	1		-0.1363	0.6614	1		-0.3728	0.03597	0.3872		0.2403	0.2901	1		0.3395	0.1665	1
ENSMUSG00000070044	212326	Fam149a	family with sequence similarity 149, member A	8				-0.7629	-0.71034	0.48215	0.32142	-0.41116	-0.17937	0.53045	-0.22918	-0.04618	-0.8122	-0.50019	0.15911	neg	pos	-0.6574	0.03261	0.9795		-0.7098	0.02824	1		0.2297	0.2497	1		0.05237	0.8253	1		-0.4176	0.04741	0.4239		-0.05871	0.8671	1		0.1827	0.4931	1
ENSMUSG00000049305	72454	Ccdc71	coiled-coil domain containing 71	9				-0.7621	-0.70398	0.68676	0.76626	-0.08304	-0.65881	0.23135	0.33589	-0.41288	0.34808	0.48417	0.19274	neg	pos	-0.8148	0.01142	0.7946		-0.4805	0.1539	1		0.06203	0.7412	1		-0.3343	0.3199	1		-0.1997	0.3303	0.7627		-0.2158	0.4024	1		-0.1015	0.6691	1
ENSMUSG00000028960	63958	Ube4b	ubiquitination factor E4B	4				-0.76174	-0.74873	0.55935	0.34972	-0.61933	0.68965	-0.52972	-0.52034	-0.63288	0.00072	0.36077	0.3059	neg	pos	-0.4316	0.02785	0.9615		-0.5422	0.009656	1		0.0294	0.8202	1		0.1106	0.566	1		-0.3169	0.02378	0.339		0.244	0.1273	1		0.08974	0.5729	1
ENSMUSG00000029844	15394	Hoxa1	homeobox A1	6				-0.76033	-0.61846	0.08445	0.43732	-0.21353	0.50085	-0.59464	-0.20551	-0.10638	0.07638	0.16605	-0.21716	neg	neg	-0.5198	0.02493	NA		-0.4195	0.1464	1		0.04959	0.9001	1		-0.1004	0.4549	1		-0.5915	0.008476	0.2426		0.1077	0.2469	1		0	1	1
ENSMUSG00000001323	27364	Srr	serine racemase	11				-0.75991	-0.3136	0.65669	0.70526	0.30729	0.05393	-0.04087	0.32929	0.81608	-0.07371	-0.52279	-0.21332	neg	neg	-0.9383	0.005004	0.6457		-0.3095	0.3784	1		-0.3229	0.1885	1		-0.6288	0.06315	1		-0.3278	0.1637	0.631		-0.08364	0.7026	1		-0.1618	0.5073	1
ENSMUSG00000107116	NA							-0.75966	-0.39726	0.28567	0.80112	0.24575	0.0049	0.31304	0.00624	0.54664	-0.23901	-0.3898	0.0288	neg	neg	-0.753	0.006139	NA		-0.1038	0.8111	1		-0.1372	0.456	1		-0.6491	0.0123	1		-0.4712	0.113	0.5635		-0.05801	0.6623	1		-0.002319	0.943	1
ENSMUSG00000035735	269060	Dagla	diacylglycerol lipase, alpha	19				-0.75896	-0.43734	0.61858	0.6404	0.18721	-0.75706	0.8549	0.20228	-0.03579	-0.77213	-0.46328	0.16962	neg	pos	-0.5543	0.06581	0.9998		-0.2747	0.3835	1		0.1708	0.4227	1		-0.2796	0.3684	1		-0.658	0.002409	0.164		-0.3591	0.1724	1		0.06702	0.8605	1
ENSMUSG00000032348	14860	Gsta4	glutathione S-transferase, alpha 4	9				-0.7576	-0.71972	0.58074	0.5255	-0.12968	-0.43715	0.56389	9e-05	0.55159	-0.70195	-0.79846	-0.09618	neg	neg	-0.591	0.03908	0.9998		-0.4003	0.1831	1		0.1443	0.5047	1		-0.1907	0.5275	1		-0.4892	0.02799	0.3619		-0.3577	0.1791	1		0.1365	0.6558	1
ENSMUSG00000025584	18584	Pde8a	phosphodiesterase 8A	7				-0.75642	-0.39594	0.4854	0.20433	-0.37808	-0.69593	0.57431	0.06012	-0.40883	-0.01653	0.24635	-0.11325	neg	pos	-0.5696	0.1179	0.9998		-0.8745	0.01794	1		0.02059	0.9959	1		0.3049	0.3267	1		-0.8677	0.002395	0.164		-0.2335	0.4309	1		0.1584	0.6319	1
ENSMUSG00000001819	15433	Hoxd13	homeobox D13	2				-0.75512	-0.45369	0.10293	0.56762	-0.00647	-0.08032	0.30345	-0.34724	NA	NA	NA	NA	neg	.	-0.7086	0.01779	0.8358		-0.4637	0.2115	1		0.04984	0.1279	1		-0.2449	0.29	1		-0.9306	0.0006111	0.09239		0.003339	0.6471	1		0.06251	0.3497	1
ENSMUSG00000085039	NA							-0.75382	-0.61894	0.10834	0.4372	-0.15499	-0.31891	0.03439	0.24166	-0.28065	-0.33026	0.00329	0.62114	neg	pos	-0.4055	0.0233	NA		-0.3249	0.1711	1		-0.4811	0.03488	1		-0.08062	0.4338	1		-0.07157	0.5694	0.8801		-0.05212	0.6826	1		-0.01499	0.8722	1
ENSMUSG00000097097	NA							-0.75036	-0.37951	0.23818	0.37477	-0.35339	0.23604	0.02294	0.18478	0.03696	0.15836	0.23049	0.19662	neg	pos	-0.2969	0.3022	NA		-0.2903	0.2957	1		0.09232	0.5187	1		-0.006527	0.9257	1		-0.5477	0.002489	0.1679		-0.01472	0.8352	1		-0.02178	0.7542	1
ENSMUSG00000089727	16639	Klra8	killer cell lectin-like receptor, subfamily A, member 8	6				-0.74948	-0.56411	0.12218	0.34132	-0.31783	0.01906	-0.22636	-0.04612	NA	NA	NA	NA	neg	.	-0.62	0.07068	NA		-0.6793	0.0188	1		0.009959	0.1506	1		0.05926	0.4125	1		-0.6269	0.01218	0.2764		0.02215	0.7781	1		0.003353	0.9083	1
ENSMUSG00000000402	54156	Egfl6	EGF-like-domain, multiple 6	X				-0.74704	-0.34855	0.39619	0.61964	0.02522	0.14952	-0.26799	0.29287	0.14708	-0.44474	-0.35326	0.20179	neg	pos	-0.4282	0.1318	NA		-0.2632	0.4362	1		-0.07904	0.8227	1		-0.165	0.4989	1		-0.1095	0.5862	0.885		-0.05719	0.7463	1		-0.1685	0.4696	1
ENSMUSG00000024227	69239	Pdzph1	PDZ and pleckstrin homology domains 1	17				-0.74483	-0.53932	0.78255	0.72565	-0.06741	0.10768	0.22546	-0.31096	0.86191	-0.11164	-0.62399	-0.39924	neg	neg	-0.7586	0.004961	NA		-0.4083	0.3	1		0.04146	0.9141	1		-0.3502	0.06775	1		-0.4464	0.1252	0.5806		0.06223	0.6113	1		0.1073	0.4983	1
ENSMUSG00000030276	101100	Ttll3	tubulin tyrosine ligase-like family, member 3	6				-0.74358	-0.31997	0.36114	0.57729	0.22082	-0.01558	-0.34388	0.00492	0.77949	-0.43812	-0.71844	-0.03201	neg	neg	-0.5869	0.109	0.9998		-0.2206	0.5658	1		-0.02672	0.91	1		-0.3662	0.326	1		-0.3347	0.2422	0.7022		0.08709	0.765	1		-0.03738	0.9114	1
ENSMUSG00000018160	19014	Med1	mediator complex subunit 1	11				-0.74232	-0.69696	0.41935	0.62829	-0.07207	-0.31708	0.41127	0.08151	-0.69425	-0.19394	0.25896	0.31839	neg	pos	-0.879	0.002881	0.5247		-0.497	0.1082	1		-0.09465	0.627	1		-0.382	0.2101	1		-0.4473	0.02573	0.3485		-0.05012	0.8591	1		0.05779	0.831	1
ENSMUSG00000033669	223669	Zfp7	zinc finger protein 7	15				-0.74035	-0.77821	0.31188	0.53464	-0.22887	-0.13643	-0.02527	0.40911	0.13535	0.4392	0.25653	0.0564	neg	neg	-0.897	0.01566	0.8262		-0.8175	0.03266	1		0.1243	0.7893	1		-0.07951	0.9061	1		-1.083	0.0005962	0.09099		-0.1079	0.6265	1		-0.1925	0.4451	1
ENSMUSG00000092187	NA							-0.74029	-0.54082	0.1019	0.49122	-0.02489	-0.60654	0.39318	0.42468	-0.48362	0.11104	0.50575	0.60011	neg	pos	-0.331	0.04042	NA		-0.2183	0.4143	1		0.1149	0.6378	1		-0.1127	0.2355	1		-0.416	0.1218	NA		-0.08084	0.2537	1		-0.01229	0.857	1
ENSMUSG00000020491	69944	2810021J22Rik	RIKEN cDNA 2810021J22 gene	11				-0.73981	-0.33827	0.26317	0.50113	-0.21209	0.03058	-0.42648	0.55298	0.24217	-0.62764	-0.66537	-0.2173	neg	neg	-0.2271	0.5094	0.9998		-0.1825	0.6095	1		0.04319	0.9645	1		-0.04456	0.9124	1		-0.5479	0.07026	0.4884		-0.07648	0.6704	1		-0.3435	0.1919	1
ENSMUSG00000056632	13512	Dsg3	desmoglein 3	18				-0.73921	-0.24323	0.24856	0.59202	0.04965	-0.27662	0.09031	0.53248	-0.19053	0.05057	0.21813	-0.13898	neg	pos	-0.4431	0.1235	NA		-0.2569	0.4593	1		0.1697	0.4272	1		-0.1862	0.4527	1		-0.66	0.008199	0.2422		-0.09476	0.2755	1		-0.08677	0.2702	1
ENSMUSG00000031786	330830	Drc7	dynein regulatory complex subunit 7	8				-0.73867	-0.51411	0.30866	0.6557	0.22035	0.28131	-0.55196	0.22094	0.82154	-0.3852	-0.71771	0.0005	neg	neg	-0.7379	0.03097	0.9686		-0.3247	0.4235	1		-0.1117	0.2349	1		-0.4132	0.1922	1		-0.82	0.01017	0.2604		0.1094	0.7923	1		-0.1968	0.2527	1
ENSMUSG00000028284	26409	Map3k7	mitogen-activated protein kinase kinase kinase 7	4				-0.73725	-0.56008	0.49166	0.43443	-0.08493	0.58482	-0.09977	-0.81627	0.31395	-0.48634	-0.47263	0.04871	neg	neg	-0.4489	0.0944	0.9998		-0.3509	0.2146	1		-0.1572	0.4318	1		-0.09796	0.7343	1		-0.09284	0.608	0.8933		0.4373	0.04594	1		0.3613	0.1027	1
ENSMUSG00000085918	100049161	Gm13032	predicted gene 13032	4				-0.73611	-0.57814	0.01834	0.52704	-0.0498	NA	NA	NA	NA	NA	NA	NA	neg	.	-0.4654	0.01014	NA		-0.2842	0.3734	1		0.05787	0.9547	1		-0.1812	0.09748	1		-0.5109	0.007793	NA		NA	NA	NA		NA	NA	NA
ENSMUSG00000027460	11602	Angpt4	angiopoietin 4	2				-0.73408	-0.6456	0.40629	0.38577	-0.1969	-0.4501	0.03069	0.73608	NA	NA	NA	NA	neg	.	-0.5283	0.008808	NA		-0.4458	0.04682	1		-0.0622	0.1072	1		-0.08243	0.6816	1		-0.399	0.1352	NA		-0.1191	0.1603	1		-0.09531	0.3342	1
ENSMUSG00000035697	70719	Arhgap45	Rho GTPase activating protein 45	10				-0.73353	-0.39537	0.12024	0.45553	-0.09417	-0.34073	0.34456	-0.09299	0.44772	-0.37324	-0.45224	0.08126	neg	neg	-0.7243	0.05325	0.9998		-0.5816	0.1338	1		0.2889	0.4121	1		-0.1427	0.747	1		-1.059	0.001154	0.1189		-0.1152	0.6245	1		0.04697	0.8926	1
ENSMUSG00000029442	269701	Wdr66	WD repeat domain 66	5				-0.73187	-0.56502	0.63443	0.3716	-0.30928	0.52246	-0.52486	-0.51025	0.49844	0.68668	0.07141	-0.53425	neg	neg	-0.6502	0.08512	0.9998		-0.6775	0.0676	1		0.06969	0.8276	1		0.02722	0.8057	1		-0.4596	0.1298	0.587		0.5074	0.04193	1		0.1422	0.354	1
ENSMUSG00000031766	20497	Slc12a3	solute carrier family 12, member 3	8				-0.73106	-0.32703	0.23797	0.48015	-0.00298	-0.12512	0.26538	-0.16607	0.73334	-0.13883	-0.49236	-0.15587	neg	neg	-0.7251	0.04122	0.9998		-0.4586	0.2409	1		0.3908	0.204	1		-0.2665	0.4316	1		-1.263	8.528e-05	0.03523		-0.04003	0.8695	1		0.06418	0.7422	1
ENSMUSG00000100534	NA							-0.73086	-0.64348	0.07579	0.38096	-0.2482	NA	NA	NA	-0.50484	-0.41647	0.0296	0.51769	neg	pos	-0.5886	0.007345	NA		-0.5431	0.006339	1		0.03575	0.5473	1		-0.04552	0.7992	1		-0.7188	0.006122	0.2208		NA	NA	NA		NA	NA	NA
ENSMUSG00000102776	NA							-0.72774	-0.70849	0.18613	0.57647	-0.08537	0.02891	-0.3945	0.34449	-0.30593	-0.35281	0.08591	0.5312	neg	pos	-0.7777	0.003312	0.5612		-0.5172	0.163	1		0.2357	0.4174	1		-0.2605	0.1194	1		-0.6465	0.03853	0.3926		-0.0379	0.7363	1		-0.1186	0.3782	1
ENSMUSG00000047495	244310	Dlgap2	DLG associated protein 2	8				-0.72763	-0.55009	0.19567	0.70502	0.27886	0.66791	-0.37881	-0.23374	0.00496	0.78178	0.51253	-0.30044	neg	neg	-0.7421	0.01044	0.7862		-0.2706	0.3724	1		-0.1655	0.4086	1		-0.4715	0.1103	1		-0.5228	0.01637	0.3009		0.3045	0.2462	1		0.006626	0.9211	1
ENSMUSG00000000934	72960	Top1mt	DNA topoisomerase 1, mitochondrial	15				-0.72685	-0.51196	0.21039	0.75733	0.37548	-0.20083	0.51239	-0.52715	0.03228	0.7088	0.44777	-0.39242	neg	neg	-0.8766	0.005205	0.6457		-0.2072	0.5286	1		0.05345	0.8266	1		-0.6694	0.03498	1		-0.5547	0.0156	0.298		0.2338	0.2667	1		0.4989	0.05525	1
ENSMUSG00000028898	71787	Trnau1ap	tRNA selenocysteine 1 associated protein 1	4				-0.72464	-0.39036	0.37046	0.43285	-0.11247	-0.18095	0.27849	0.17615	-0.3091	0.8571	0.66652	-0.50471	neg	neg	-0.3118	0.3615	0.9998		-0.2363	0.5058	1		0.07404	0.7496	1		-0.07554	0.8445	1		-0.2307	0.3343	0.7658		-0.2061	0.454	1		-0.008538	0.9202	1
ENSMUSG00000029408	56325	Abcb9	ATP-binding cassette, sub-family B (MDR/TAP), member 9	5				-0.72376	-0.40515	0.43205	0.79965	0.23072	0.14865	0.11402	-0.21738	-0.69145	0.02983	0.38164	-0.07248	neg	neg	-0.9108	0.00971	0.7745		-0.1848	0.6213	1		-0.01134	0.9678	1		-0.7261	0.04043	1		-0.3677	0.1492	0.6111		0.2475	0.2874	1		0.2728	0.2607	1
ENSMUSG00000097515	76602	1700040D17Rik	RIKEN cDNA 1700040D17 gene	3				-0.7201	-0.59458	0.60679	0.4901	-0.36	0.28498	-0.46211	-0.10324	0.7139	-0.06056	-0.43451	-0.21331	neg	neg	-0.5203	0.02291	NA		-0.5003	0.007399	1		0.004393	0.5306	1		-0.01997	0.5462	1		-0.1316	0.2936	0.7389		0.046	0.6346	1		0	1	1
ENSMUSG00000026259	53972	Ngef	neuronal guanine nucleotide exchange factor	1				-0.71897	-0.53489	0.85959	0.55472	-0.00817	0.02953	0.00419	0.12995	-0.29713	-0.03442	0.11289	-0.1924	neg	pos	-0.765	0.007132	0.6986		-0.546	0.0674	1		-0.02161	0.8955	1		-0.219	0.4661	1		-0.6268	0.00455	0.2047		-0.03846	0.8447	1		-0.04807	0.8163	1
ENSMUSG00000001134	22294	Uxt	ubiquitously expressed prefoldin like chaperone	X				-0.71879	-0.5274	0.16741	0.50182	-0.16031	0.30586	-0.43732	-0.21659	-0.28944	-0.17256	0.09203	0.27204	neg	pos	-0.4964	0.01825	NA		-0.4052	0.1276	1		0.2403	0.1588	1		-0.09116	0.4538	1		-0.683	0.006767	NA		0.05589	0.5808	1		-0.002008	0.9002	1
ENSMUSG00000027243	241547	Harbi1	harbinger transposase derived 1	2				-0.71744	-0.40571	0.37063	0.32354	-0.25454	-0.1117	0.40253	-0.35213	0.53943	-0.73906	-0.76624	0.22493	neg	neg	-0.3493	0.3423	0.9998		-0.4159	0.2498	1		-0.6922	0.03824	1		0.0666	0.7729	1		0.5653	0.1644	0.6322		0.003667	0.8757	1		0.2077	0.4284	1
ENSMUSG00000097536	NA							-0.71284	-0.3262	0.12431	0.49944	0.15995	-0.47167	0.14337	0.71419	0.38712	0.61085	0.12359	-0.69339	neg	neg	-0.6726	0.07034	0.9998		-0.3659	0.3566	1		-0.2137	0.4427	1		-0.3067	0.413	1		-0.4305	0.1409	0.602		-0.4248	0.06792	1		-0.383	0.09397	1
ENSMUSG00000010803	14394	Gabra1	gamma-aminobutyric acid (GABA) A receptor, subunit alpha 1	11				-0.71046	-0.53074	0.2969	0.54497	0.07282	-0.87237	0.56825	0.26553	-0.02431	-0.86168	-0.56284	0.22674	neg	pos	-0.3151	0.08387	0.9998		-0.1721	0.3735	1		-0.2344	0.04871	1		-0.143	0.4394	1		0.1437	0.283	0.7319		-0.3038	0.05575	1		0.004906	0.9991	1
ENSMUSG00000021130	108760	Galnt16	polypeptide N-acetylgalactosaminyltransferase 16	12				-0.70885	-0.68416	0.8978	0.56847	-0.12909	0.14849	-0.20532	-0.04349	0.15548	-0.74471	-0.57409	0.15227	neg	pos	-0.5104	0.008994	0.7413		-0.3637	0.07922	1		0.1904	0.2223	1		-0.1467	0.4651	1		-0.329	0.04925	0.4296		0.1478	0.4537	1		0.05117	0.7887	1
ENSMUSG00000107083	NA							-0.70826	-0.66965	0.39766	0.55348	-0.23289	-0.12021	0.27212	-0.13762	-0.23513	0.87762	0.69485	-0.18544	neg	neg	-0.5643	0.003668	NA		-0.4453	0.121	1		0.05274	0.898	1		-0.119	0.1986	1		-0.5639	0.05192	0.4399		-0.0103	0.896	1		0.01059	0.9116	1
ENSMUSG00000032315	13076	Cyp1a1	cytochrome P450, family 1, subfamily a, polypeptide 1	9				-0.70576	-0.54429	0.44678	0.48392	-0.30143	-0.32639	-0.10101	0.70371	NA	NA	NA	NA	neg	.	-0.5087	0.04779	NA		-0.4822	0.02373	1		0.07266	0.7276	1		-0.02647	0.5936	1		-0.6141	0.009617	0.2559		-0.05514	0.5427	1		-0.06833	0.3225	1
ENSMUSG00000005087	12505	Cd44	CD44 antigen	2				-0.70486	-0.49086	0.62841	0.64483	-0.06052	0.74046	-0.21355	-0.58641	0.21194	-0.363	-0.36531	-0.04792	neg	neg	-0.6324	0.05109	0.9998		-0.304	0.4384	1		0.06545	0.8528	1		-0.3283	0.2601	1		-0.4114	0.1661	0.6338		0.618	0.0103	1		0.3684	0.06972	1
ENSMUSG00000058056	72333	Palld	palladin, cytoskeletal associated protein	8				-0.70308	-0.18858	0.11541	0.39519	0.10252	0.65337	-0.5433	0.15553	-0.35702	-0.42888	-0.11928	0.0219	neg	pos	-0.5821	0.1033	0.9998		-0.398	0.2832	1		0.02015	0.9511	1		-0.1841	0.6342	1		-0.9087	0.001623	0.1399		0.1827	0.6625	1		-0.3843	0.1457	1
ENSMUSG00000015575	11974	Atp6v0e	ATPase, H+ transporting, lysosomal V0 subunit E	17				-0.70219	-0.73809	0.82104	0.4578	-0.4599	-0.38773	0.29149	-0.1279	0.61364	0.48954	-0.0431	-0.55411	neg	neg	-0.5612	0.1152	0.9998		-0.6195	0.0928	1		0.08948	0.757	1		0.05826	0.8158	1		-0.5223	0.05801	0.4577		-0.02753	0.9668	1		0.1041	0.7078	1
ENSMUSG00000022949	209195	Clic6	chloride intracellular channel 6	16				-0.70118	-0.60784	0.8731	0.37132	-0.33706	-0.30191	0.10712	0.23407	-0.2131	0.51649	0.4983	0.20041	neg	pos	-0.9238	0.01348	0.8191		-0.9286	0.01536	1		0.1899	0.555	1		0.004856	0.8933	1		-0.8344	0.006502	0.2268		-0.155	0.5321	1		-0.07273	0.7549	1
ENSMUSG00000103560	NA							-0.69948	-0.31518	0.1317	0.4107	-0.02601	0.0677	-0.44636	0.01295	0.10656	-0.08078	-0.2337	-0.27191	neg	neg	-0.5705	0.08714	0.9998		-0.4221	0.2414	1		-0.144	0.0014	1		-0.1484	0.6489	1		-0.6277	0.03374	0.3799		0.03216	0.8933	1		-0.04466	0.7102	1
ENSMUSG00000051669	239691	AU021092	expressed sequence AU021092	16				-0.69916	-0.49911	0.04715	0.56147	0.09867	-0.10525	-0.10344	-0.13185	0.64486	-0.13269	-0.51814	-0.46284	neg	neg	-0.4713	0.006456	NA		-0.2017	0.5678	1		0.4727	0.07813	1		-0.2696	0.03151	1		-0.4656	0.07855	0.5097		0.05633	0.661	1		0.01444	0.8293	1
ENSMUSG00000044787	328019	Spata32	spermatogenesis associated 32	11				-0.6972	-0.43919	0.56264	0.43987	-0.20728	-0.05762	0.35352	0.08759	0.55757	0.61233	0.07328	-0.44492	neg	neg	-0.3326	0.2451	NA		-0.1797	0.5905	1		0.09109	0.8886	1		-0.1529	0.5583	1		-0.5837	0.03658	0.3885		-0.04971	0.6781	1		0.01567	0.9559	1
ENSMUSG00000027827	16497	Kcnab1	potassium voltage-gated channel, shaker-related subfamily, beta member 1	3				-0.69693	-0.30164	0.61008	0.44582	0.08917	0.42672	-0.46659	-0.13874	0.77349	-0.64161	-0.93116	-0.11837	neg	neg	-0.7074	0.05632	0.9998		-0.4592	0.2341	1		-0.2652	0.2882	1		-0.2482	0.5278	1		-0.6349	0.03942	0.3958		0.1705	0.4745	1		-0.01107	0.9881	1
ENSMUSG00000064746	NA							-0.69578	-0.58223	0.83374	0.40365	-0.26049	0.07752	-0.47061	0.17299	0.06615	0.698	0.47529	-0.0443	neg	pos	-0.123	0.4941	NA		-0.1095	0.5378	1		-0.2351	0.146	1		0	1	1		0.1503	0.7054	NA		0.0221	0.8867	1		-0.02721	0.6123	1
ENSMUSG00000050600	100043757	Zfp831	zinc finger protein 831	2				-0.69092	-0.60916	0.52468	0.72149	-0.01196	-0.15257	-0.21136	0.34416	0.29508	0.59303	0.27294	-0.06458	neg	neg	-0.9907	0.008067	0.7177		-0.5616	0.1671	1		0.4372	0.1772	1		-0.429	0.2414	1		-1.028	0.001742	0.1453		-0.01438	0.862	1		-0.2514	0.3381	1
ENSMUSG00000031796	14894	Cfap20	cilia and flagella associated protein 20	8				-0.68966	-0.46412	0.37844	0.66053	0.29384	0.19489	-0.36259	0.25833	0.3177	-0.8821	-0.7703	0.09077	neg	neg	-0.9607	0.006241	0.6759		-0.2392	0.5201	1		0.05319	0.7857	1		-0.7215	0.04122	1		-0.08982	0.6422	0.9057		0.01298	0.9984	1		-0.1786	0.4823	1
ENSMUSG00000020102	20503	Slc16a7	solute carrier family 16 (monocarboxylic acid transporters), member 7	10				-0.68911	-0.55913	0.27435	0.49574	-0.21233	-0.12366	0.33736	-0.29303	-0.14989	-0.74882	-0.33739	0.50378	neg	pos	-0.7511	0.02579	0.954		-0.574	0.1027	1		0.1157	0.6748	1		-0.1771	0.6338	1		-0.8329	0.001017	0.1117		0.1721	0.4194	1		0.2938	0.2423	1
ENSMUSG00000045625	239827	Pigz	phosphatidylinositol glycan anchor biosynthesis, class Z	16				-0.68706	-0.46547	-0.03453	0.59686	0.10871	-0.34485	0.22173	-0.02708	0.75641	-0.46196	-0.83969	-0.30884	neg	neg	-0.8362	0.004402	0.6457		-0.3288	0.4293	1		-0.05466	0.763	1		-0.5075	0.04152	1		-0.5323	0.08263	0.5185		-0.1007	0.5978	1		0.07591	0.7619	1
ENSMUSG00000045658	98496	Pid1	phosphotyrosine interaction domain containing 1	1				-0.68584	-0.16928	0.60027	0.78568	0.38103	-0.00863	-0.27655	0.29737	0.57567	-0.0186	-0.36723	-0.48698	neg	neg	-0.5025	0.09168	0.9998		-0.06506	0.836	1		0.05392	0.8635	1		-0.4374	0.1456	1		-0.735	0.001431	0.1369		-0.01804	0.9104	1		-0.1406	0.5775	1
ENSMUSG00000035890	70294	Rnf126	ring finger protein 126	10				-0.68471	-0.53968	0.49619	0.36644	-0.37338	0.13367	-0.14932	-0.21276	-0.0573	-0.43244	-0.25775	0.09421	neg	neg	-0.6822	0.03043	0.9654		-0.8878	0.007156	1		0.03743	0.8931	1		0.2056	0.4701	1		-0.6194	0.01404	0.2873		0.1951	0.4343	1		0.1075	0.6459	1
ENSMUSG00000024790	66406	Sac3d1	SAC3 domain containing 1	19				-0.68396	-0.45133	0.36934	0.38316	-0.08785	0.37644	-0.42097	-0.40014	0.39524	-0.34008	-0.4043	-0.03573	neg	neg	-0.7615	0.044	0.9998		-0.6421	0.0982	1		-0.0297	0.795	1		-0.1195	0.8134	1		-0.8518	0.008098	0.2409		0.258	0.2362	1		0.0932	0.5137	1
ENSMUSG00000045034	218440	Ankrd34b	ankyrin repeat domain 34B	13				-0.68374	-0.57522	0.81346	0.46018	-0.32799	0.54461	-0.35613	-0.40076	0.03672	-0.85143	-0.58001	0.22954	neg	pos	-0.6739	0.01502	0.8208		-0.6912	0.01808	1		0.2249	0.3072	1		0.01731	0.9167	1		-0.7818	0.0005169	0.09062		0.4396	0.04978	1		0.2239	0.3012	1
ENSMUSG00000099021	103948	Rn7s1	7S RNA 1	12				-0.68362	-0.41516	0.50945	0.74669	0.2995	-0.45548	0.08317	0.79412	-0.1996	0.82545	0.71363	-0.19605	neg	neg	-0.299	0.09563	NA		-0.09869	0.7591	1		-0.2648	0.3958	1		-0.2003	0.1783	1		0.09967	0.9726	0.9945		-0.1634	0.1884	1		-0.154	0.1794	1
ENSMUSG00000022817	16419	Itgb5	integrin beta 5	16				-0.68342	-0.50129	0.44915	0.66062	0.1567	-0.00908	0.55643	-0.54312	0.15903	-0.95864	-0.70247	0.30931	neg	pos	-0.4805	0.0902	0.9998		-0.2115	0.4767	1		0.2295	0.2553	1		-0.2689	0.3551	1		-0.5857	0.005553	0.2149		0.1842	0.3782	1		0.4583	0.06586	1
ENSMUSG00000067338	22147	Tuba3b	tubulin, alpha 3B	6				-0.68333	-0.34051	0.30938	0.70117	0.08013	-0.40924	-0.0381	0.76362	NA	NA	NA	NA	neg	.	-0.3934	0.03116	NA		-0.1041	0.7678	1		0.169	0.1481	1		-0.2893	0.06334	1		-0.4912	0.00795	NA		-0.09341	0.2953	1		-0.08562	0.2886	1
ENSMUSG00000024725	20409	Ostf1	osteoclast stimulating factor 1	19				-0.68317	-0.532	0.75151	0.11375	-0.66305	-0.06642	0.29878	-0.26891	-0.2503	0.45067	0.54734	-0.00061	neg	pos	-0.5205	0.1522	0.9998		-0.9937	0.006911	1		0.4234	0.1794	1		0.4732	0.1393	1		-0.8289	0.008436	0.2426		-0.01429	0.9598	1		0.1595	0.5448	1
ENSMUSG00000035279	269855	Ssc5d	scavenger receptor cysteine rich family, 5 domains	7				-0.68289	-0.21851	0.24088	0.69908	0.31538	-0.08197	-0.05361	0.2798	0.47576	-0.2523	-0.45228	-0.00019	neg	neg	-0.8749	0.008129	0.7177		-0.1955	0.6529	1		-0.2392	0.2018	1		-0.6794	0.03	1		-0.3717	0.1972	0.6603		-0.0646	0.6764	1		-0.05923	0.6943	1
ENSMUSG00000036422	18530	Pcdh8	protocadherin 8	14				-0.68198	-0.54939	0.4482	0.15034	-0.65567	0.0975	0.02948	-0.15901	0.47551	0.31221	-0.15708	-0.31529	neg	neg	-0.3932	0.1496	0.9998		-0.6225	0.03211	1		0.08179	0.6953	1		0.2293	0.3926	1		-0.4433	0.0379	0.3915		0.1181	0.5911	1		0.2415	0.3387	1
ENSMUSG00000002324	56739	Rec8	REC8 meiotic recombination protein	14				-0.68152	-0.22995	0.0804	0.28667	-0.06065	-0.11788	0.2339	0.26062	0.71732	0.19509	-0.3554	-0.33879	neg	neg	-0.5625	0.1093	0.9998		-0.5477	0.132	1		-0.4044	0.11	1		-0.01475	0.988	1		-0.6942	0.01521	0.2953		-0.1119	0.6802	1		-0.02795	0.8908	1
ENSMUSG00000086040	330319	Wipf3	WAS/WASL interacting protein family, member 3	6				-0.68114	-0.14297	0.56388	0.50224	0.07989	0.5912	-0.70768	0.23446	0.50581	-0.39898	-0.4612	0.33897	neg	neg	-0.6885	0.06337	0.9998		-0.2989	0.4455	1		-0.2281	0.316	1		-0.3896	0.3	1		-0.8556	0.005255	0.2146		0.2169	0.5091	1		-0.3096	0.2665	1
ENSMUSG00000066224	550619	Arid3c	AT rich interactive domain 3C (BRIGHT-like)	4				-0.67982	-0.53272	0.3189	0.79108	0.30767	-0.16645	-0.27328	0.48898	NA	NA	NA	NA	neg	.	-0.4783	0.005173	NA		-0.1315	0.7285	1		0.1094	0.654	1		-0.3467	0.01429	1		-0.5561	0.02388	0.34		-0.0765	0.5878	1		-0.1776	0.1616	1
ENSMUSG00000034701	18012	Neurod1	neurogenic differentiation 1	2				-0.67888	-0.46542	0.04237	0.30262	-0.13411	-0.11725	-0.38109	0.26297	0.35475	-0.60848	-0.6338	-0.27522	neg	neg	-0.8797	0.02084	0.8678		-0.7424	0.05894	1		0.03182	0.9047	1		-0.1372	0.7783	1		-0.4543	0.126	0.5818		-0.003142	0.9094	1		-0.1319	0.5554	1
ENSMUSG00000075511	NA							-0.67845	-0.43182	0.60914	0.61219	-0.16683	-0.1688	0.48035	-0.35957	-0.04195	-0.15736	-0.15325	-0.26077	neg	neg	-0.49	0.06245	NA		-0.3358	0.3069	1		-0.1337	0.1052	1		-0.1541	0.4311	1		-0.4419	0.1189	0.572		0.008464	0.2138	1		0.2269	0.0345	1
ENSMUSG00000025576	52897	Rbfox3	RNA binding protein, fox-1 homolog (C. elegans) 3	11				-0.67784	-0.40183	0.91092	0.55707	-0.0094	0.01665	-0.10044	-0.03564	0.03436	-0.58461	-0.41786	0.32311	neg	pos	-0.8059	0.00618	0.6759		-0.5438	0.07813	1		-0.06302	0.7359	1		-0.2622	0.3968	1		-0.7838	0.001089	0.1168		0.1097	0.6276	1		0.01745	0.9258	1
ENSMUSG00000055723	66922	Rras2	related RAS viral (r-ras) oncogene 2	7				-0.67649	-0.48589	0.36831	0.44879	-0.2052	0.09487	-0.02881	0.127	0.0184	-0.28878	-0.11706	-0.03259	neg	pos	-0.7885	0.03778	0.9998		-0.6664	0.08795	1		0.4237	0.2013	1		-0.1221	0.8079	1		-1.121	0.0005926	0.09099		-0.0428	0.8375	1		-0.03215	0.8688	1
ENSMUSG00000101320	NA							-0.67569	-0.40966	0.64117	0.31112	-0.29819	-0.43034	0.23468	0.53099	0.71531	-0.10756	-0.55127	-0.27369	neg	neg	-0.513	0.1426	0.9998		-0.581	0.05543	1		0.3054	0.2116	1		0.06792	0.5454	1		-0.9726	0.0009944	0.1105		-0.2473	0.07203	1		-0.1664	0.3059	1
ENSMUSG00000000560	14395	Gabra2	gamma-aminobutyric acid (GABA) A receptor, subunit alpha 2	5				-0.67286	-0.29455	0.23754	0.61917	0.32237	-0.41241	0.27863	0.48006	0.37648	0.14667	-0.15117	-0.2773	neg	neg	-0.8366	0.003997	0.6119		-0.2332	0.4434	1		-0.008408	0.9726	1		-0.6033	0.03986	1		0.1681	0.5225	0.8596		-0.4003	0.1322	1		-0.1761	0.4713	1
ENSMUSG00000057265	72873	Bbof1	basal body orientation factor 1	12				-0.66796	-0.37218	0.05394	0.57062	0.19931	-0.14499	0.38955	-0.26916	0.32215	0.44973	0.13994	0.09623	neg	neg	-0.9701	0.008692	0.7413		-0.4661	0.2533	1		0.1361	0.7261	1		-0.504	0.1608	1		-0.7949	0.01307	0.2812		-0.05356	0.9974	1		0.284	0.2823	1
ENSMUSG00000026755	74192	Arpc5l	actin related protein 2/3 complex, subunit 5-like	2				-0.66673	-0.52905	0.46773	0.90487	0.22863	-0.19014	0.38791	-0.40928	-0.01326	-0.46968	-0.23114	0.13489	neg	pos	-0.7238	0.01161	0.7946		-0.09659	0.7484	1		0.2081	0.2921	1		-0.6272	0.03015	1		-0.06516	0.7296	0.9342		0.03397	0.8435	1		0.1966	0.4038	1
ENSMUSG00000024493	107045	Lars	leucyl-tRNA synthetase	18				-0.6638	-0.8423	0.55498	0.35807	-0.37409	0.45464	-0.50224	0.30889	-0.1996	0.57081	0.41937	-0.30228	neg	neg	-0.6589	0.02944	0.9654		-0.7849	0.01366	1		-0.352	0.09555	1		0.126	0.6389	1		-0.2417	0.2207	0.685		0.02041	0.9879	1		-0.2353	0.3487	1
ENSMUSG00000043079	104027	Synpo	synaptopodin	18				-0.66252	-0.29233	0.43319	0.25414	-0.22427	-0.46888	0.13162	0.49737	0.50743	-0.67544	-0.80598	-0.10743	neg	neg	-0.3695	0.2413	0.9998		-0.419	0.2048	1		-0.04467	0.8225	1		0.04951	0.8512	1		-0.4681	0.06474	0.4792		-0.3265	0.1862	1		-0.297	0.2355	1
ENSMUSG00000079139	NA							-0.66024	-0.67153	0.10643	0.36424	-0.24835	-0.18508	-0.28459	0.35795	0.23381	-0.47675	-0.45023	0.13989	neg	neg	-0.8886	0.01729	0.8352		-0.8619	0.0187	1		0.3799	0.2358	1		-0.02672	0.8706	1		-1.067	0.00133	0.1305		-0.08531	0.6597	1		-0.1322	0.5342	1
ENSMUSG00000049760	224904	Micos13	mitochondrial contact site and cristae organizing system subunit 13	17				-0.65992	-0.76317	0.80562	0.43056	-0.48327	0.20759	-0.50001	0.08504	-0.27685	0.51283	0.53218	-0.16807	neg	pos	-0.7227	0.03384	0.9967		-0.8253	0.01981	1		0.04334	0.8142	1		0.1025	0.7024	1		-0.2454	0.2682	0.7227		0.1165	0.7059	1		-0.1085	0.7095	1
ENSMUSG00000039145	227541	Camk1d	calcium/calmodulin-dependent protein kinase ID	2				-0.65894	-0.33575	0.88669	0.34731	-0.3132	0.39994	-0.20069	-0.22047	-0.14274	0.36857	0.35937	0.29319	neg	pos	-0.6607	0.03722	0.9998		-0.7301	0.02781	1		0.2674	0.2403	1		0.06943	0.7821	1		-0.7324	0.001819	0.1478		0.2706	0.2723	1		0.12	0.5974	1
ENSMUSG00000075266	66311	Cenpw	centromere protein W	10				-0.65878	-0.211	0.186	0.55492	0.2313	-0.14952	-0.37678	0.62726	-0.32634	-0.26163	0.09318	0.57625	neg	pos	-0.4353	0.1029	0.9998		-0.1491	0.6849	1		0.135	0.5383	1		-0.2862	0.2305	1		-0.6821	0.002727	0.1728		-0.01277	0.7693	1		-0.03019	0.6123	1
ENSMUSG00000036555	74239	Iqce	IQ motif containing E	5				-0.65871	-0.58098	0.48676	0.80684	0.36262	-0.02459	0.25891	-0.58152	0.13222	0.68304	0.28507	-0.30764	neg	neg	-0.739	0.007234	0.6986		-0.09857	0.7329	1		0.02158	0.9243	1		-0.6404	0.02096	1		-0.5226	0.006098	0.2208		0.1739	0.422	1		0.3828	0.14	1
ENSMUSG00000037638	382639	Zbtb42	zinc finger and BTB domain containing 42	12				-0.6586	-0.32684	0.24055	0.69211	0.36083	-0.28015	-0.17485	0.67665	0.39206	-0.13078	-0.43029	-0.42777	neg	neg	-0.8052	0.01187	0.7946		-0.1697	0.6954	1		0.2568	0.4876	1		-0.6355	0.03563	1		-1.343	8.595e-06	0.01017		-0.1058	0.4262	1		-0.1377	0.1926	1
ENSMUSG00000061410	142682	Zcchc14	zinc finger, CCHC domain containing 14	8				-0.65733	-0.3375	-0.05225	0.36108	-0.1047	-0.65927	0.67957	0.17373	0.59228	0.45409	-0.01118	-0.43499	neg	neg	-0.4231	0.103	0.9998		-0.3151	0.2493	1		0.1776	0.3329	1		-0.108	0.6938	1		-0.6297	0.00096	0.1093		-0.246	0.2861	1		0.05323	0.8499	1
ENSMUSG00000109727	NA							-0.65676	-0.42426	0.44858	0.39223	0.08355	-0.4317	0.15364	0.26788	0.86763	-0.051	-0.57391	-0.36577	neg	neg	-0.4229	0.1655	NA		-0.2775	0.4128	1		0.1535	0.5909	1		-0.1454	0.6103	1		-0.4847	0.08601	0.526		-0.03591	0.5881	1		-0.007023	0.8959	1
ENSMUSG00000111490	NA							-0.65637	-0.44141	0.00283	0.46992	0.03405	0.81522	-0.5929	-0.15433	0.08023	-0.01887	-0.11125	-0.3067	neg	neg	-0.1755	0.1353	NA		-0.1224	0.542	1		0.02627	0.9673	1		-0.05311	0.392	1		-0.2467	0.03092	0.3714		0.09825	0.2547	1		-0.02173	0.3662	1
ENSMUSG00000021609	13162	Slc6a3	solute carrier family 6 (neurotransmitter transporter, dopamine), member 3	13				-0.65615	-0.33094	0.78267	0.6144	-0.03404	0.63015	-0.66902	0.01914	0.24102	0.00335	-0.23141	-0.2907	neg	neg	-0.6752	0.0416	0.9998		-0.4408	0.246	1		0.2671	0.2654	1		-0.2344	0.4245	1		-1.072	0.0001854	0.052		0.2215	0.3777	1		-0.1378	0.2145	1
ENSMUSG00000097482	100504568	Gm17634	predicted gene, 17634	1				-0.65529	-0.29543	0.19204	0.39956	-0.18183	-0.60306	0.62565	-0.22628	-0.23902	0.90154	0.66269	-0.42641	neg	neg	-0.3769	0.2099	NA		-0.3638	0.2048	1		0.1127	0.4129	1		-0.01306	0.908	1		-0.5775	0.005172	0.2146		-0.04031	0.8222	1		0.08169	0.5881	1
ENSMUSG00000054021	68346	Sirt5	sirtuin 5	13				-0.65277	-0.38131	0.18966	0.11655	-0.48613	-0.23057	0.1585	0.34983	0.22742	-0.28229	-0.39696	-0.46085	neg	neg	-0.3622	0.2798	0.9998		-0.606	0.08456	1		-0.09223	0.6643	1		0.2438	0.4426	1		-0.6583	0.02355	0.3373		-0.1985	0.4286	1		-0.1577	0.5146	1
ENSMUSG00000030551	11819	Nr2f2	nuclear receptor subfamily 2, group F, member 2	7				-0.6522	-0.50136	0.95228	0.3278	-0.42398	-0.47931	0.2024	0.30422	0.14176	-0.58373	-0.48573	0.11931	neg	neg	-0.6291	0.02063	0.8678		-0.7402	0.009989	1		0.03794	0.8853	1		0.111	0.6549	1		-0.4289	0.0943	0.5395		-0.2242	0.2669	1		-0.1716	0.4047	1
ENSMUSG00000050705	69662	2310061I04Rik	RIKEN cDNA 2310061I04 gene	17				-0.65004	-0.64048	0.48675	0.11164	-0.66003	-0.03723	0.16206	-0.23894	0.12327	0.63649	0.22518	-0.2934	neg	neg	-0.419	0.1228	0.9998		-0.7873	0.006704	1		0.2084	0.299	1		0.3683	0.1732	1		-0.6206	0.00305	0.184		0.08857	0.6685	1		0.2555	0.3277	1
ENSMUSG00000027611	19124	Procr	protein C receptor, endothelial	2				-0.64982	-0.5722	0.05014	0.3303	-0.14621	-0.38694	-0.1296	0.89159	0.66226	-0.31586	-0.59399	-0.2077	neg	neg	-0.4787	0.125	NA		-0.43	0.1716	1		0.1708	0.5165	1		-0.04874	0.9507	1		-0.5974	0.03576	0.3872		-0.2595	0.1057	1		-0.2873	0.009214	1
ENSMUSG00000051435	329977	Fhad1	forkhead-associated (FHA) phosphopeptide binding domain 1	4				-0.64798	-0.29749	0.71191	0.66514	0.29663	-0.20492	0.09891	0.39108	0.09442	-0.85148	-0.63733	0.11171	neg	pos	-0.9847	0.004876	0.6457		-0.3359	0.3633	1		0.1181	0.6678	1		-0.6488	0.06595	1		-0.4993	0.06761	0.4846		-0.2381	0.2886	1		-0.1719	0.4448	1
ENSMUSG00000072663	320277	Spef2	sperm flagellar 2	15				-0.64633	-0.08465	0.34201	0.65946	0.23863	0.10063	-0.46981	0.57891	0.85024	-0.1158	-0.61003	-0.47085	neg	neg	-0.5007	0.1316	0.9998		-0.1166	0.7694	1		0.1283	0.791	1		-0.3841	0.2336	1		-0.6663	0.03205	0.3725		-0.09303	0.5498	1		-0.2424	0.1214	1
ENSMUSG00000091243	73569	Vgll3	vestigial like family member 3	16				-0.64562	-0.57109	0.18252	0.4831	-0.23481	0.7566	-0.4862	-0.02884	-0.06925	-0.45099	-0.27775	-0.02416	neg	neg	-0.4282	0.1818	0.9998		-0.3096	0.3553	1		-0.00669	0.952	1		-0.1186	0.7335	1		-0.3808	0.1658	0.6334		0.4652	0.1176	1		-0.1397	0.6993	1
ENSMUSG00000056258	110862	Kcnq3	potassium voltage-gated channel, subfamily Q, member 3	15				-0.64421	-0.41106	0.59931	0.72362	-0.07849	0.05587	-0.24728	0.3247	-0.25229	-0.33708	-0.03342	-0.01078	neg	pos	-0.5527	0.03065	0.9654		-0.3044	0.2579	1		0.08098	0.6893	1		-0.2483	0.3443	1		-0.6075	0.00225	0.1617		-0.09637	0.6264	1		-0.2783	0.2237	1
ENSMUSG00000001802	435965	Lrp3	low density lipoprotein receptor-related protein 3	7				-0.64366	-0.33726	0.54091	0.40926	-0.28877	0.66443	-0.52642	-0.52701	-0.21775	-0.10748	0.146	0.02272	neg	pos	-0.3997	0.1384	0.9998		-0.4001	0.1601	1		0.1414	0.4493	1		0.0003349	0.9803	1		-0.3759	0.05692	0.4556		0.6138	0.005501	1		0.1897	0.3455	1
ENSMUSG00000021994	22418	Wnt5a	wingless-type MMTV integration site family, member 5A	14				-0.64239	-0.20631	0.65358	0.55923	-0.07971	0.69753	-0.49549	-0.48061	0.09089	-0.63584	-0.40421	0.23957	neg	neg	-0.7539	0.03996	0.9998		-0.5749	0.1313	1		0.08266	0.8679	1		-0.179	0.6633	1		-0.9909	0.0008732	0.1053		0.6984	0.006751	1		0.2712	0.2107	1
ENSMUSG00000075225	75973	Ccdc162	coiled-coil domain containing 162	10				-0.64207	-0.23681	0.1893	0.57561	0.12965	-0.1348	0.40437	-0.19958	-0.22168	-0.22345	-0.08713	-0.21152	neg	neg	-0.4897	0.1101	0.9998		-0.2459	0.5043	1		0.05527	0.9449	1		-0.2438	0.3763	1		-0.4716	0.1	0.5473		-0.002152	0.866	1		0.1059	0.5215	1
ENSMUSG00000047935	434280	Sox1ot	Sox1 overlapping transcript	8				-0.6408	-0.27116	0.7158	0.37694	0.05412	0.43532	-0.42912	0.00599	0.43113	-0.85371	-0.84075	0.06289	neg	neg	-0.5783	0.1012	0.9998		-0.4577	0.2106	1		0.01142	0.9039	1		-0.1207	0.7675	1		-0.9099	0.002494	0.1679		0.1755	0.5585	1		-0.1698	0.5493	1
ENSMUSG00000074766	319909	Ism1	isthmin 1, angiogenesis inhibitor	2				-0.64006	-0.22046	0.19475	0.47221	0.02618	0.23834	-0.32915	0.14387	-0.47363	-0.31267	0.17963	0.23723	neg	pos	-0.605	0.09927	0.9998		-0.4311	0.2638	1		0.2361	0.545	1		-0.1739	0.653	1		-1.013	0.001971	0.1514		-0.05496	0.6892	1		-0.2459	0.1891	1
ENSMUSG00000110634	NA							-0.63946	-0.11411	0.00538	0.43108	-0.00569	-0.37324	-0.07685	0.75106	NA	NA	NA	NA	neg	.	-0.4424	0.1911	0.9998		-0.2269	0.5435	1		0.1148	0.9054	1		-0.2155	0.5123	1		-0.8263	0.00144	0.1369		-0.09164	0.3465	1		-0.0955	0.1941	1
ENSMUSG00000028367	22166	Txn1	thioredoxin 1	4				-0.63888	-0.55399	0.16956	0.40854	0.00285	0.68253	-0.3837	-0.50514	0.28539	-0.84095	-0.7357	-0.02773	neg	neg	-0.5571	0.08547	0.9998		-0.3316	0.3264	1		0.1972	0.4245	1		-0.2255	0.5069	1		-0.7297	0.002881	0.1783		0.4969	0.05637	1		0.1876	0.3908	1
ENSMUSG00000101009	73272	1700108F19Rik	RIKEN cDNA 1700108F19 gene	14				-0.63818	-0.36583	-0.06716	0.55547	0.10268	0.6075	-0.5286	0.00343	0.91812	-0.1441	-0.63493	-0.29383	neg	neg	-0.302	0.04228	NA		-0.1482	0.6108	1		0.0402	0.9938	1		-0.1538	0.1337	1		-0.3415	0.06073	NA		0.08245	0.6646	1		-0.04068	0.7847	1
ENSMUSG00000108095	NA							-0.63681	-0.53236	0.78454	0.28042	-0.37458	-0.41682	0.40921	-0.14581	0.64449	-0.3846	-0.60456	0.31116	neg	neg	-0.2568	0.3107	NA		-0.279	0.1935	1		0.1496	0.4999	1		0.02221	0.6858	1		-0.3729	0.1341	NA		-0.01998	0.8621	1		0.03211	0.7568	1
ENSMUSG00000043822	66548	Adamtsl5	ADAMTS-like 5	10				-0.63671	-0.20318	-0.07407	0.44367	0.13391	0.5173	-0.62831	0.23742	0.38902	0.46433	0.09466	0.03168	neg	neg	-0.6065	0.09641	0.9998		-0.3468	0.3764	1		-0.1107	0.1028	1		-0.2597	0.4755	1		-1.227	0.0001802	0.052		0.05971	0.9122	1		-0.1522	0.255	1
ENSMUSG00000101167	NA							-0.63551	-0.21628	-0.02508	0.4389	0.12813	-0.33808	-0.17609	0.85405	0.87498	-0.09254	-0.61487	-0.29888	neg	neg	-0.353	0.1432	NA		-0.1721	0.5979	1		0.07792	0.7063	1		-0.1809	0.366	1		-0.5079	0.00177	0.1463		-0.08679	0.4769	1		-0.1309	0.09618	1
ENSMUSG00000104748	NA							-0.63516	-0.46162	-0.04759	0.38488	-0.08748	0.18586	-0.38654	0.0987	0.19488	-0.07895	-0.29514	-0.31113	neg	neg	-0.5989	0.08038	NA		-0.4884	0.1688	1		0.1004	0.8003	1		-0.1104	0.7878	1		-0.9676	0.0005591	0.09062		0.005241	0.9503	1		-0.05604	0.4378	1
ENSMUSG00000007594	330790	Hapln4	hyaluronan and proteoglycan link protein 4	8				-0.63486	-0.3782	0.71317	0.50693	-0.30574	0.14082	-0.1484	0.04015	0.32994	-0.73145	-0.67962	-0.06428	neg	neg	-0.7713	0.01984	0.857		-0.6037	0.08061	1		0.05786	0.8637	1		-0.1676	0.6491	1		-0.7969	0.00222	0.1617		0.05568	0.8356	1		0.01541	0.9402	1
ENSMUSG00000021835	12159	Bmp4	bone morphogenetic protein 4	14				-0.63421	-0.3293	0.18071	0.54568	0.29139	-0.16302	0.39846	-0.18374	0.00162	-0.61433	-0.35226	0.22622	neg	pos	-0.3748	0.2796	0.9998		-0.1199	0.7533	1		0.01551	0.9142	1		-0.2549	0.4587	1		-0.01179	0.8826	0.9748		-0.03328	0.9463	1		0.09296	0.6302	1
ENSMUSG00000021721	15550	Htr1a	5-hydroxytryptamine (serotonin) receptor 1A	13				-0.63171	-0.21088	0.60072	0.61276	0.2625	-0.16499	0.06386	-0.01472	-0.00688	-0.05612	0.02194	0.61116	neg	pos	-0.6737	0.06478	0.9998		-0.2375	0.5377	1		0.1415	0.7648	1		-0.4362	0.2371	1		-0.9871	0.001574	0.1396		0.0008634	0.9953	1		0.006276	0.9815	1
ENSMUSG00000028747	15565	Htr6	5-hydroxytryptamine (serotonin) receptor 6	4				-0.62974	-0.28549	0.24443	0.14756	-0.36961	0.57587	-0.28683	-0.10551	0.24325	-0.13031	-0.32538	-0.37474	neg	neg	-0.432	0.245	0.9998		-0.5342	0.1375	1		-0.4111	0.03215	1		0.1022	0.664	1		-0.8423	0.009333	0.2513		0.1445	0.4374	1		0.0007287	0.865	1
ENSMUSG00000097435	NA							-0.62949	-0.33819	-0.03131	0.66285	0.22801	0.09802	-0.42575	0.24244	0.72099	-0.05817	-0.44103	-0.20458	neg	neg	-0.4654	0.008784	NA		-0.1433	0.6969	1		-0.009078	0.6578	1		-0.3221	0.02596	1		-0.3833	0.1191	NA		0.007975	0.9519	1		-0.06346	0.2707	1
ENSMUSG00000016427	54405	Ndufa1	NADH:ubiquinone oxidoreductase subunit A1	X				-0.62862	-0.31504	0.43001	0.78913	0.32843	0.43969	-0.19729	-0.22024	-0.60507	0.7964	0.85053	-0.12922	neg	pos	-0.564	0.07609	0.9998		-0.02103	0.9513	1		0.4639	0.05176	1		-0.5429	0.08926	1		-0.7527	0.002686	0.1714		0.1113	0.6623	1		0.06546	0.7836	1
ENSMUSG00000105106	NA							-0.62838	-0.32503	-0.07583	0.57929	0.1615	-0.06259	0.3055	-0.12224	0.08607	0.6902	0.38796	-0.18713	neg	neg	-0.4823	0.002676	NA		-0.2172	0.5378	1		0.05036	0.8603	1		-0.265	0.01662	1		-0.3856	0.04822	0.4267		-0.01714	0.898	1		0.023	0.8515	1
ENSMUSG00000031545	102247	Gpat4	glycerol-3-phosphate acyltransferase 4	8				-0.62774	-0.54646	0.73368	0.25178	-0.19658	-0.34678	0.58842	-0.63473	-0.73076	-0.32713	0.24833	0.31405	neg	pos	-0.3221	0.1705	0.9998		-0.32	0.199	1		0.2087	0.1937	1		-0.002058	0.9946	1		-0.277	0.1104	0.5616		0.194	0.3119	1		0.5354	0.01597	1
ENSMUSG00000044894	22272	Uqcrq	ubiquinol-cytochrome c reductase, complex III subunit VII	11				-0.62665	-0.65038	0.42219	0.55526	-0.18464	-0.46266	0.61654	-0.38083	0.07943	-0.86952	-0.62856	0.19518	neg	pos	-0.4068	0.1071	0.9998		-0.2829	0.2879	1		-0.05433	0.7344	1		-0.1239	0.6389	1		-0.1194	0.4554	0.8315		0.01981	0.873	1		0.2994	0.1432	1
ENSMUSG00000056032	NA							-0.62617	-0.4356	0.06234	0.56989	0.07739	-0.12615	0.36878	0.06215	0.266	0.80721	0.36713	-0.28942	neg	neg	-0.6801	0.01402	NA		-0.3941	0.2935	1		0.07908	0.969	1		-0.286	0.1688	1		-0.7593	0.007285	0.2353		-0.06795	0.5863	1		-0.002985	0.9302	1
ENSMUSG00000115044	NA							-0.6256	-0.09736	0.03893	0.47015	0.06128	0.39185	0.08296	-0.29649	0.60676	-0.33507	-0.56814	0.10897	neg	neg	-0.3184	0.2861	0.9998		-0.1827	0.5848	1		0.262	0.2863	1		-0.1357	0.6309	1		-0.6318	0.01917	0.3155		0.03002	0.3081	1		0.0255	0.3392	1
ENSMUSG00000082575	NA							-0.62263	-0.59858	0.81361	0.52834	-0.12127	-0.3267	0.06784	0.6696	-0.19961	-0.26725	-0.11829	-0.0129	neg	neg	-0.5133	0.1306	NA		-0.3621	0.3224	1		0.1904	0.5155	1		-0.1512	0.6537	1		-0.8109	0.004653	0.2047		-0.2789	0.07696	1		-0.2717	0.06057	1
ENSMUSG00000021381	12022	Barx1	BarH-like homeobox 1	13				-0.62232	-0.39863	-0.08075	0.61056	0.16181	0.42973	-0.60202	-0.01808	-0.20875	0.04528	0.23172	-0.10541	neg	pos	-0.55	0.1056	NA		-0.2389	0.5396	1		-0.1026	0.1184	1		-0.3111	0.337	1		-0.6462	0.02661	0.3539		0.2048	0.3236	1		-0.1024	0.1017	1
ENSMUSG00000085030	NA							-0.6219	-0.33928	0.16518	0.57372	0.21508	-0.41349	0.45346	0.15165	0.51129	-0.00227	-0.30311	-0.41893	neg	neg	-0.5294	0.0777	0.9998		-0.2179	0.5674	1		0.1293	0.783	1		-0.3115	0.2484	1		-0.7603	0.008092	0.2409		-0.09799	0.4251	1		0.0374	0.8996	1
ENSMUSG00000033386	20321	Frrs1	ferric-chelate reductase 1	3				-0.62186	-0.31391	-0.02251	0.64012	0.23116	0.54212	-0.5651	0.36396	0.16283	0.53336	0.34351	-0.11556	neg	neg	-0.5265	0.0412	NA		-0.07642	0.8465	1		0.07502	0.8128	1		-0.4501	0.06594	1		-0.3217	0.2554	0.7139		0.07383	0.9595	1		-0.2827	0.02565	1
ENSMUSG00000018654	22778	Ikzf1	IKAROS family zinc finger 1	11				-0.62181	-0.17398	0.1638	0.08038	-0.23975	0.09822	0.03964	0.22703	0.58567	-0.0568	-0.36089	-0.42314	neg	neg	-0.3463	0.3494	0.9998		-0.5832	0.08807	1		0.1308	0.841	1		0.2369	0.3711	1		-0.9861	0.002587	0.1705		-0.01306	0.9253	1		-0.05922	0.8002	1
ENSMUSG00000064437	100217426	Snord49b	small nucleolar RNA, C/D box 49B	11				-0.62169	-0.48165	0.19128	0.40417	-0.22641	0.13404	-0.1495	0.31259	0.80025	-0.36696	-0.74005	-0.28531	neg	neg	-0.4633	0.1693	NA		-0.4244	0.2111	1		-0.829	0.01071	1		-0.0389	0.9783	1		0.3073	0.6892	0.921		-0.01767	0.8722	1		-0.05171	0.732	1
ENSMUSG00000024983	53611	Vti1a	vesicle transport through interaction with t-SNAREs 1A	19				-0.62131	-0.29677	0.29753	0.87054	0.44581	0.00099	0.48035	-0.19498	-0.44193	0.75215	0.74544	-0.00794	neg	pos	-0.838	0.006737	0.6974		-0.04438	0.8934	1		-0.09218	0.6685	1		-0.7936	0.01056	1		-0.3322	0.139	0.5989		-0.08575	0.7702	1		0.1747	0.5011	1
ENSMUSG00000032017	110637	Grik4	glutamate receptor, ionotropic, kainate 4	9				-0.62128	-0.36472	0.24412	0.23172	-0.15745	-0.03222	-0.00737	0.56956	-0.40211	0.20885	0.45961	0.10397	neg	pos	-0.4385	0.1882	0.9998		-0.447	0.198	1		0.2648	0.3164	1		0.008542	0.9489	1		-0.6452	0.01544	0.297		-0.2389	0.2817	1		-0.3187	0.1754	1
ENSMUSG00000020601	217410	Trib2	tribbles pseudokinase 2	12				-0.62111	-0.6716	0.43001	0.71185	0.02929	-0.52239	0.47296	0.30862	0.51674	-0.34942	-0.59487	-0.47347	neg	neg	-0.7376	0.01147	0.7946		-0.3847	0.2084	1		0.04937	0.8777	1		-0.3529	0.24	1		-0.75	0.001916	0.1504		-0.484	0.06752	1		-0.03823	0.8082	1
ENSMUSG00000041115	245666	Iqsec2	IQ motif and Sec7 domain 2	X				-0.621	-0.65407	0.83959	0.60007	-0.12424	0.30653	-0.1142	-0.35431	0.1835	0.32938	0.08759	-0.1741	neg	neg	-0.6399	0.01683	0.8262		-0.492	0.08091	1		0.2217	0.2536	1		-0.1479	0.6057	1		-0.5785	0.00457	0.2047		0.2099	0.3174	1		0.1071	0.603	1
ENSMUSG00000034818	319586	Celf5	CUGBP, Elav-like family member 5	10				-0.62023	-0.868	0.35333	0.64911	-0.08446	0.31762	-0.31903	0.19467	0.54908	0.63084	0.04471	-0.52718	neg	neg	-0.6658	0.005695	0.654		-0.3842	0.1301	1		0.01121	0.962	1		-0.2816	0.2542	1		-0.4968	0.007615	0.2379		0.09312	0.6813	1		-0.1223	0.5829	1
ENSMUSG00000033161	11928	Atp1a1	ATPase, Na+/K+ transporting, alpha 1 polypeptide	3				-0.61814	-0.50318	0.91584	0.56611	-0.06553	0.06261	-0.07064	-0.17171	-0.24655	-0.77943	-0.34165	0.30242	neg	pos	-0.5693	0.009225	0.7457		-0.3576	0.1218	1		-0.02278	0.8827	1		-0.2117	0.3441	1		-0.2082	0.1724	0.6403		0.1688	0.3325	1		0.1141	0.5223	1
ENSMUSG00000026972	215705	Arrdc1	arrestin domain containing 1	2				-0.61809	-0.41392	0.40696	0.17371	-0.17079	0.57914	-0.59189	0.02963	0.1658	-0.59744	-0.5059	0.13164	neg	pos	-0.2411	0.4665	NA		-0.2831	0.3674	1		-0.4564	0.2566	1		0.04199	0.8089	1		0.6418	0.1177	0.5694		0.1848	0.5818	1		-0.1994	0.3134	1
ENSMUSG00000051427	216516	Ccdc157	coiled-coil domain containing 157	11				-0.61776	-0.78541	0.33126	0.28739	-0.44351	-0.37062	0.46245	-0.16562	-0.3049	-0.18438	0.11307	0.20567	neg	pos	-0.3952	0.1558	0.9998		-0.516	0.08023	1		0.2124	0.3061	1		0.1208	0.6482	1		-0.5971	0.005626	0.2156		-0.05103	0.8655	1		0.1289	0.613	1
ENSMUSG00000056959	258531	Olfr315	olfactory receptor 315	11				-0.6173	-0.52034	0.10484	0.41467	-0.22995	0.05776	0.02487	0.0145	NA	NA	NA	NA	neg	.	-0.5012	0.005706	NA		-0.455	0.01184	1		0.01424	0.6293	1		0	1	1		-0.4967	0.04791	0.4259		0.003063	0.9617	1		0.001366	0.9776	1
ENSMUSG00000020919	20851	Stat5b	signal transducer and activator of transcription 5B	11				-0.61714	-0.70136	0.21229	0.54832	-0.02627	-0.32873	0.58243	-0.2286	-0.80135	0.6049	0.90152	-0.00616	neg	pos	-0.5699	0.03086	0.9675		-0.3353	0.2269	1		0.104	0.564	1		-0.2346	0.3892	1		-0.1848	0.3324	0.7639		-0.03224	0.9141	1		0.1904	0.3872	1
ENSMUSG00000030122	69202	Ptms	parathymosin	6				-0.61557	-0.53677	0.76312	0.56126	0.01278	-0.46873	0.20345	0.30619	-0.05141	-0.66292	-0.46198	0.229	neg	pos	-0.5453	0.01478	0.8208		-0.3291	0.1636	1		0.03229	0.857	1		-0.2162	0.3444	1		-0.516	0.002577	0.1705		-0.1604	0.3973	1		-0.07054	0.7077	1
ENSMUSG00000040543	327958	Pitpnm3	PITPNM family member 3	11				-0.61486	-0.34116	0.75097	0.23071	-0.27357	-0.10613	0.05401	0.00341	0.12381	0.77161	0.44897	-0.09598	neg	neg	-0.7412	0.02661	0.9576		-0.818	0.01844	1		0.2741	0.3597	1		0.0768	0.758	1		-0.973	0.0007293	0.09762		-0.01897	0.9423	1		0.02152	0.9328	1
ENSMUSG00000026644	78245	Acbd7	acyl-Coenzyme A binding domain containing 7	2				-0.6145	-0.62721	0.1227	0.15763	-0.32066	0.21232	-0.33312	0.22423	0.90147	-0.1767	-0.73638	-0.50097	neg	neg	-0.1787	0.4182	NA		-0.2126	0.1439	1		0.1136	0.6339	1		0.03388	0.4483	1		-0.08127	0.6529	0.9097		0.002018	0.896	1		-0.1022	0.1427	1
ENSMUSG00000020524	14799	Gria1	glutamate receptor, ionotropic, AMPA1 (alpha 1)	11				-0.61388	-0.70443	0.83396	0.50289	-0.25543	-0.19225	0.03599	0.04606	-0.4213	-0.46328	-0.10877	0.32389	neg	pos	-0.5767	0.00778	0.7085		-0.5079	0.02689	1		0.0387	0.796	1		-0.06878	0.7693	1		-0.4229	0.007211	0.2338		-0.03164	0.859	1		-0.03215	0.8627	1
ENSMUSG00000037855	216049	Zfp365	zinc finger protein 365	10				-0.61368	-0.42297	0.64054	0.62607	0.12212	-0.01734	0.11619	0.07545	-0.33787	-0.63988	-0.23387	0.29137	neg	pos	-0.5093	0.04621	0.9998		-0.2633	0.3273	1		-0.08416	0.6461	1		-0.2461	0.3468	1		-0.2152	0.2528	0.7114		-0.03799	0.8234	1		-0.03035	0.8627	1
ENSMUSG00000056486	108699	Chn1	chimerin 1	2				-0.61275	-0.59907	0.87365	0.33028	-0.44352	0.40252	-0.24778	-0.26772	-0.12501	-0.6804	-0.3511	0.13109	neg	pos	-0.5832	0.01778	0.8358		-0.651	0.01249	1		0.005872	0.9871	1		0.0678	0.7604	1		-0.5668	0.002351	0.1625		0.1779	0.3258	1		0.06734	0.7062	1
ENSMUSG00000083005	NA							-0.61225	-0.18949	0.05087	0.72052	0.36577	-0.18659	0.4101	-0.15976	NA	NA	NA	NA	neg	.	-0.393	0.01107	NA		-0.04459	0.9082	1		0	1	1		-0.3484	0.01551	1		-0.3335	0.01392	NA		0	1	1		0.0569	0.5485	1
ENSMUSG00000037361	66055	Sf3b6	splicing factor 3B, subunit 6	12				-0.61223	-0.85847	0.4014	0.537	-0.12866	0.27237	-0.05064	-0.29873	-0.61536	0.65627	0.80999	0.00523	neg	pos	-0.5585	0.05934	0.9998		-0.3531	0.2554	1		-0.2044	0.2771	1		-0.2054	0.5086	1		0.02128	0.9903	0.9978		0.1518	0.503	1		0.1702	0.4718	1
ENSMUSG00000104415	NA							-0.61188	-0.49604	0.35252	0.19796	-0.28286	0.13669	-0.23055	0.06186	-0.46048	-0.07011	0.37838	0.58219	neg	pos	-0.3352	0.1669	NA		-0.3548	0.03697	1		0.05588	0.619	1		0.01958	0.3802	1		-0.3731	0.0378	NA		0.03353	0.7644	1		-0.02291	0.6123	1
ENSMUSG00000056043	243923	Rgs9bp	regulator of G-protein signalling 9 binding protein	7				-0.61051	-0.08873	0.24432	0.59212	0.33411	0.34728	-0.56926	0.23708	-0.46556	-0.29623	0.07368	0.53569	neg	pos	-0.5358	0.1108	0.9998		-0.06981	0.8691	1		0.05039	0.9452	1		-0.466	0.1574	1		-0.548	0.06496	0.4792		0.05828	0.826	1		-0.08716	0.1204	1
ENSMUSG00000033313	50788	Fbxl8	F-box and leucine-rich repeat protein 8	8				-0.61045	-0.23654	0.02883	0.77829	0.51371	-0.29017	0.2818	0.08159	0.70714	-0.13843	-0.58396	-0.30343	neg	neg	-0.7186	0.01941	0.8527		-0.02993	0.9518	1		-0.2284	0.332	1		-0.6887	0.02347	1		-0.4954	0.1002	0.5473		-0.06832	0.6507	1		0.03535	0.8861	1
ENSMUSG00000112712	NA							-0.61026	-0.48717	0.13534	0.54282	-0.03569	NA	NA	NA	-0.23281	0.17958	0.17602	-0.25592	neg	pos	-0.4978	0.004709	NA		-0.3359	0.2762	1		0.01731	0.9747	1		-0.1618	0.08543	1		-0.4061	0.1313	0.5878		NA	NA	NA		NA	NA	NA
ENSMUSG00000086226	NA							-0.61009	-0.0528	0.19805	0.42988	-0.05183	-0.08427	-0.30922	0.47955	NA	NA	NA	NA	neg	.	-0.2799	0.395	0.9998		-0.2158	0.5214	1		0.1316	0.9224	1		-0.06407	0.8709	1		-0.8332	7.534e-05	0.03398		-0.09759	0.5076	1		-0.1666	0.198	1
ENSMUSG00000044583	170743	Tlr7	toll-like receptor 7	X				-0.60979	-0.30887	0.61888	0.44394	0.13741	0.06054	0.09345	0.14192	-0.49711	-0.2911	0.24178	0.39771	neg	pos	-0.2441	0.4417	NA		-0.1507	0.6513	1		-0.07769	0.6743	1		-0.09341	0.7778	1		-0.1684	0.4908	0.8473		-0.01304	0.9172	1		-0.02887	0.8552	1
ENSMUSG00000041199	106707	Rpusd1	RNA pseudouridylate synthase domain containing 1	17				-0.60701	-0.50577	0.51038	0.12883	-0.65163	0.43924	-0.53722	0.49564	0.06391	-0.60905	-0.45252	-0.12901	neg	pos	-0.5169	0.1501	0.9998		-0.984	0.007285	1		0.3452	0.1946	1		0.467	0.1495	1		-0.6679	0.01393	0.2873		-0.043	0.7395	1		-0.5159	0.05249	1
ENSMUSG00000029027	13368	Dffb	DNA fragmentation factor, beta subunit	4				-0.60697	-0.07959	0.10971	0.4816	0.08442	0.10658	0.1039	-0.50432	0.60519	-0.07856	-0.53923	-0.51258	neg	neg	-0.3093	0.3509	0.9998		-0.1973	0.5722	1		-0.254	0.2379	1		-0.1119	0.7439	1		-0.422	0.1592	0.6268		0.08357	0.4411	1		0.1331	0.3433	1
ENSMUSG00000036856	22417	Wnt4	wingless-type MMTV integration site family, member 4	4				-0.60555	-0.45268	0.07327	0.49308	0.21444	-0.39136	0.24642	-0.04573	-0.18171	-0.30797	-0.1645	-0.27196	neg	neg	-0.949	0.005681	0.654		-0.4321	0.3025	1		0.02123	0.9751	1		-0.5169	0.09306	1		-0.607	0.05096	0.436		-0.1199	0.6897	1		0.1183	0.6902	1
ENSMUSG00000026751	26423	Nr5a1	nuclear receptor subfamily 5, group A, member 1	2				-0.60524	-0.28698	0.80105	0.35701	-0.24971	0.20278	-0.20459	0.09743	-0.08532	0.35669	0.32647	0.11971	neg	pos	-0.3968	0.1509	0.9998		-0.3832	0.1274	1		0.08385	0.7824	1		-0.01366	0.844	1		-0.895	0.0007383	0.09762		0.04401	0.8549	1		-0.001178	0.9858	1
ENSMUSG00000040998	114249	Npnt	nephronectin	3				-0.60374	-0.31568	0.67708	0.27964	-0.11914	0.17535	-0.09786	-0.12871	-0.51361	-0.54636	-0.07352	0.54193	neg	pos	-0.3879	0.2952	0.9998		-0.4402	0.243	1		0.1061	0.9518	1		0.05232	0.8368	1		-0.9994	0.002225	0.1617		0.1715	0.4903	1		0.09566	0.6578	1
ENSMUSG00000027457	241727	Snph	syntaphilin	2				-0.60331	-0.15739	0.60975	0.35025	-0.11258	-0.3376	0.08595	0.33659	0.1367	-0.68966	-0.51161	0.07215	neg	pos	-0.4369	0.1048	0.9998		-0.2976	0.2932	1		0.02244	0.8881	1		-0.1393	0.6212	1		-0.1284	0.4792	0.8421		-0.2241	0.2854	1		-0.212	0.3274	1
ENSMUSG00000055003	211187	Lrtm2	leucine-rich repeats and transmembrane domains 2	6				-0.60314	-0.51565	0.76405	0.26735	-0.34335	-0.15842	-0.13536	0.59299	0.49618	-0.70429	-0.76792	-0.02225	neg	neg	-0.619	0.05585	0.9998		-0.6922	0.04069	1		0.2262	0.3733	1		0.07326	0.7767	1		-0.7028	0.006034	0.2204		-0.1784	0.4273	1		-0.2323	0.3289	1
ENSMUSG00000071719	620592	Tmem28	transmembrane protein 28	X				-0.60262	-0.11466	0.34534	0.21121	-0.17221	-0.02641	-0.03053	-0.03349	-0.70473	-0.23323	0.39628	0.56514	neg	pos	-0.2652	0.403	0.9998		-0.3152	0.3432	1		0.1046	0.6682	1		0.05	0.8574	1		-0.2598	0.2971	0.7409		0.1442	0.5839	1		0.06314	0.7775	1
ENSMUSG00000021200	65256	Asb2	ankyrin repeat and SOCS box-containing 2	12				-0.60238	-0.30918	0.14825	0.49686	-0.0311	-0.45982	0.06208	0.92327	0.10261	0.84064	0.50846	-0.23495	neg	neg	-0.5129	0.1596	0.9998		-0.3348	0.3821	1		0.2163	0.6407	1		-0.1781	0.6391	1		-1.078	0.0007202	0.09762		-0.4681	0.04286	1		-0.398	0.08214	1
ENSMUSG00000020014	380654	Cfap54	cilia and flagella associated protein 54	10				-0.60124	-0.21411	-0.07053	0.4588	0.03937	0.63237	-0.45872	0.03483	0.56298	0.14054	-0.18116	-0.04417	neg	neg	-0.5301	0.1257	0.9998		-0.3843	0.2852	1		0.1111	0.7702	1		-0.1457	0.7014	1		-0.8635	0.00259	0.1705		0.1605	0.6327	1		-0.2482	0.3758	1
ENSMUSG00000110615	NA							-0.60094	-0.37503	-0.08068	0.32783	-0.14825	-0.359	0.5017	-0.34748	0.33093	-0.1594	-0.31209	-0.06085	neg	neg	-0.4511	0.1092	NA		-0.4246	0.1064	1		0.09958	0.625	1		-0.02654	0.8853	1		-0.6742	0.005045	0.2141		0	1	1		0.06406	0.503	1
ENSMUSG00000006642	69852	Tcf23	transcription factor 23	5				-0.60093	-0.50106	0.49648	0.34537	-0.1465	0.09651	0.00561	-0.22263	0.89539	-0.14574	-0.6354	-0.23178	neg	neg	-0.222	0.1209	NA		-0.154	0.488	1		0.2378	0.1928	1		-0.068	0.4216	1		-0.2055	0.2338	NA		0.01198	0.8392	1		0.01115	0.8496	1
ENSMUSG00000047003	22701	Zfp41	zinc finger protein 41	15				-0.59865	-0.23627	0.01007	0.6308	0.2826	0.67665	-0.1795	-0.74275	-0.78201	-0.32871	0.32051	0.49254	neg	pos	-0.5598	0.1031	0.9998		-0.1818	0.6485	1		0.4735	0.1288	1		-0.378	0.2546	1		-0.2455	0.4099	0.8088		0.5514	0.004676	1		0.4112	0.01384	1
ENSMUSG00000107476	58894	Zfp862-ps	zinc finger protein 862, pseudogene	6				-0.59784	-0.39547	0.34313	0.64033	0.26157	0.3948	-0.25854	-0.38396	-0.0388	-0.35179	-0.1513	0.46429	neg	pos	-0.5411	0.1165	0.9998		-0.03188	0.9385	1		-0.05703	0.94	1		-0.5092	0.1385	1		0.1495	0.7702	0.9428		0.332	0.1221	1		0.1125	0.3932	1
ENSMUSG00000028188	70951	Spata1	spermatogenesis associated 1	3				-0.59711	-0.20322	0.14457	0.70762	0.3038	0.3313	-0.38718	0.46478	-0.13457	-0.56962	-0.25477	0.5533	neg	pos	-0.8474	0.02084	0.8678		-0.2521	0.5226	1		0.1361	0.8842	1		-0.5953	0.1046	1		-1.363	2.041e-05	0.01981		-0.004999	0.8315	1		-0.479	0.07373	1
ENSMUSG00000024594	73137	Prrc1	proline-rich coiled-coil 1	18				-0.59703	-0.39736	0.06205	0.59612	0.02148	0.75424	-0.40539	-0.27837	0.01958	0.89191	0.57508	-0.35559	neg	neg	-0.491	0.1313	0.9998		-0.2983	0.3792	1		-0.1845	0.4323	1		-0.1927	0.5741	1		-0.3274	0.1767	0.6443		0.3144	0.2451	1		0.07591	0.6904	1
ENSMUSG00000087677	NA							-0.5966	-0.54579	0.00443	0.32001	-0.20159	-0.64329	0.36475	0.69179	-0.21111	0.111	0.17091	0.02923	neg	pos	-0.2298	0.3455	NA		-0.2044	0.4117	1		-0.07716	0.6997	1		-0.02541	0.9524	1		-0.1559	0.4741	0.8393		-0.3147	0.02092	1		-0.1547	0.3878	1
ENSMUSG00000022523	14167	Fgf12	fibroblast growth factor 12	16				-0.59655	-0.36267	0.68335	0.51862	0.16282	-0.21926	0.06807	0.08517	-0.53078	-0.02562	0.21656	0.22733	neg	pos	-0.5707	0.04326	0.9998		-0.3025	0.3069	1		0.07447	0.707	1		-0.2683	0.3555	1		-0.2818	0.1762	0.644		-0.07081	0.7596	1		0.02247	0.9315	1
ENSMUSG00000024593	70417	Megf10	multiple EGF-like-domains 10	18				-0.5957	-0.24533	-0.06548	0.14949	-0.16439	0.31625	-0.29821	0.07116	0.20845	-0.22161	-0.2023	-0.11856	neg	neg	-0.4257	0.1971	0.9998		-0.5263	0.1269	1		0.2329	0.3934	1		0.1006	0.7288	1		-0.7256	0.006885	0.2313		0.1501	0.6188	1		-0.1041	0.7305	1
ENSMUSG00000034310	243274	Tmem132d	transmembrane protein 132D	5				-0.58958	-0.43598	0.76965	0.40726	-0.23041	0.23264	-0.17251	0.12559	0.69111	-0.64598	-0.866	0.03062	neg	neg	-0.7316	0.03911	0.9998		-0.7111	0.05279	1		0.2669	0.4141	1		-0.02048	0.9868	1		-0.933	0.002354	0.1625		-0.008058	0.9538	1		-0.09147	0.709	1
ENSMUSG00000036304	332175	Zdhhc23	zinc finger, DHHC domain containing 23	16				-0.58921	-0.54898	0.75184	0.68281	0.08435	0.14802	0.00075	-0.52076	-0.23189	-0.32879	0.01201	0.36771	neg	pos	-0.6036	0.007423	NA		-0.2612	0.4967	1		-0.005944	0.9351	1		-0.3424	0.04282	1		-0.4224	0.1474	0.6095		0.1749	0.1587	1		0.1814	0.1541	1
ENSMUSG00000026167	22409	Wnt10a	wingless-type MMTV integration site family, member 10A	1				-0.58919	-0.32966	-0.10016	0.60461	0.21332	0.79544	-0.69146	-0.08731	0.04482	-0.09956	-0.20134	-0.46782	neg	neg	-0.4365	0.2162	0.9998		-0.1279	0.7436	1		0.4605	0.1307	1		-0.3086	0.3783	1		-0.9011	0.003928	0.1942		0.2206	0.2596	1		-0.08665	0.3347	1
ENSMUSG00000054753	245128	AU018091	expressed sequence AU018091	7				-0.58761	-0.5135	0.12564	0.21489	-0.21886	-0.25179	-0.25417	0.75937	0.72083	-0.0629	-0.44411	-0.20497	neg	neg	-0.3676	0.1871	NA		-0.3903	0.07581	1		0.07464	0.6895	1		0.0227	0.5321	1		-0.5543	0.00792	0.2397		-0.07481	0.474	1		-0.09666	0.1788	1
ENSMUSG00000025289	53381	Prdx4	peroxiredoxin 4	X				-0.58745	-0.22013	0.0163	0.39405	-0.01879	-0.13322	0.32322	-0.40077	0.4915	-0.32923	-0.55672	-0.52278	neg	neg	-0.4438	0.2308	0.9998		-0.3361	0.3789	1		-0.2495	0.4387	1		-0.1077	0.8005	1		-0.009102	0.8393	0.9636		0.01487	0.7704	1		0.2306	0.3196	1
ENSMUSG00000097004	NA							-0.58667	-0.14512	0.63522	0.53615	0.20422	-0.4138	0.35732	0.11067	0.49334	-0.29252	-0.38282	0.21584	neg	neg	-0.2549	0.2318	NA		-0.09294	0.7641	1		0.1483	0.4095	1		-0.1619	0.3797	1		-0.2445	0.217	NA		-0.03883	0.6023	1		-0.005156	0.911	1
ENSMUSG00000062580	21854	Timm17a	translocase of inner mitochondrial membrane 17a	1				-0.5864	-0.45724	0.75665	0.55082	-0.09493	-0.41121	0.14804	0.04246	-0.38496	-0.07093	0.24944	0.16349	neg	pos	-0.4708	0.1217	0.9998		-0.2592	0.4151	1		-0.1065	0.6276	1		-0.2116	0.5028	1		0.1962	0.4087	0.8083		-0.126	0.6193	1		0.03025	0.9241	1
ENSMUSG00000037815	12385	Ctnna1	catenin (cadherin associated protein), alpha 1	18				-0.5848	-0.62074	0.61943	0.03959	-0.51535	0.46092	-0.13525	-0.11801	-0.69491	0.4269	0.6124	-0.01547	neg	pos	-0.3281	0.1676	0.9998		-0.6398	0.01207	1		0.0788	0.585	1		0.3117	0.1916	1		-0.3964	0.0104	0.2628		0.05882	0.7944	1		-0.008943	0.9763	1
ENSMUSG00000030350	381813	Prmt8	protein arginine N-methyltransferase 8	6				-0.58416	-0.24104	0.64419	0.66492	0.38788	-0.54969	0.6072	0.20354	-0.51245	-0.59739	-0.07684	0.34357	neg	pos	-1.078	0.002847	0.5247		-0.2227	0.5976	1		-0.1699	0.5409	1		-0.8553	0.01557	1		-0.5385	0.06881	0.4868		-0.3891	0.1537	1		0.0362	0.9695	1
ENSMUSG00000034413	240055	Neurl1b	neuralized E3 ubiquitin protein ligase 1B	17				-0.58409	0.05512	0.28076	0.5607	0.37765	0.52596	-0.4397	-0.07096	-0.58454	-0.27662	0.14595	0.3132	neg	pos	-0.4839	0.1733	0.9998		-0.03611	0.9246	1		-0.1408	0.4812	1		-0.4478	0.2092	1		-0.7655	0.01191	0.2746		0.2396	0.3925	1		-0.0233	0.9862	1
ENSMUSG00000036352	98766	Ubac1	ubiquitin associated domain containing 1	2				-0.58404	-0.44248	0.28454	0.47703	0.23898	0.40973	-0.04094	-0.84192	0.55894	-0.8254	-0.89281	-0.02519	neg	neg	-0.4589	0.1705	0.9998		-0.1771	0.611	1		0.1376	0.5821	1		-0.2818	0.412	1		-0.2392	0.3506	0.7733		0.4651	0.04464	1		0.4574	0.05377	1
ENSMUSG00000036223	66468	Ska1	spindle and kinetochore associated complex subunit 1	18				-0.58155	-0.25688	0.67457	0.49011	-0.06031	0.04201	-0.10241	-0.21757	-0.23527	-0.01534	0.2206	0.09853	neg	pos	-0.2221	0.4333	NA		-0.1626	0.5849	1		0.2188	0.05923	1		-0.05945	0.8448	1		-0.5134	0.002891	NA		0.04604	0.3351	1		0.03117	0.4	1
ENSMUSG00000022483	12824	Col2a1	collagen, type II, alpha 1	15				-0.57878	-0.2468	0.03924	0.55261	0.09498	0.25214	-0.30229	-0.00947	0.17111	0.62365	0.25986	-0.13349	neg	neg	-0.6822	0.06229	0.9998		-0.3269	0.4134	1		0.1825	0.665	1		-0.3553	0.3233	1		-0.8593	0.007617	0.2379		0.1114	0.5963	1		-0.02022	0.9745	1
ENSMUSG00000084803	641454	5830444B04Rik	RIKEN cDNA 5830444B04 gene	4				-0.57804	-0.03783	0.17875	0.63244	0.3317	0.28188	-0.4739	0.0381	0.89544	-0.23334	-0.75896	-0.37577	neg	neg	-0.3334	0.1659	NA		-0.05021	0.8925	1		0.01984	0.9404	1		-0.2832	0.2152	1		-0.129	0.5715	0.8807		0.08122	0.662	1		-0.0527	0.5895	1
ENSMUSG00000110027	77383	C030029H02Rik	RIKEN cDNA C030029H02 gene	7				-0.57783	-0.48148	0.67961	0.12884	-0.55575	-0.02192	0.19333	-0.01615	0.08745	0.60058	0.3039	-0.19952	neg	neg	-0.4575	0.2289	0.9998		-0.8174	0.003106	1		0.5092	0.0221	1		0.3599	0.03948	1		-0.949	0.0005292	0.09062		0.002183	0.9209	1		0.05371	0.7351	1
ENSMUSG00000097340	NA							-0.57669	-0.10252	0.01298	0.34256	0.0804	0.15334	-0.33967	0.53191	NA	NA	NA	NA	neg	.	-0.4347	0.2035	0.9998		-0.2874	0.4284	1		0.1303	0.7406	1		-0.1473	0.673	1		-0.9761	7.659e-05	0.03398		-0.0217	0.777	1		-0.04546	0.3962	1
ENSMUSG00000032511	20271	Scn5a	sodium channel, voltage-gated, type V, alpha	9				-0.5759	-0.26568	0.6955	0.18745	-0.26893	-0.33736	0.01044	0.51053	0.07096	0.54481	0.33642	-0.31499	neg	neg	-0.4678	0.1677	0.9998		-0.6166	0.07989	1		0.2484	0.4182	1		0.1488	0.6189	1		-0.9114	0.001585	0.1399		-0.2317	0.3399	1		-0.2491	0.3208	1
ENSMUSG00000003271	54200	Sult2b1	sulfotransferase family, cytosolic, 2B, member 1	7				-0.57484	-0.03437	0.33573	0.16154	-0.06145	0.29462	-0.53974	0.52924	0.43568	0.64105	0.19038	-0.38015	neg	neg	-0.2976	0.4007	0.9998		-0.3275	0.3426	1		0.1744	0.8075	1		0.02985	0.8601	1		-1.024	0.0005338	0.09062		-0.03801	0.6826	1		-0.4912	0.02748	1
ENSMUSG00000025739	64337	Gng13	guanine nucleotide binding protein (G protein), gamma 13	17				-0.57471	-0.04984	0.25806	0.48366	0.25491	0.11461	-0.25621	0.58434	0.64232	-0.39569	-0.669	-0.04769	neg	neg	-0.3923	0.1635	0.9998		-0.09279	0.8033	1		-0.002403	0.9389	1		-0.2995	0.2601	1		-0.2427	0.3619	0.7801		-0.2117	0.354	1		-0.429	0.09507	1
ENSMUSG00000029602	19415	Rasal1	RAS protein activator like 1 (GAP1 like)	5				-0.57228	-0.3648	0.78878	0.57118	-0.01919	-0.09789	0.0431	0.00891	-0.45719	0.65531	0.69751	0.07156	neg	pos	-0.98	0.00866	0.7413		-0.4651	0.2501	1		0.1498	0.6341	1		-0.5149	0.1634	1		-0.6347	0.03585	0.3872		-0.01491	0.9699	1		0.03345	0.9061	1
ENSMUSG00000051124	317758	Gimap9	GTPase, IMAP family member 9	6				-0.57176	-0.5065	0.28142	-0.01317	-0.40962	-0.20702	0.3018	-0.34461	0.39745	-0.24666	-0.43507	-0.15676	neg	neg	-0.1999	0.5084	NA		-0.3613	0.04707	1		-0.06147	0.6656	1		0.1615	0.1331	1		-0.3325	0.2127	0.6773		0.006301	0.7814	1		0.04289	0.5408	1
ENSMUSG00000038271	320678	Iffo1	intermediate filament family orphan 1	6				-0.57163	-0.78467	0.35885	0.18139	-0.55008	-0.15203	0.14059	-0.09916	0.69166	-0.08697	-0.40772	0.13593	neg	neg	-0.324	0.2607	0.9998		-0.5625	0.06639	1		0.2008	0.442	1		0.2386	0.4001	1		-0.8618	0.0005969	0.09099		-0.01371	0.9701	1		0.1886	0.4966	1
ENSMUSG00000015599	106763	Ttbk1	tau tubulin kinase 1	17				-0.57154	-0.06961	0.53782	0.30644	0.01812	0.36864	-0.26079	-0.1734	-0.54503	-0.59829	-0.02195	0.42328	neg	pos	-0.1947	0.3515	0.9998		-0.132	0.5511	1		0.1156	0.4482	1		-0.06268	0.7708	1		-0.6693	1.907e-05	0.01954		0.1207	0.5113	1		0.0009186	0.9844	1
ENSMUSG00000063902	NA							-0.57111	-0.13362	0.08916	0.16136	-0.02749	-0.46089	-0.08934	0.51171	0.01695	-0.67086	-0.40762	0.03189	neg	pos	-0.3009	0.3878	0.9998		-0.3228	0.3396	1		0.04736	0.9032	1		0.02189	0.8714	1		-0.3538	0.2337	0.6958		-0.1574	0.436	1		-0.1952	0.342	1
ENSMUSG00000036198	75404	Arhgap36	Rho GTPase activating protein 36	X				-0.57029	-0.47109	0.83185	0.60531	-0.08276	0.58448	-0.5072	-0.26732	0.31505	0.4677	0.11936	-0.37618	neg	neg	-0.974	0.002927	0.5265		-0.5487	0.1093	1		-0.0739	0.7889	1		-0.4253	0.2084	1		-0.3278	0.1689	0.6362		0.5187	0.01612	1		0.1523	0.4433	1
ENSMUSG00000018238	14566	Gdf9	growth differentiation factor 9	11				-0.56955	-0.43907	0.17672	0.10044	-0.20066	0.28355	-0.26271	0.36879	0.75193	-0.20825	-0.59225	-0.09996	neg	neg	-0.2521	0.3757	NA		-0.2877	0.2334	1		0.1025	0.5375	1		0.03564	0.6808	1		-0.3209	0.1152	NA		-0.009337	0.848	1		-0.09459	0.228	1
ENSMUSG00000053025	64176	Sv2b	synaptic vesicle glycoprotein 2 b	7				-0.5695	-0.38423	0.58067	0.67516	0.38742	0.81367	-0.73125	-0.05303	-0.04407	-0.64948	-0.46223	0.03955	neg	neg	-0.8111	0.007057	0.6986		-0.1633	0.6053	1		-0.2269	0.2815	1		-0.6478	0.03279	1		-0.4763	0.03435	0.3809		0.2127	0.2677	1		-0.09362	0.649	1
ENSMUSG00000006281	21745	Tep1	telomerase associated protein 1	14				-0.56847	-0.18417	0.48621	0.46516	0.15611	0.20391	-0.33238	0.5198	-0.38536	0.02101	0.38047	0.59775	neg	pos	-0.4317	0.2166	0.9998		-0.2194	0.5458	1		0.09297	0.807	1		-0.2123	0.5596	1		-0.7531	0.007564	0.2379		-0.1458	0.4865	1		-0.3658	0.1389	1
ENSMUSG00000066357	83669	Wdr6	WD repeat domain 6	9				-0.56805	-0.5285	0.80961	0.39193	-0.28663	-0.26131	0.22579	0.03153	0.63797	-0.17748	-0.54888	-0.46862	neg	neg	-0.4394	0.04266	0.9998		-0.3368	0.1421	1		-0.1443	0.3488	1		-0.1026	0.6488	1		0.0774	0.6755	0.9166		-0.03063	0.8656	1		0.06878	0.6987	1
ENSMUSG00000100680	69798	1810044D09Rik	RIKEN cDNA 1810044D09 gene	6				-0.56563	-0.56673	0.18913	0.52948	0.19879	-0.11786	0.58283	-0.57312	0.58653	-0.2013	-0.39923	-0.02506	neg	neg	-0.6629	0.002447	NA		-0.2218	0.5831	1		0.06957	0.8643	1		-0.4411	0.01192	1		-0.4845	0.08131	0.5141		0.01701	0.3893	1		0.1257	0.1547	1
ENSMUSG00000084240	NA							-0.56505	-0.24503	0.1972	0.64083	0.22548	0.27119	-0.42554	-0.15458	0.23179	-0.30052	-0.34662	0.31251	neg	neg	-0.2092	0.1166	NA		-0.07068	0.7964	1		-0.02262	0.8058	1		-0.1385	0.1956	1		-0.1717	0.4049	NA		0.05032	0.5606	1		0.006349	0.7982	1
ENSMUSG00000035601	69934	Trmt10b	tRNA methyltransferase 10B	4				-0.56447	-0.78657	0.36995	-0.03109	-0.78055	0.67712	-0.72729	-0.19771	-0.13604	0.85545	0.63947	-0.10817	neg	neg	-0.4536	0.185	0.9998		-0.9815	0.006082	1		0.1002	0.6951	1		0.5279	0.1051	1		-0.6943	0.005265	0.2146		0.4694	0.112	1		-0.1146	0.7876	1
ENSMUSG00000111563	NA							-0.56404	-0.37782	0.75761	0.40851	-0.27307	-0.44701	-0.05136	0.97479	NA	NA	NA	NA	neg	.	-0.3146	0.2413	NA		-0.3204	0.1629	1		0.05863	0.8619	1		0.005814	0.7336	1		-0.4527	0.009101	0.2473		-0.06361	0.3931	1		-0.06335	0.3791	1
ENSMUSG00000032966	14225	Fkbp1a	FK506 binding protein 1a	2				-0.56352	-0.28962	0.84899	0.30401	-0.22162	-0.25059	0.19785	0.07016	-0.56516	0.69453	0.78299	0.16463	neg	pos	-0.5565	0.04107	0.9998		-0.5048	0.07844	1		0.08201	0.6496	1		-0.05161	0.875	1		-0.3046	0.1132	0.5636		-0.1341	0.5346	1		0.01405	0.9641	1
ENSMUSG00000026670	107652	Uap1	UDP-N-acetylglucosamine pyrophosphorylase 1	1				-0.56335	-0.15576	0.14406	0.43092	-0.04167	0.73352	-0.64512	0.04667	-0.08143	-0.88688	-0.51535	0.29043	neg	pos	-0.4117	0.2165	0.9998		-0.3003	0.3864	1		0.3347	0.181	1		-0.1115	0.76	1		-0.2964	0.2585	0.7152		0.3696	0.2157	1		-0.326	0.2477	1
ENSMUSG00000015087	227624	Rabl6	RAB, member RAS oncogene family-like 6	2				-0.56272	-0.71321	0.42385	0.24432	-0.33185	0.45898	-0.3516	-0.00601	-0.36261	0.75248	0.64203	-0.22681	neg	neg	-0.3931	0.08662	0.9998		-0.4567	0.06075	1		0.1446	0.3453	1		0.06365	0.7684	1		-0.2944	0.07332	0.4978		0.0339	0.8595	1		-0.07834	0.673	1
ENSMUSG00000105728	NA							-0.56204	-0.38387	-0.09181	0.34179	-0.14065	0.06833	-0.44467	0.3854	-0.07783	0.8236	0.52684	-0.31752	neg	neg	-0.2282	0.2496	NA		-0.2105	0.2111	1		-0.01186	0.9327	1		-0.01771	0.8429	1		-0.1424	0.4727	NA		-0.008807	0.8416	1		-0.04275	0.4552	1
ENSMUSG00000079003	666704	Samd1	sterile alpha motif domain containing 1	8				-0.56183	-0.17672	0.35269	0.29641	0.08593	-0.53261	0.42473	-0.26712	-0.32878	-0.73952	-0.28106	0.36659	neg	pos	-0.3633	0.2802	0.9998		-0.2481	0.4771	1		0.181	0.55	1		-0.1152	0.7515	1		-0.7805	0.004686	0.2047		0.006283	0.8933	1		0.2495	0.3638	1
ENSMUSG00000031980	11606	Agt	angiotensinogen (serpin peptidase inhibitor, clade A, member 8)	8				-0.56084	-0.3282	0.39794	0.3175	0.11135	-0.76429	0.20837	0.58801	-0.28968	0.70198	0.59852	0.02872	neg	pos	-0.3074	0.1776	0.9998		-0.2451	0.3096	1		-0.01249	0.947	1		-0.06238	0.7952	1		-0.1234	0.4858	0.8461		-0.3849	0.03196	1		-0.2773	0.1315	1
ENSMUSG00000001281	16421	Itgb7	integrin beta 7	15				-0.56033	-0.05694	0.01027	0.50778	0.13811	-0.17404	0.35856	-0.36968	0.67948	-0.18842	-0.45345	-0.07322	neg	neg	-0.3813	0.2046	0.9998		-0.1819	0.6061	1		0.05687	0.6347	1		-0.1995	0.474	1		-0.7743	0.0056	0.2152		0.02092	0.3755	1		0.09808	0.1891	1
ENSMUSG00000038011	56087	Dnah10	dynein, axonemal, heavy chain 10	5				-0.55994	-0.07525	0.01517	0.33285	0.08875	0.16428	0.06061	-0.38944	0.182	0.71882	0.35554	-0.16712	neg	neg	-0.6752	0.07074	0.9998		-0.3803	0.3324	1		0.01601	0.6829	1		-0.2948	0.4423	1		-1.233	0.0001815	0.052		0.216	0.281	1		0.3074	0.1803	1
ENSMUSG00000070337	217143	Gpr179	G protein-coupled receptor 179	11				-0.55963	-0.07493	0.13451	0.14284	-0.0774	-0.01486	0.00722	-0.21382	0.85504	0.06672	-0.45716	-0.37239	neg	neg	-0.2964	0.4199	0.9998		-0.4284	0.234	1		-0.3503	0.2345	1		0.132	0.6393	1		-0.1631	0.4959	0.8497		0.08648	0.6675	1		0.1621	0.5084	1
ENSMUSG00000028753	75718	Vwa5b1	von Willebrand factor A domain containing 5B1	4				-0.55782	-0.7254	0.6629	0.40336	-0.29639	0.06738	-0.12873	0.26579	0.1805	-0.57899	-0.48782	-0.13915	neg	neg	-0.4425	0.1142	0.9998		-0.4496	0.1279	1		-0.1341	0.5402	1		0.007028	0.9577	1		-0.3294	0.149	0.6109		-0.08761	0.6708	1		-0.1275	0.5626	1
ENSMUSG00000047604	212398	Frat2	frequently rearranged in advanced T cell lymphomas 2	19				-0.55623	-0.34457	-0.04535	0.74395	0.39434	-0.31795	0.42647	0.00758	-0.34506	-0.6101	-0.13923	0.74677	neg	pos	-0.597	0.1056	0.9998		-0.0683	0.8681	1		0.01825	0.8361	1		-0.5287	0.1519	1		-0.8961	0.005289	0.2146		-0.116	0.6713	1		0.1416	0.5912	1
ENSMUSG00000077262	NA							-0.5558	-0.46289	0.46352	0.26835	-0.14641	-0.33485	0.2655	0.39593	0.13728	0.82202	0.45538	-0.29073	neg	neg	-0.1244	0.434	NA		-0.08953	0.6409	1		-0.1994	0.4161	1		-0.03484	0.7806	1		0.04836	0.9356	NA		-0.05927	0.6376	1		-0.0372	0.7447	1
ENSMUSG00000020914	21973	Top2a	topoisomerase (DNA) II alpha	11				-0.55556	-0.37276	-0.10748	0.50355	0.22643	0.45	-0.52016	0.14771	0.49315	0.52716	0.11154	-0.26	neg	neg	-0.5236	0.08759	0.9998		-0.1721	0.6558	1		0.223	0.4667	1		-0.3515	0.218	1		-0.8063	0.006095	0.2208		0.07276	0.8123	1		-0.1045	0.4569	1
ENSMUSG00000038510	67239	Rpf2	ribosome production factor 2 homolog	10				-0.55498	-0.49076	0.29642	0.22181	0.00391	0.1968	-0.06916	0.032	-0.37134	-0.50391	-0.09321	0.04009	neg	pos	-0.4252	0.2224	0.9998		-0.3719	0.3032	1		0.2884	0.3254	1		-0.05325	0.9088	1		-0.7627	0.007912	0.2397		0.02042	0.9196	1		0.05792	0.8267	1
ENSMUSG00000028222	12307	Calb1	calbindin 1	4				-0.55409	-0.76249	0.75234	0.59638	-0.21483	0.02929	-0.09419	0.16028	-0.24905	-0.7821	-0.3788	0.2455	neg	pos	-0.6807	0.004986	0.6457		-0.5648	0.02736	1		0.006039	0.99	1		-0.1159	0.6556	1		-0.5568	0.005546	0.2149		-0.05448	0.8204	1		-0.07032	0.7824	1
ENSMUSG00000036446	17022	Lum	lumican	10				-0.55395	0.08461	0.17984	0.23526	-0.0159	-0.20242	0.06124	0.09115	0.05334	-0.38341	-0.18703	0.26231	neg	pos	-0.09412	0.7234	0.9998		-0.1101	0.6643	1		0.08741	0.1815	1		0.01601	0.9122	1		-0.7685	0.000807	0.102		-0.09097	0.7327	1		0.02306	0.9619	1
ENSMUSG00000089643	NA							-0.55383	-0.549	0.53926	0.4062	-0.37029	-0.03175	0.1288	-0.17625	0.68056	-0.22105	-0.5598	-0.19876	neg	neg	-0.07671	0.6627	NA		-0.07589	0.6288	1		0.1635	0.2491	1		-0.0008156	0.935	1		-0.1346	0.3088	NA		0.001245	0.8836	1		0.05588	0.644	1
ENSMUSG00000068696	64378	Gpr88	G-protein coupled receptor 88	3				-0.55329	-0.28117	0.86465	0.32997	-0.22568	0.03939	0.02482	0.04503	-0.47294	-0.38881	0.0448	0.0739	neg	pos	-0.7471	0.05107	0.9998		-0.7446	0.05127	1		0.009599	0.8548	1		-0.002552	0.8847	1		-0.8775	0.007454	0.2366		-0.05638	0.8371	1		-0.006137	0.97	1
ENSMUSG00000025876	107448	Unc5a	unc-5 netrin receptor A	13				-0.55262	-0.20713	0.80478	0.18475	-0.17557	0.36107	-0.29127	-0.07552	0.70186	-0.501	-0.73656	-0.29379	neg	neg	-0.6066	0.08338	0.9998		-0.6847	0.0585	1		0.1087	0.6893	1		0.07816	0.7675	1		-0.4662	0.08621	0.5264		0.2462	0.3147	1		0.06169	0.7676	1
ENSMUSG00000020929	20624	Eftud2	elongation factor Tu GTP binding domain containing 2	11				-0.55258	-0.68087	0.7038	0.60473	-0.24188	0.45876	-0.05684	-0.23486	0.29182	-0.52747	-0.53	0.18073	neg	neg	-0.4058	0.0909	0.9998		-0.297	0.2416	1		-0.1192	0.4219	1		-0.1088	0.6652	1		-0.2723	0.0877	0.5292		0.1129	0.5734	1		0.09434	0.6455	1
ENSMUSG00000036782	67455	Klhl13	kelch-like 13	X				-0.55179	-0.36543	0.72784	0.43381	-0.28793	0.44311	-0.69644	0.2177	-0.88975	0.00156	0.57281	0.42018	neg	pos	-0.4921	0.1112	0.9998		-0.5018	0.1212	1		-0.2389	0.3008	1		0.009717	0.9446	1		-0.03221	0.799	0.9501		0.1373	0.5384	1		-0.2112	0.3303	1
ENSMUSG00000096801	NA							-0.55157	-0.13994	0.56254	0.08482	-0.325	-0.23918	0.18697	0.1876	0.70213	-0.08582	-0.45873	-0.31895	neg	neg	-0.06844	0.7578	NA		-0.1273	0.3613	1		-0.2658	0.2304	1		0.05885	0.5032	1		0.06931	0.9907	NA		-0.05807	0.6531	1		0.01781	0.9533	1
ENSMUSG00000036815	269109	Dpp10	dipeptidylpeptidase 10	1				-0.55068	-0.29683	0.76159	0.52429	-0.00136	-0.51081	0.25993	0.31403	0.34953	0.44659	0.06552	-0.56756	neg	neg	-0.3163	0.1753	0.9998		-0.23	0.3512	1		-0.0004237	0.9906	1		-0.08635	0.7229	1		-0.06413	0.7248	0.9328		-0.1555	0.3096	1		-0.05865	0.7026	1
ENSMUSG00000115597	NA							-0.54999	-0.11831	0.21156	0.227	-0.17913	0.62472	-0.23834	-0.13802	-0.01666	0.20169	0.04189	-0.47571	neg	neg	-0.1888	0.5477	0.9998		-0.2893	0.2852	1		0	1	1		0.1005	0.5861	1		-0.2751	0.004425	0.2047		0.04936	0.5529	1		-0.001633	0.9776	1
ENSMUSG00000025651	22273	Uqcrc1	ubiquinol-cytochrome c reductase core protein 1	9				-0.5483	-0.77381	0.722	0.2815	-0.46499	-0.45565	0.34946	0.3279	-0.53112	-0.43451	0.04753	0.29941	neg	pos	-0.4541	0.05391	0.9998		-0.4602	0.0653	1		0.1382	0.3582	1		0.006045	0.9624	1		-0.1224	0.4399	0.8233		-0.2477	0.1743	1		-0.1199	0.511	1
ENSMUSG00000081603	NA							-0.54729	-0.62399	0.27255	0.12106	-0.42042	-0.52575	0.65058	-0.45233	-0.53545	0.39521	0.55733	-0.26997	neg	pos	-0.6171	0.1044	0.9998		-0.9008	0.01565	1		-0.1161	0.5764	1		0.2836	0.3254	1		-0.8767	0.005559	0.2149		-0.02559	0.8766	1		0.288	0.2526	1
ENSMUSG00000022091	20410	Sorbs3	sorbin and SH3 domain containing 3	14				-0.54715	-0.35175	0.01932	-0.03304	-0.46312	-0.15537	-0.01911	0.54863	0.14532	0.35107	0.22534	0.08998	neg	neg	-0.4897	0.1711	0.9998		-0.9827	0.00691	1		0.06772	0.7937	1		0.4929	0.1256	1		-0.4561	0.09033	0.5344		-0.3089	0.2092	1		-0.3852	0.1281	1
ENSMUSG00000003477	21743	Inmt	indolethylamine N-methyltransferase	6				-0.547	-0.38692	0.61819	0.30747	-0.10198	-0.45886	0.6502	-0.15798	0.36554	-0.16896	-0.48241	-0.45929	neg	neg	-0.2964	0.2204	NA		-0.1776	0.552	1		0.08101	0.7583	1		-0.1188	0.5544	1		-0.3695	0.1283	0.584		-0.03294	0.6533	1		0.03494	0.7697	1
ENSMUSG00000020015	237459	Cdk17	cyclin-dependent kinase 17	10				-0.54612	-0.72608	0.6447	0.66955	-0.11276	0.40819	-0.23572	-0.52466	0.02469	-0.90326	-0.54103	0.40886	neg	pos	-0.4819	0.03777	0.9998		-0.2336	0.3397	1		0.1351	0.3664	1		-0.2483	0.2939	1		-0.3435	0.03256	0.3736		0.2711	0.1454	1		0.1854	0.327	1
ENSMUSG00000022208	319984	Jph4	junctophilin 4	14				-0.54595	-0.46607	0.74486	0.26193	-0.11053	-0.36125	0.1469	0.30735	0.73596	0.43852	-0.18528	-0.64234	neg	neg	-0.3393	0.1477	0.9998		-0.2882	0.2451	1		0.1482	0.3814	1		-0.05114	0.8399	1		-0.3331	0.06474	0.4792		-0.1874	0.3759	1		-0.07616	0.7104	1
ENSMUSG00000064427	NA							-0.54588	-0.57194	0.53277	0.30368	-0.13809	0.20862	-0.47602	0.39071	-0.12819	0.44051	0.35951	0.1822	neg	pos	-0.3768	0.07855	NA		-0.2741	0.3383	1		-0.3684	0.3815	1		-0.1027	0.4443	1		0.2807	0.6903	0.9214		0.004501	0.9185	1		-0.08082	0.1766	1
ENSMUSG00000059851	232811	Kmt5c	lysine methyltransferase 5C	7				-0.54566	-0.66552	0.41136	0.18817	-0.50744	0.42806	-0.23629	0.02302	0.70813	-0.6679	-0.87431	0.00287	neg	neg	-0.4678	0.1906	0.9998		-0.557	0.132	1		-0.06212	0.6989	1		0.08926	0.7585	1		-0.6933	0.02869	0.3647		0.2051	0.4839	1		-0.09451	0.7558	1
ENSMUSG00000027438	17957	Napb	N-ethylmaleimide sensitive fusion protein attachment protein beta	2				-0.54559	-0.53261	0.87731	0.40638	-0.32794	-0.12077	0.04157	-0.02659	-0.42528	-0.68299	-0.1752	0.32677	neg	pos	-0.2421	0.1713	0.9998		-0.2461	0.1916	1		0.04875	0.7167	1		0.003943	0.9758	1		-0.09949	0.4924	0.8478		0.005887	0.9742	1		0.007615	0.9685	1
ENSMUSG00000036045	NA							-0.54532	-0.36256	-0.01317	0.44989	-0.01996	0.2911	-0.42892	-0.16234	0.04683	-0.06393	-0.12138	-0.28286	neg	neg	-0.4008	0.02328	NA		-0.2918	0.2826	1		0.1313	0.1825	1		-0.1091	0.2436	1		-0.5551	0.004562	0.2047		0.05801	0.526	1		0	1	1
ENSMUSG00000066108	74180	Muc5b	mucin 5, subtype B, tracheobronchial	7				-0.54183	-0.49313	0.0058	0.54957	0.01072	-0.43636	0.30157	0.06885	0.21843	0.64544	0.29425	-0.14927	neg	neg	-0.4077	0.2039	0.9998		-0.2599	0.4574	1		0.2718	0.2948	1		-0.1479	0.6361	1		-0.7694	0.006493	0.2268		-0.07546	0.5566	1		0.04481	0.8375	1
ENSMUSG00000002100	17868	Mybpc3	myosin binding protein C, cardiac	2				-0.54123	-0.11977	0.21813	0.59612	0.40081	-0.23289	0.54593	-0.21279	0.09188	0.76005	0.4198	-0.2172	neg	neg	-0.3091	0.2632	NA		-0.04938	0.8944	1		0.2354	0.3284	1		-0.2598	0.3303	1		-0.7321	0.005138	0.2146		-0.02845	0.7363	1		0.0545	0.6306	1
ENSMUSG00000026955	72080	Sapcd2	suppressor APC domain containing 2	2				-0.54112	-0.0489	0.04486	0.36338	-0.0696	-0.16611	0.0313	-0.24285	0.30783	-0.11528	-0.40146	-0.40011	neg	neg	-0.353	0.2651	0.9998		-0.2931	0.3675	1		0.08417	0.8885	1		-0.05988	0.8823	1		-0.7339	0.00635	0.2261		0.0184	0.7724	1		0.03426	0.6975	1
ENSMUSG00000031337	17772	Mtm1	X-linked myotubular myopathy gene 1	X				-0.53923	-0.21915	0.04397	0.59671	0.38743	-0.2058	0.28518	0.01187	0.42849	0.6413	0.16595	-0.59057	neg	neg	-0.5157	0.1477	0.9998		-0.07099	0.8498	1		0.5089	0.0782	1		-0.4447	0.2159	1		-0.6772	0.0239	0.34		-0.1192	0.6913	1		0.06715	0.8414	1
ENSMUSG00000109156	NA							-0.53921	-0.31442	0.78182	0.50966	0.08588	0.19896	0.18178	-0.36345	-0.43168	-0.13828	0.19987	-0.11989	neg	pos	-0.5713	0.04275	0.9998		-0.2997	0.4215	1		-0.2367	0.3332	1		-0.2716	0.2399	1		-0.04812	0.6996	0.9235		0.2315	0.1935	1		0.3186	0.1214	1
ENSMUSG00000036218	239618	Pdzrn4	PDZ domain containing RING finger 4	15				-0.53861	-0.2635	-0.09419	0.7876	0.46653	-0.15446	0.40952	0.05293	-0.36192	-0.10414	0.04735	0.01278	neg	neg	-0.793	0.01759	0.8357		0.01093	0.9724	1		-0.2132	0.4203	1		-0.8039	0.01637	1		0.1121	0.765	0.9422		-0.06621	0.8313	1		0.1047	0.7063	1
ENSMUSG00000085151	NA							-0.53795	-0.54857	0.05333	0.28745	-0.24052	0.50659	-0.45515	-0.27702	-0.51835	0.85123	0.88738	-0.15877	neg	pos	-0.4198	0.2035	0.9998		-0.3406	0.3222	1		-0.04384	0.82	1		-0.07924	0.8351	1		-0.39	0.182	0.6506		0.225	0.2025	1		0.002093	0.7176	1
ENSMUSG00000032680	228778	6820408C15Rik	RIKEN cDNA 6820408C15 gene	2				-0.53676	-0.43821	0.49416	0.575	-0.10342	0.61373	-0.26186	-0.484	0.8246	-0.36496	-0.72409	-0.18938	neg	neg	-0.4846	0.1456	0.9998		-0.1595	0.68	1		-6.786e-05	0.9348	1		-0.325	0.3117	1		-0.412	0.1744	0.6421		0.3404	0.111	1		0.2177	0.2257	1
ENSMUSG00000109777	NA							-0.53522	-0.45507	0.71836	0.55379	-0.05947	-0.43693	0.0069	0.74719	-0.25715	0.91982	0.76641	-0.11857	neg	pos	-0.2124	0.2848	NA		-0.1385	0.579	1		-0.0604	0.3221	1		-0.07383	0.6311	1		-0.1942	0.3562	NA		-0.09378	0.2553	1		-0.07867	0.3559	1
ENSMUSG00000086638	74846	4930405A21Rik	RIKEN cDNA 4930405A21 gene	2				-0.53475	-0.0814	0.00868	0.40941	0.20306	0.14233	0.17149	-0.23821	0.31243	0.69771	0.22257	-0.4828	neg	neg	-0.3192	0.189	NA		-0.09423	0.7812	1		-0.05174	0.8537	1		-0.225	0.3093	1		-0.1551	0.5134	0.8563		0.0616	0.5694	1		0.06744	0.5537	1
ENSMUSG00000045629	225608	Sh3tc2	SH3 domain and tetratricopeptide repeats 2	18				-0.53391	-0.59213	0.54031	0.61534	0.24898	-0.36686	-0.11469	0.54662	-0.47274	0.79499	0.85771	-0.02448	neg	pos	-0.5285	0.04398	NA		-0.08432	0.8334	1		-0.0432	0.8511	1		-0.4442	0.07272	1		-0.2941	0.2896	0.7371		-0.06508	0.633	1		-0.07393	0.5854	1
ENSMUSG00000044288	12801	Cnr1	cannabinoid receptor 1 (brain)	4				-0.53342	-0.38848	0.92745	0.24747	-0.26479	0.16161	-0.13949	0.21165	-0.48328	0.28068	0.48766	0.168	neg	pos	-0.5432	0.04758	0.9998		-0.6279	0.03002	1		-0.004332	0.9628	1		0.08477	0.7318	1		-0.5742	0.006484	0.2268		0.00757	0.9833	1		-0.09347	0.6441	1
ENSMUSG00000035704	381903	Alg8	asparagine-linked glycosylation 8 (alpha-1,3-glucosyltransferase)	7				-0.53265	-0.05445	-0.13562	0.46916	0.25959	-0.29784	0.02523	0.5927	0.53586	-0.18404	-0.36562	-0.28164	neg	neg	-0.4573	0.1596	0.9998		-0.1526	0.6898	1		0.1665	0.7432	1		-0.3047	0.3285	1		-0.8905	0.004232	0.2012		-0.1379	0.421	1		-0.186	0.2594	1
ENSMUSG00000091002	70571	Tcerg1l	transcription elongation regulator 1-like	7				-0.53201	-0.47155	0.62885	0.68921	0.11049	-0.2845	0.21851	0.2643	0.03066	-0.65551	-0.36567	0.55825	neg	pos	-0.9975	0.007368	0.6988		-0.4707	0.2388	1		-0.2198	0.4721	1		-0.5268	0.1563	1		-0.3451	0.1933	0.657		-0.1688	0.5185	1		-0.04863	0.8259	1
ENSMUSG00000074219	NA							-0.53179	-0.43134	0.67811	0.65407	0.03759	0.73152	-0.72576	-0.19515	0.45344	-0.1011	-0.38491	-0.23804	neg	neg	-0.4189	0.07819	NA		-0.2089	0.5383	1		-0.05788	0.7945	1		-0.2099	0.2615	1		-0.265	0.3103	0.7512		0.2972	0.1478	1		-0.06888	0.8016	1
ENSMUSG00000026649	75472	Cfap126	cilia and flagella associated protein 126	1				-0.53176	-0.50315	0.33817	0.18609	-0.23286	0.45629	-0.64111	-0.05811	0.50655	-0.10736	-0.33933	-0.3561	neg	neg	-0.4251	0.07152	NA		-0.4203	0.02858	1		0.1291	0.613	1		-0.004836	0.5911	1		-0.3219	0.2344	0.6967		0.2405	0.3368	1		-0.1458	0.1232	1
ENSMUSG00000019996	17761	Map7	microtubule-associated protein 7	10				-0.53037	-0.43782	0.55297	0.4143	0.15912	0.2629	-0.26612	-0.16448	0.23735	0.28364	0.00964	0.04408	neg	neg	-0.2839	0.2661	0.9998		-0.1765	0.5116	1		0.09799	0.5893	1		-0.1074	0.6846	1		-0.4867	0.00875	0.245		0.2267	0.3309	1		0.001208	0.9643	1
ENSMUSG00000033966	381113	Cdkl4	cyclin-dependent kinase-like 4	17				-0.53023	-0.61109	0.05962	0.38941	-0.40542	0.51317	-0.72669	-0.05497	-0.00176	0.85803	0.49751	-0.43067	neg	neg	-0.6088	0.1029	0.9998		-0.6234	0.1025	1		0.004781	0.9713	1		0.01459	0.9026	1		-0.3537	0.1997	0.6631		0.3055	0.3133	1		-0.1189	0.7299	1
ENSMUSG00000040605	56175	Bace2	beta-site APP-cleaving enzyme 2	16				-0.52986	-0.54477	0.53246	0.27465	-0.16666	0.79461	-0.50946	-0.19151	-0.114	-0.27103	-0.14367	0.02806	neg	pos	-0.2752	0.2382	NA		-0.2134	0.4199	1		0.01314	0.9199	1		-0.06179	0.7509	1		-0.1152	0.5735	0.8811		0.2186	0.05918	1		0	1	1
ENSMUSG00000028184	99633	Adgrl2	adhesion G protein-coupled receptor L2	3				-0.5292	-0.26776	0.50023	0.38886	-0.26953	-0.33017	0.02534	0.64406	0.8025	-0.45353	-0.78679	-0.26705	neg	neg	-0.3183	0.1968	0.9998		-0.3041	0.2437	1		0.2421	0.1651	1		-0.01415	0.9671	1		-0.5912	0.001383	0.1343		-0.3755	0.07274	1		-0.4194	0.05491	1
ENSMUSG00000033542	54324	Arhgef5	Rho guanine nucleotide exchange factor (GEF) 5	6				-0.52866	-0.2419	0.04768	-0.03351	-0.41665	0.42076	-0.62706	0.49691	0.24032	-0.26798	-0.28457	-0.27875	neg	neg	-0.2798	0.4337	0.9998		-0.6603	0.07015	1		0.2429	0.5045	1		0.3805	0.2475	1		-0.8403	0.008802	0.245		0.006508	0.8519	1		-0.3655	0.1311	1
ENSMUSG00000060438	NA							-0.52823	-0.25844	0.7922	0.47795	-0.03488	-0.52311	0.10035	0.76049	-0.39069	0.65959	0.69501	0.27493	neg	pos	-0.2632	0.2676	NA		-0.1765	0.5273	1		-0.3435	0.1404	1		-0.08667	0.6647	1		-0.02213	0.7289	0.9342		-0.3834	0.03351	1		-0.2753	0.1579	1
ENSMUSG00000112650	NA							-0.52818	0.02281	-0.03277	0.34224	0.04073	-0.49989	0.10234	0.70555	NA	NA	NA	NA	neg	.	-0.249	0.4173	0.9998		-0.1931	0.5395	1		0.04534	0.5508	1		-0.05591	0.878	1		-0.304	0.009757	0.257		-0.1279	0.1561	1		-0.08409	0.4628	1
ENSMUSG00000026932	67991	Nacc2	nucleus accumbens associated 2, BEN and BTB (POZ) domain containing	2				-0.528	-0.16131	0.39506	0.09651	-0.1455	-0.23238	0.43672	0.10038	0.23248	-0.8943	-0.76578	0.13747	neg	neg	-0.2734	0.2838	0.9998		-0.3624	0.1802	1		-0.02764	0.8423	1		0.08902	0.7169	1		-0.6069	0.002486	0.1679		-0.1092	0.637	1		0.09699	0.6797	1
ENSMUSG00000103780	NA							-0.52781	-0.58948	-0.06906	0.41513	0.00666	-0.21662	0.321	-0.21537	0.85624	-0.10526	-0.63599	-0.48402	neg	neg	-0.6426	0.04189	0.9998		-0.4102	0.2706	1		0.1651	0.6039	1		-0.2325	0.3888	1		-0.796	0.008388	0.2426		-0.01415	0.8755	1		0.1298	0.4252	1
ENSMUSG00000013495	72392	Tmem175	transmembrane protein 175	5				-0.52714	-0.18389	-0.14939	0.27008	-0.17265	-0.06099	-0.00827	-0.03488	0.54643	-0.68475	-0.77846	0.22059	neg	neg	-0.4576	0.2113	0.9998		-0.4375	0.2457	1		-0.08487	0.733	1		-0.02015	0.9962	1		-0.4542	0.1083	0.558		-0.02227	0.9598	1		0.06564	0.8169	1
ENSMUSG00000068747	20661	Sort1	sortilin 1	3				-0.52629	-0.52859	0.76339	0.38111	0.02192	-0.01219	-0.16615	0.07586	-0.43316	0.80607	0.71664	-0.21041	neg	neg	-0.4527	0.0953	0.9998		-0.3331	0.2432	1		0.1474	0.428	1		-0.1197	0.677	1		-0.3056	0.121	0.5758		0.04544	0.8171	1		0.002266	0.9862	1
ENSMUSG00000067629	240057	Syngap1	synaptic Ras GTPase activating protein 1 homolog (rat)	17				-0.52591	-0.61563	0.79595	0.66395	0.0309	-0.00723	-0.07015	-0.18214	0.64099	0.29793	-0.17113	-0.18346	neg	neg	-0.5098	0.02803	0.9632		-0.2546	0.2982	1		0.1176	0.4735	1		-0.2552	0.2808	1		-0.4674	0.006761	0.2293		0.08638	0.6784	1		0.07306	0.7318	1
ENSMUSG00000051793	258278	Olfr284	olfactory receptor 284	15				-0.52541	-0.2402	-0.16128	0.25923	-0.16134	0.40781	-0.58162	0.12323	NA	NA	NA	NA	neg	.	-0.38	0.1997	0.9998		-0.3955	0.1269	1		0.0813	0.5581	1		0.01553	0.7142	1		-0.5737	0.0003177	0.07146		0.04152	0.8085	1		-0.04505	0.1159	1
ENSMUSG00000022237	67434	Ankrd33b	ankyrin repeat domain 33B	15				-0.52499	0.01365	0.18024	0.13748	-0.00862	0.19861	-0.24564	-0.07421	0.80986	-0.29636	-0.66136	-0.21525	neg	neg	-0.2884	0.4353	0.9998		-0.2981	0.4233	1		-0.4106	0.03859	1		0.009671	0.9375	1		-0.7476	0.01969	0.3174		0.1282	0.5954	1		0.01566	0.8842	1
ENSMUSG00000070327	672511	Rnf213	ring finger protein 213	11				-0.52408	0.01026	-0.07005	0.52452	0.40793	-0.06348	-0.08046	0.09654	0.50721	0.36957	-0.11908	-0.37604	neg	neg	-0.6407	0.07866	0.9998		-0.08417	0.8282	1		-0.1553	0.5609	1		-0.5565	0.1278	1		-0.3375	0.2307	0.6936		-0.1041	0.6952	1		-0.04276	0.8505	1
ENSMUSG00000048703	73526	Speer4b	spermatogenesis associated glutamate (E)-rich protein 4B	5				-0.52386	-0.39646	-0.08352	0.37975	-0.09995	-0.27878	0.08995	0.53697	0.20037	0.76169	0.40444	-0.22337	neg	neg	-0.2146	0.1199	NA		-0.1755	0.2472	1		-0.003307	0.5499	1		-0.03911	0.7696	1		-0.1564	0.3142	NA		-0.09282	0.3055	1		-0.08511	0.2981	1
ENSMUSG00000109874	NA							-0.52339	-0.37529	-0.11496	0.31421	-0.12163	0.357	-0.43209	-0.21299	0.61152	0.01623	-0.40505	-0.41187	neg	neg	-0.2872	0.2571	NA		-0.2767	0.2347	1		0.1702	0.4495	1		-0.01055	0.878	1		-0.2257	0.3176	0.7546		0.05055	0.4606	1		0.002065	0.8354	1
ENSMUSG00000055632	665700	Hmcn2	hemicentin 2	2				-0.52264	-0.13724	0.61859	0.23183	-0.3881	0.6723	-0.40382	0.02193	0.26438	0.77561	0.35879	-0.26312	neg	neg	-0.494	0.1796	0.9998		-0.7036	0.05879	1		0.2686	0.5469	1		0.2096	0.4935	1		-1.254	0.0001294	0.04262		0.3421	0.243	1		-0.154	0.6257	1
ENSMUSG00000033872	NA							-0.52062	-0.17685	-0.0277	0.33017	-0.18436	0.7107	-0.43885	-0.01298	-0.06451	0.09124	0.20032	0.21358	neg	pos	-0.2369	0.3378	NA		-0.1837	0.4944	1		0.06577	0.726	1		-0.05325	0.8214	1		-0.4112	0.007062	0.2321		0.0309	0.7091	1		0	1	1
ENSMUSG00000105572	NA							-0.51982	-0.32483	0.783	0.61767	0.11046	0.3651	-0.53632	-0.21359	0.31969	-0.21811	-0.2823	0.1553	neg	pos	-0.3506	0.05378	NA		-0.1535	0.6356	1		-0.2109	0.588	1		-0.1971	0.1491	1		0.08047	0.9575	0.9911		0.2313	0.04277	1		-0.03174	0.9632	1
ENSMUSG00000024810	77125	Il33	interleukin 33	19				-0.51955	-0.07443	0.42382	0.29663	0.09633	-0.25281	-0.22043	0.7572	-0.43586	-0.5852	-0.07414	0.38279	neg	pos	-0.279	0.4469	0.9998		-0.2031	0.5892	1		0.5779	0.046	1		-0.07587	0.8564	1		-0.3644	0.2408	0.7013		-0.3291	0.1497	1		-0.3956	0.09846	1
ENSMUSG00000024897	319924	Apba1	amyloid beta (A4) precursor protein binding, family A, member 1	19				-0.51792	-0.69171	0.04056	0.35629	-0.28596	-0.56957	0.24455	0.57582	0.07835	-0.50195	-0.37898	-0.14474	neg	neg	-0.2446	0.1883	0.9998		-0.2466	0.2125	1		0.04959	0.7572	1		0.002005	0.9845	1		-0.1214	0.4791	0.842		-0.434	0.01994	1		-0.2529	0.18	1
ENSMUSG00000109684	NA							-0.51778	-0.3358	-0.11691	0.16537	-0.30278	-0.19324	-0.09526	0.45868	0.49558	-0.19951	-0.38571	0.03428	neg	neg	-0.3234	0.2766	NA		-0.4225	0.01046	1		0.03137	0.4308	1		0.09914	0.0862	1		-0.4901	0.01803	0.3107		-0.04144	0.6254	1		-0.05894	0.3865	1
ENSMUSG00000006574	20533	Slc4a1	solute carrier family 4 (anion exchanger), member 1	11				-0.51777	-0.11833	-0.22365	0.23151	-0.007	-0.11806	0.34923	-0.30342	0.30462	-0.22353	-0.30141	-0.02951	neg	neg	-0.3589	0.2715	0.9998		-0.3044	0.3583	1		0.06891	0.7777	1		-0.0545	0.9093	1		-0.7289	0.00659	0.2268		0.01897	0.3975	1		0.09331	0.2051	1
ENSMUSG00000107804	NA							-0.517	-0.38797	0.80046	0.61563	-0.00454	0.20971	-0.06231	-0.37048	0.64786	-0.11951	-0.46824	-0.31239	neg	neg	-0.5518	0.002718	NA		-0.196	0.6095	1		0.1127	0.672	1		-0.3558	0.01256	1		-0.2478	0.3487	0.7732		0.1533	0.01661	1		0.1631	0.01668	1
ENSMUSG00000022565	18810	Plec	plectin	15				-0.51681	-0.29048	0.85203	0.35715	-0.09628	-0.13732	0.02574	0.18529	0.5002	0.2899	-0.1227	-0.24928	neg	neg	-0.4253	0.06185	0.9998		-0.3705	0.1242	1		0.02175	0.9111	1		-0.05481	0.8249	1		-0.5219	0.00222	0.1617		-0.07178	0.7967	1		-0.0004224	0.9822	1
ENSMUSG00000029130	56874	Rnf32	ring finger protein 32	5				-0.51663	-0.54249	-0.15137	0.40772	-0.05298	-0.05205	0.44676	-0.2104	0.07748	0.64825	0.32085	-0.41076	neg	neg	-0.8973	0.01676	0.8262		-0.6053	0.1305	1		0.03168	0.9946	1		-0.2921	0.4402	1		-0.8254	0.009058	0.2473		-0.02936	0.9779	1		0.2185	0.4214	1
ENSMUSG00000036962	226356	Cfap221	cilia and flagella associated protein 221	1				-0.51639	-0.30054	-0.10568	0.31931	-0.06361	-0.19781	0.5948	-0.3919	-0.21049	0.79634	0.62935	-0.2549	neg	neg	-0.1869	0.4427	NA		-0.141	0.5857	1		0.09121	0.4055	1		-0.04582	0.8546	1		-0.4244	0.007285	0.2353		-0.0112	0.9548	1		0.08278	0.3689	1
ENSMUSG00000081135	NA							-0.51564	-0.30401	-0.02316	0.27798	0.08318	0.65435	-0.29848	-0.10853	NA	NA	NA	NA	neg	.	-0.2437	0.325	NA		-0.1764	0.5153	1		0.07468	0.3444	1		-0.06737	0.7738	1		-0.3767	0.005883	0.2185		0.09902	0.1982	1		0	1	1
ENSMUSG00000009569	239719	Mrtfb	myocardin related transcription factor B	16				-0.51556	-0.6222	0.85209	0.46834	-0.1389	0.07185	-0.07832	0.07801	-0.51342	0.79547	0.77964	-0.14374	neg	pos	-0.7414	0.009083	0.7413		-0.6218	0.03722	1		0.0638	0.7609	1		-0.1196	0.7053	1		-0.4785	0.02743	0.3591		0.03879	0.8902	1		-0.01899	0.9498	1
ENSMUSG00000032224	76886	Fam81a	family with sequence similarity 81, member A	9				-0.51467	-0.35177	0.72689	0.29091	-0.36059	0.26539	-0.24403	0.02677	0.34064	-0.89546	-0.82866	0.06678	neg	neg	-0.7441	0.03183	0.9721		-0.9282	0.009353	1		0.1838	0.5592	1		0.1842	0.5237	1		-0.9743	0.0007239	0.09762		0.09452	0.6917	1		-0.07191	0.7678	1
ENSMUSG00000037492	320158	Zmat4	zinc finger, matrin type 4	8				-0.51424	-0.02059	0.24396	0.19245	-0.25066	-0.32072	0.26299	-0.00191	-0.15917	-0.46313	-0.26449	-0.02804	neg	neg	-0.1725	0.5721	0.9998		-0.1693	0.5976	1		-0.2484	0.2868	1		-0.003256	0.9987	1		0.09757	0.7436	0.937		-0.07254	0.7916	1		0.07795	0.7711	1
ENSMUSG00000031428	66995	Zcchc18	zinc finger, CCHC domain containing 18	X				-0.51418	-0.70273	0.7534	0.35415	-0.17022	-0.27514	0.56977	-0.17663	-0.09928	-0.68025	-0.41792	0.34237	neg	pos	-0.3316	0.07824	0.9998		-0.2599	0.1936	1		-0.08466	0.4464	1		-0.07167	0.7128	1		0.04198	0.7492	0.9389		-0.006246	0.9814	1		0.1249	0.4332	1
ENSMUSG00000025215	21908	Tlx1	T cell leukemia, homeobox 1	19				-0.51241	0.01914	-0.14771	0.34395	0.08827	-0.4988	0.32961	0.39121	0.71101	-0.06666	-0.43578	-0.20401	neg	neg	-0.3187	0.3155	0.9998		-0.222	0.5081	1		0.1865	0.09215	1		-0.09672	0.7685	1		-0.7352	7.815e-05	0.03398		-0.08361	0.274	1		-0.01557	0.8409	1
ENSMUSG00000048218	105827	Amigo2	adhesion molecule with Ig like domain 2	15				-0.5123	-0.47442	0.92079	0.27211	-0.39575	0.21048	-0.24562	0.04271	0.39744	-0.43429	-0.58671	-0.40581	neg	neg	-0.7492	0.01835	0.8407		-0.7906	0.01729	1		0.06271	0.8542	1		0.04139	0.8478	1		-0.8777	0.0007524	0.09791		0.1298	0.5665	1		0.02419	0.9007	1
ENSMUSG00000029032	230972	Arhgef16	Rho guanine nucleotide exchange factor (GEF) 16	4				-0.51152	0.07612	0.05731	0.30116	-0.04292	0.22643	-0.11476	-0.2219	0.55557	0.45842	-0.07354	-0.2849	neg	neg	-0.2527	0.4668	0.9998		-0.2417	0.4861	1		0.3307	0.2503	1		-0.01098	0.9845	1		-0.7826	0.007966	0.2397		0.1423	0.499	1		0.02421	0.8031	1
ENSMUSG00000026224	71141	4933407L21Rik	RIKEN cDNA 4933407L21 gene	1				-0.51094	-0.11976	0.12314	0.40825	0.24934	-0.6653	0.5512	0.38096	-0.25048	-0.06268	-0.00593	-0.42446	neg	neg	-0.3085	0.1842	NA		-0.1126	0.7316	1		0.09861	0.7073	1		-0.1959	0.3358	1		-0.1672	0.4991	0.8508		-0.2505	0.1077	1		-0.002843	0.8644	1
ENSMUSG00000083226	NA							-0.51056	-0.3872	-0.01449	0.30227	-0.1495	-0.53813	0.13924	0.8199	0.7367	-0.20543	-0.52788	-0.05579	neg	neg	-0.2529	0.2865	NA		-0.2418	0.2548	1		0.003821	0.5496	1		-0.0111	0.8644	1		-0.3385	0.1011	NA		-0.1332	0.1993	1		-0.106	0.3487	1
ENSMUSG00000026638	54139	Irf6	interferon regulatory factor 6	1				-0.50896	-0.1395	0.05692	0.18855	-0.07676	-0.0291	-0.0148	-0.25704	0.80083	-0.16878	-0.60286	-0.30019	neg	neg	-0.2508	0.3993	NA		-0.2748	0.3087	1		-0.1262	0.6185	1		0.02393	0.801	1		-0.1192	0.5678	0.8794		0.03838	0.6313	1		0.07398	0.5177	1
ENSMUSG00000010066	56808	Cacna2d2	calcium channel, voltage-dependent, alpha 2/delta subunit 2	9				-0.50876	-0.17162	0.28786	0.2987	-0.00584	-0.01733	-0.35858	-0.02342	0.78895	-0.48602	-0.86745	-0.20538	neg	neg	-0.2301	0.3366	0.9998		-0.2038	0.4211	1		0.04832	0.7804	1		-0.02629	0.9218	1		0.002227	0.9847	0.9968		0.0778	0.7032	1		-0.04131	0.8486	1
ENSMUSG00000115731	NA							-0.50787	-0.1857	0.09023	0.61752	0.3545	-0.46995	0.21313	0.60281	0.51092	-0.06547	-0.40494	-0.2005	neg	neg	-0.3536	0.01626	NA		-0.05901	0.873	1		0.04302	0.8108	1		-0.2945	0.02524	1		-0.3507	0.01966	NA		-0.02844	0.6454	1		-0.01447	0.7674	1
ENSMUSG00000053007	231991	Creb5	cAMP responsive element binding protein 5	6				-0.50645	-0.14966	0.18376	0.66177	0.39222	0.16874	-0.12574	0.31421	0.56615	0.26378	-0.09611	-0.29534	neg	neg	-0.4614	0.2138	0.9998		-0.05297	0.8961	1		0.7293	0.02129	1		-0.4085	0.273	1		-1.007	0.002097	0.1586		-0.03031	0.8392	1		-0.1325	0.5752	1
ENSMUSG00000030835	211548	Nomo1	nodal modulator 1	7				-0.50595	-0.58817	0.37189	0.56187	-0.01046	0.04374	-0.23659	-0.26671	0.32014	-0.78751	-0.72682	0.074	neg	neg	-0.3416	0.1055	0.9998		-0.132	0.5537	1		0.1956	0.1323	1		-0.2096	0.3267	1		-0.0107	0.929	0.9847		0.1404	0.4294	1		0.05993	0.7343	1
ENSMUSG00000072419	73703	Dppa2	developmental pluripotency associated 2	16				-0.50568	-0.42553	-0.07808	0.29399	-0.18732	-0.51046	0.32741	0.44175	0.90956	-0.0767	-0.61649	-0.2978	neg	neg	-0.1551	0.3797	NA		-0.1522	0.3275	1		-0.08761	0.2445	1		-0.002854	0.8674	1		-0.02158	0.8006	NA		-0.05104	0.4757	1		-0.01207	0.8067	1
ENSMUSG00000027257	80708	Pacsin3	protein kinase C and casein kinase substrate in neurons 3	2				-0.50446	-0.50036	0.27524	0.75846	0.12618	0.14619	0.01105	-0.36817	-0.4795	0.39488	0.46504	-0.0016	neg	neg	-0.5549	0.1243	0.9998		-0.2035	0.5895	1		0.2932	0.3197	1		-0.3514	0.3406	1		-0.8325	0.003675	0.1878		0.1096	0.6282	1		0.1586	0.5296	1
ENSMUSG00000030795	233908	Fus	fused in sarcoma	7				-0.50367	-0.51179	0.10176	0.62867	0.23965	0.06527	-0.12763	-0.19204	0.43057	0.67183	0.14612	-0.32468	neg	neg	-0.3676	0.124	0.9998		-0.06967	0.7817	1		-0.1313	0.4357	1		-0.2979	0.2167	1		-0.0525	0.7446	0.9371		0.1131	0.6009	1		0.09386	0.669	1
ENSMUSG00000064063	408058	BC048507	cDNA sequence BC048507	13				-0.50315	-0.28834	-0.14182	0.45307	0.00729	NA	NA	NA	NA	NA	NA	NA	neg	.	-0.2993	0.02669	NA		-0.1586	0.5768	1		0.1212	0.1307	1		-0.1408	0.1009	1		-0.3953	0.009782	0.257		NA	NA	NA		NA	NA	NA
ENSMUSG00000022101	14171	Fgf17	fibroblast growth factor 17	14				-0.50287	-0.16736	0.53128	0.59424	-0.02735	-0.35409	0.46175	0.22561	0.36546	-0.15642	-0.33093	-0.07117	neg	neg	-0.3542	0.2435	NA		-0.1343	0.7082	1		0.2745	0.2303	1		-0.2199	0.4451	1		-0.5508	0.03117	0.3714		-0.09548	0.3146	1		-0.01279	0.8594	1
ENSMUSG00000081865	NA							-0.50149	-0.32878	0.37646	0.36528	0.11985	-0.25945	-0.21376	0.42674	0.49568	-0.13644	-0.46246	-0.28672	neg	neg	-0.1441	0.2663	NA		-0.07777	0.7076	1		-0.04647	0.5229	1		-0.06634	0.4809	1		-0.06989	0.6412	NA		-0.02572	0.7738	1		-0.04468	0.6288	1
ENSMUSG00000031812	67443	Map1lc3b	microtubule-associated protein 1 light chain 3 beta	8				-0.50133	-0.60189	0.19398	0.46065	0.07431	-0.33981	0.258	0.63222	-0.57776	0.52086	0.76437	0.12054	neg	pos	-0.5285	0.1089	0.9998		-0.1138	0.74	1		0.05281	0.8045	1		-0.4147	0.2144	1		-0.03505	0.8425	0.964		-0.4203	0.07001	1		-0.2904	0.2089	1
ENSMUSG00000031202	67790	Rab39b	RAB39B, member RAS oncogene family	X				-0.50042	-0.06201	0.15329	0.65779	0.24735	0.43616	-0.19062	-0.22377	0.45959	-0.45663	-0.61423	-0.44074	neg	neg	-0.366	0.2026	0.9998		-0.08058	0.7887	1		-0.174	0.3429	1		-0.2854	0.3258	1		-0.5321	0.01079	0.2676		0.2491	0.3163	1		0.1197	0.6024	1
ENSMUSG00000043659	319239	Npsr1	neuropeptide S receptor 1	9				-0.49968	0.02921	0.04644	0.60756	0.26301	0.08259	0.20905	-0.14484	-0.22403	-0.48924	-0.19527	0.43272	neg	pos	-0.3095	0.2181	NA		0.0118	0.9707	1		-0.1595	0.5759	1		-0.3213	0.2057	1		-0.03175	0.7924	0.9489		-0.008192	0.9547	1		0.07417	0.6713	1
ENSMUSG00000053198	19153	Prx	periaxin	7				-0.49959	-0.19367	-0.01475	0.36686	0.19113	0.0361	-0.30622	0.28212	0.79336	0.13445	-0.35376	-0.25676	neg	neg	-0.3678	0.2104	0.9998		-0.1923	0.5753	1		0.1494	0.4152	1		-0.1755	0.5142	1		-0.5971	0.006539	0.2268		-0.01399	0.8735	1		-0.04809	0.6923	1
ENSMUSG00000022369	105837	Mtbp	Mdm2, transformed 3T3 cell double minute p53 binding protein	15				-0.49873	-0.21782	-0.02745	0.35642	-0.22333	0.63703	-0.31008	-0.44195	-0.09918	0.47368	0.33167	0.0716	neg	neg	-0.3372	0.3554	0.9998		-0.3535	0.3312	1		0.1781	0.7621	1		0.01625	0.9059	1		-1.01	0.001469	0.139		0.2497	0.1344	1		0.1479	0.2426	1
ENSMUSG00000038598	100155	Shoc1	shortage in chiasmata 1	4				-0.49793	-0.1087	0.02883	0.51527	0.15396	-0.40242	0.40623	0.22067	0.60399	0.15356	-0.26021	-0.27944	neg	neg	-0.4575	0.1088	0.9998		-0.1854	0.6129	1		-0.05113	0.05835	1		-0.2721	0.2875	1		-0.5745	0.03206	0.3725		-0.09103	0.2333	1		-0.01899	0.8243	1
ENSMUSG00000033543	235459	Gtf2a2	general transcription factor II A, 2	9				-0.49774	-0.60255	0.01156	0.30682	-0.15257	-0.26569	0.19721	0.01663	-0.0196	0.79322	0.45821	-0.51355	neg	neg	-0.4137	0.2306	0.9998		-0.2402	0.5027	1		-0.1976	0.4527	1		-0.1735	0.6338	1		-0.179	0.4658	0.8357		-0.09191	0.7522	1		0.03575	0.9191	1
ENSMUSG00000070729	NA							-0.49703	-0.4007	-0.07836	0.34078	-0.13478	-0.20798	-0.08401	0.61286	0.35268	-0.19692	-0.35546	-0.13621	neg	neg	-0.3033	0.1676	NA		-0.2757	0.1924	1		-0.1486	0.4207	1		-0.02763	0.9765	1		-0.2626	0.2996	0.7439		-0.04265	0.6337	1		-0.06692	0.2994	1
ENSMUSG00000028949	66993	Smarcd3	SWI/SNF related, matrix associated, actin dependent regulator of chromatin, subfamily d, member 3	5				-0.49511	-0.80469	0.63457	0.52854	-0.24347	-0.07299	0.18711	-0.2675	0.45011	-0.90145	-0.8808	0.09979	neg	neg	-0.4175	0.09952	0.9998		-0.317	0.2359	1		0.03164	0.857	1		-0.1005	0.7083	1		-0.3943	0.02453	0.3427		0.1268	0.5333	1		0.2932	0.2053	1
ENSMUSG00000026395	19264	Ptprc	protein tyrosine phosphatase, receptor type, C	1				-0.49447	0.0046	-0.00535	0.64915	0.43089	0.82188	-0.77762	0.07366	0.36145	0.80184	0.27252	-0.63198	neg	neg	-0.6658	0.04492	0.9998		0.01303	0.9696	1		-0.09702	0.6816	1		-0.6788	0.04132	1		-0.3101	0.2875	0.7359		0.3083	0.3514	1		-0.2706	0.1551	1
ENSMUSG00000002763	224824	Pex6	peroxisomal biogenesis factor 6	17				-0.49314	-0.63686	0.18564	0.12709	-0.53493	0.15955	-0.33504	0.21222	0.65415	-0.76912	-0.92001	-0.11668	neg	neg	-0.359	0.2087	0.9998		-0.5627	0.06333	1		0.1284	0.5611	1		0.2037	0.4646	1		-0.6913	0.001534	0.1396		-0.009375	0.9378	1		-0.1423	0.5676	1
ENSMUSG00000112571	NA							-0.49264	-0.48936	-0.0439	0.43619	-0.0654	-0.40805	0.2514	0.37858	0.85375	-0.23996	-0.65961	-0.04729	neg	neg	-0.3277	0.09761	NA		-0.2098	0.4612	1		-0.1817	0.4233	1		-0.118	0.3708	1		-0.1234	0.5287	0.8624		-0.02844	0.6533	1		-0.01447	0.7753	1
ENSMUSG00000029055	269615	Plch2	phospholipase C, eta 2	4				-0.49117	-0.13832	0.55792	0.11624	-0.29941	0.07388	-0.24956	0.37198	0.48888	0.05846	-0.29966	0.02055	neg	neg	-0.3525	0.3179	0.9998		-0.5393	0.1381	1		0.04027	0.9443	1		0.1868	0.5554	1		-0.8955	0.004574	0.2047		-0.1323	0.5685	1		-0.2588	0.3271	1
ENSMUSG00000026249	20720	Serpine2	serine (or cysteine) peptidase inhibitor, clade E, member 2	1				-0.48985	-0.16067	0.53448	0.36048	0.19632	-0.91069	0.62765	0.42306	-0.25231	-0.74178	-0.28286	0.29749	neg	pos	-0.2292	0.3248	0.9998		-0.1289	0.5997	1		-0.03425	0.8234	1		-0.1003	0.6739	1		-0.3363	0.07267	0.4964		-0.5211	0.005136	1		-0.1623	0.3687	1
ENSMUSG00000075297	667281	H60b	histocompatibility 60b	10				-0.48946	-0.03508	-0.13389	0.47795	0.30373	0.00074	0.17789	-0.25241	NA	NA	NA	NA	neg	.	-0.3512	0.1768	0.9998		-0.01203	0.9763	1		0.1539	0.3555	1		-0.3391	0.1883	1		-0.6863	0.0006235	0.09332		0.01264	0.4127	1		0.08941	0.1973	1
ENSMUSG00000039137	73750	Whrn	whirlin	4				-0.48908	-0.44434	0.3535	-0.15238	-0.58582	0.02076	-0.15696	0.3309	0.55908	0.15198	-0.15151	0.03108	neg	neg	-0.151	0.5388	0.9998		-0.4686	0.0789	1		0.3216	0.06298	1		0.3176	0.207	1		-0.5371	0.003884	0.1936		-0.1224	0.5896	1		-0.1923	0.4343	1
ENSMUSG00000005705	11604	Agrp	agouti related neuropeptide	8				-0.48896	-0.40263	0.90684	0.44216	-0.18646	0.64477	-0.54096	-0.08474	0.69907	-0.04547	-0.4235	-0.29333	neg	neg	-0.2104	0.1508	NA		-0.1661	0.296	1		0.004711	0.951	1		-0.04432	0.7676	1		-0.1811	0.3531	NA		0.2507	0.3212	1		-0.09847	0.6639	1
ENSMUSG00000021565	74338	Slc6a19	solute carrier family 6 (neurotransmitter transporter), member 19	13				-0.48783	-0.25723	-0.15159	0.53337	0.20285	-0.01479	-0.37792	0.72467	0.0471	-0.17661	-0.23513	-0.21024	neg	neg	-0.4605	0.004701	NA		-0.1914	0.5866	1		-0.1583	0.08806	1		-0.2692	0.02228	1		-0.294	0.2554	0.7139		-0.02167	0.7714	1		-0.07523	0.2668	1
ENSMUSG00000059991	53324	Nptx2	neuronal pentraxin 2	5				-0.48756	-0.10048	0.66653	0.41509	-0.02716	0.27462	-0.24821	-0.15788	-0.25437	-0.35579	-0.02937	0.19316	neg	pos	-0.8185	0.02921	0.9654		-0.6658	0.08695	1		-0.4356	0.05007	1		-0.1526	0.7285	1		-0.6118	0.05349	0.4453		0.2911	0.255	1		0.09137	0.6767	1
ENSMUSG00000028042	22724	Zbtb7b	zinc finger and BTB domain containing 7B	3				-0.48666	-0.05623	0.20359	0.5746	0.33825	-0.23164	0.08428	-0.07807	-0.57406	0.67752	0.8065	0.24902	neg	pos	-0.4849	0.1902	0.9998		-0.02463	0.9562	1		-0.07619	0.6766	1		-0.4602	0.2128	1		-0.5596	0.07531	0.5023		0.004719	0.9179	1		0.08924	0.6909	1
ENSMUSG00000034926	74754	Dhcr24	24-dehydrocholesterol reductase	4				-0.48651	-0.33473	0.77292	0.08125	-0.30488	0.09063	-0.33174	-0.03246	0.30137	-0.83247	-0.74582	0.02685	neg	neg	-0.3507	0.2602	0.9998		-0.6505	0.04797	1		-0.007931	0.9684	1		0.2998	0.3221	1		-0.3742	0.1129	0.5635		0.213	0.3695	1		-0.005656	0.9893	1
ENSMUSG00000050708	14325	Ftl1	ferritin light polypeptide 1	7				-0.4865	0.07597	-0.01111	0.54791	0.32566	-0.02265	-0.13917	0.53366	0.17332	-0.78445	-0.57681	0.314	neg	pos	-0.4092	0.2703	0.9998		-0.03405	0.9327	1		0.2303	0.3967	1		-0.3751	0.3137	1		0.04566	0.922	0.9833		-0.2103	0.401	1		-0.2307	0.3692	1
ENSMUSG00000020062	216225	Slc5a8	solute carrier family 5 (iodide transporter), member 8	10				-0.48579	0.08884	-0.03836	0.57131	0.45482	-0.12324	0.20269	-0.30874	NA	NA	NA	NA	neg	.	-0.3267	0.1438	NA		0.06958	0.8424	1		0.07293	0.5309	1		-0.3962	0.09593	1		-0.6177	0.006017	0.2204		0.05832	0.399	1		0.1327	0.255	1
ENSMUSG00000037395	214742	Rcor3	REST corepressor 3	1				-0.48511	0.06728	0.09448	0.48485	0.375	0.22485	-0.02027	-0.09355	0.13862	0.91146	0.44972	-0.54871	neg	neg	-0.2558	0.4282	0.9998		0.005118	0.9865	1		-0.3418	0.1298	1		-0.261	0.4203	1		0.1599	0.5533	0.8746		0.1101	0.6791	1		0.04051	0.8534	1
ENSMUSG00000055078	110886	Gabra5	gamma-aminobutyric acid (GABA) A receptor, subunit alpha 5	7				-0.48326	-0.2307	0.8314	0.31925	-0.05551	-0.36806	0.41345	0.38733	0.0203	-0.62668	-0.49225	-0.06456	neg	neg	-0.8727	0.02264	0.8999		-0.8054	0.03825	1		-0.04533	0.8103	1		-0.06727	0.953	1		-0.7045	0.02719	0.3581		-0.2616	0.2111	1		-0.09172	0.6469	1
ENSMUSG00000105282	NA							-0.48314	-0.40105	0.47664	-0.01538	-0.56756	0.75922	-0.8074	-0.38337	-0.28357	0.87882	0.76615	-0.09388	neg	pos	-0.1783	0.5896	NA		-0.4174	0.122	1		0.1292	0.6836	1		0.2391	0.2611	1		-0.6981	0.00447	0.2047		0.3128	0.06958	1		-0.01329	0.5532	1
ENSMUSG00000074968	228432	Ano3	anoctamin 3	2				-0.48265	-0.51036	0.75696	0.25089	-0.40627	0.5023	-0.36571	0.03457	-0.11553	-0.3718	-0.23095	0.06186	neg	pos	-0.5399	0.1546	0.9998		-0.7392	0.04722	1		0.1566	0.6457	1		0.1993	0.4775	1		-0.5864	0.06219	0.4717		0.1189	0.6853	1		-0.128	0.6439	1
ENSMUSG00000006301	69660	Tmbim1	transmembrane BAX inhibitor motif containing 1	1				-0.48215	0.06857	0.07468	0.36359	0.16793	0.04809	0.16632	0.29644	0.50589	-0.73991	-0.7486	0.20789	neg	neg	-0.3219	0.3852	0.9998		-0.1639	0.6676	1		0.09177	0.835	1		-0.158	0.6841	1		-0.5623	0.07019	0.4883		-0.1185	0.6463	1		-0.08277	0.7363	1
ENSMUSG00000033083	210789	Tbc1d4	TBC1 domain family, member 4	14				-0.48132	-0.68569	0.54792	0.60214	0.14859	0.36631	-0.33594	0.40865	-0.19759	0.42567	0.43658	-0.10928	neg	neg	-0.6627	0.05092	0.9998		-0.2683	0.4489	1		-0.1283	0.5511	1		-0.3944	0.2562	1		-0.729	0.007013	0.2321		-0.002265	0.8976	1		-0.3242	0.2289	1
ENSMUSG00000103202	NA							-0.48123	-0.35152	-0.12346	0.44463	0.05685	NA	NA	NA	-0.17026	-0.18923	0.10684	0.34066	neg	pos	-0.393	0.009124	NA		-0.2599	0.3629	1		0.006301	0.636	1		-0.1331	0.09329	1		-0.4154	0.08272	0.5186		NA	NA	NA		NA	NA	NA
ENSMUSG00000064796	21748	Terc	telomerase RNA component	3				-0.48067	0.0475	-0.11277	0.28067	0.08657	-0.15434	0.3214	-0.37833	0.31527	0.1463	-0.19574	-0.28139	neg	neg	-0.2672	0.4009	0.9998		-0.1943	0.5544	1		0.1633	0.7557	1		-0.07294	0.8364	1		-0.8811	0.0008185	0.102		0.01491	0.7035	1		0.05406	0.538	1
ENSMUSG00000027643	14601	Ghrh	growth hormone releasing hormone	2				-0.48053	-0.26341	0.79519	0.44841	-0.04087	0.59101	-0.59982	-0.0843	-0.15509	0.22739	0.2115	-0.18227	neg	neg	-0.5982	0.06222	0.9998		-0.4304	0.2291	1		0.1662	0.6353	1		-0.1678	0.5625	1		-0.8051	0.01162	0.2719		0.25	0.3486	1		-0.06053	0.8852	1
ENSMUSG00000037922	242248	Bank1	B cell scaffold protein with ankyrin repeats 1	3				-0.48039	-0.19916	-0.02568	0.17709	-0.18408	0.45031	-0.05759	-0.2702	-0.44833	0.67704	0.82236	0.06172	neg	pos	-0.2015	0.5346	0.9998		-0.1594	0.6293	1		-0.08457	0.4268	1		-0.04206	0.9183	1		-0.4985	0.09145	0.535		0.08231	0.2881	1		0.07503	0.3065	1
ENSMUSG00000105957	NA							-0.48022	-0.26248	0.60691	0.55097	0.11665	0.15767	-0.18569	-0.08107	0.54423	-0.07409	-0.49139	-0.55404	neg	neg	-0.2436	0.1771	NA		-0.02394	0.9414	1		-0.3475	0.2089	1		-0.2197	0.204	1		0.1358	0.8684	0.971		0.02745	0.9091	1		-0.0243	0.9014	1
ENSMUSG00000061414	381812	Cracr2a	calcium release activated channel regulator 2A	6				-0.47911	-0.54436	-0.09507	0.33739	-0.11714	-0.37357	0.51718	-0.14352	0.93609	-0.23712	-0.75971	-0.3759	neg	neg	-0.542	0.131	0.9998		-0.4977	0.1622	1		-0.1334	0.6105	1		-0.04428	0.9952	1		-0.3099	0.2643	0.7188		-0.08811	0.7307	1		0.0986	0.6957	1
ENSMUSG00000041460	319734	Cacna2d4	calcium channel, voltage-dependent, alpha 2/delta subunit 4	6				-0.47775	-0.01064	0.10668	0.61932	0.40483	0.05542	-0.4633	0.28299	-0.02745	0.49933	0.337	0.02695	neg	neg	-0.4419	0.1789	0.9998		-0.0006314	0.9961	1		0.1504	0.8073	1		-0.4413	0.1784	1		-0.8088	0.009849	0.2572		-0.01224	0.8119	1		-0.263	0.1826	1
ENSMUSG00000071550	212517	Cfap44	cilia and flagella associated protein 44	16				-0.47705	0.13513	0.04051	0.33301	0.30019	0.41984	-0.26969	0.0757	0.31555	0.67953	0.25916	-0.26759	neg	neg	-0.432	0.2215	0.9998		-0.02198	0.9531	1		0.2799	0.5655	1		-0.41	0.2469	1		-1.702	3.744e-08	0.0003453		0.1288	0.6629	1		-0.05842	0.8575	1
ENSMUSG00000022755	239853	Adgrg7	adhesion G protein-coupled receptor G7	16				-0.47658	-0.1821	-0.11572	0.48972	0.17441	0.11763	-0.16285	-0.25158	NA	NA	NA	NA	neg	.	-0.3649	0.02484	NA		-0.1656	0.6064	1		0.06234	0.7083	1		-0.1993	0.08441	1		-0.4205	0.00857	0.2443		0.01295	0.8008	1		0.01204	0.8378	1
ENSMUSG00000031292	382253	Cdkl5	cyclin-dependent kinase-like 5	X				-0.47614	-0.13606	0.53758	0.33979	0.11519	-0.61479	0.16757	0.75309	-0.48457	0.26431	0.40697	0.23495	neg	pos	-0.3783	0.2341	0.9998		-0.2464	0.4569	1		-0.1065	0.6416	1		-0.1319	0.6952	1		-0.2843	0.2422	0.7022		-0.4963	0.01696	1		-0.3912	0.06455	1
ENSMUSG00000022847	21832	Thpo	thrombopoietin	16				-0.47598	-0.56743	-0.03719	0.14415	-0.37543	-0.28804	0.37007	-0.29594	0.20517	0.09491	-0.16435	-0.34739	neg	neg	-0.5188	0.1599	0.9998		-0.7252	0.009721	1		0.1003	0.941	1		0.2064	0.153	1		-1.007	0.0007268	0.09762		-0.007675	0.9617	1		0.04244	0.6162	1
ENSMUSG00000033697	223666	Arhgap39	Rho GTPase activating protein 39	15				-0.47511	-0.38484	0.54001	0.72025	0.3076	-0.62865	0.48833	0.30992	0.038	0.57396	0.38573	0.02457	neg	neg	-0.5769	0.05164	0.9998		-0.1143	0.7133	1		-0.4194	0.03823	1		-0.4626	0.1224	1		-0.3469	0.1002	0.5473		-0.2166	0.3937	1		-0.05319	0.8024	1
ENSMUSG00000013662	67979	Atad1	ATPase family, AAA domain containing 1	19				-0.4749	-0.54589	0.26966	0.70426	0.19078	0.28086	-0.31421	-0.09496	-0.35581	-0.56613	-0.21307	0.16766	neg	pos	-0.4215	0.092	0.9998		0.01593	0.9507	1		-0.1765	0.2372	1		-0.4374	0.08127	1		0.1791	0.2853	0.7336		0.07599	0.7067	1		0.01558	0.932	1
ENSMUSG00000055707	234378	Klhl26	kelch-like 26	8				-0.4733	0.07246	0.45193	0.08975	-0.21277	0.52379	-0.60724	-0.06158	0.00803	0.61621	0.44155	0.11048	neg	pos	-0.1759	0.563	0.9998		-0.3508	0.2783	1		-0.08863	0.668	1		0.175	0.5613	1		-0.2577	0.2448	0.7041		0.1637	0.4795	1		-0.0679	0.7885	1
ENSMUSG00000093721	NA							-0.47313	0.08569	0.00292	0.3973	0.1467	0.56838	-0.78361	0.0434	NA	NA	NA	NA	neg	.	-0.1634	0.5211	0.9998		-0.0453	0.8777	1		0.1113	0.8105	1		-0.1181	0.6335	1		-0.6004	0.0002937	0.06857		0.1584	0.5006	1		-0.1046	0.3777	1
ENSMUSG00000029999	21802	Tgfa	transforming growth factor alpha	6				-0.47247	-0.18479	0.61817	0.19194	0.01473	0.15981	-0.3458	0.52736	-0.35593	-0.3305	0.03149	0.01033	neg	pos	-0.3065	0.4109	0.9998		-0.2228	0.5588	1		0.003505	0.9995	1		-0.08368	0.846	1		-0.2284	0.4292	0.8177		-0.1391	0.5293	1		-0.3601	0.1746	1
ENSMUSG00000100555	NA							-0.47054	-0.14077	0.19711	0.57353	0.35891	0.54484	-0.59498	0.07655	-0.30658	-0.33165	-0.10227	0.41952	neg	pos	-0.1964	0.3708	NA		0.008154	0.9759	1		0.3372	0.2668	1		-0.2046	0.3564	1		-0.1037	0.7328	0.9354		0.1103	0.6397	1		-0.09975	0.2351	1
ENSMUSG00000033777	279572	Tlr13	toll-like receptor 13	X				-0.47044	-0.04416	0.00669	0.6419	0.37602	0.24058	-0.13302	-0.55307	-0.10415	-0.18553	-0.07492	-0.26258	neg	neg	-0.4521	0.03129	NA		0.01015	0.9743	1		0.02603	0.9987	1		-0.4622	0.02924	1		-0.382	0.1842	0.652		0.2428	0.007662	1		0.1651	0.01536	1
ENSMUSG00000038122	544696	Tbc1d32	TBC1 domain family, member 32	10				-0.47015	-0.5062	0.02351	0.13747	-0.50272	0.84048	-0.89781	-0.17456	0.60761	-0.58135	-0.76375	-0.24749	neg	neg	-0.2784	0.3533	0.9998		-0.4062	0.2006	1		0.08278	0.7255	1		0.1278	0.6581	1		-0.5252	0.02044	0.3209		0.4645	0.0717	1		-0.14	0.6462	1
ENSMUSG00000064363	17719	ND4	NADH dehydrogenase subunit 4	MT				-0.46996	-0.37028	0.8	0.27921	-0.31258	-0.01879	-0.00905	0.18322	-0.92247	0.08597	0.62071	0.34808	neg	pos	-0.2419	0.1708	0.9998		-0.3134	0.09562	1		-0.1765	0.2357	1		0.07153	0.6802	1		-0.3833	0.01881	0.3145		-0.1036	0.4099	1		-0.09241	0.4823	1
ENSMUSG00000030798	12493	Cd37	CD37 antigen	7				-0.46958	-0.00135	0.33976	0.14154	-0.03915	-0.14693	-0.23032	0.47899	0.60273	-0.15238	-0.52602	-0.2257	neg	neg	-0.2044	0.5455	0.9998		-0.2254	0.4931	1		0.2809	0.2568	1		0.02106	0.8969	1		-0.8516	0.001394	0.1346		-0.05251	0.6567	1		-0.07002	0.5495	1
ENSMUSG00000036768	209737	Kif15	kinesin family member 15	9				-0.46819	-0.1097	0.08719	0.47761	0.39765	-0.09173	0.28315	-0.39445	0.7547	-0.01111	-0.49818	-0.43037	neg	neg	-0.5699	0.0693	0.9998		-0.02309	0.9641	1		-0.01681	0.6105	1		-0.5468	0.07779	1		-0.7807	0.01341	0.2844		0.03216	0.1404	1		0.1942	0.03581	1
ENSMUSG00000020090	237362	Npffr1	neuropeptide FF receptor 1	10				-0.46799	0.14621	0.05712	0.25041	0.29449	-0.4916	0.17871	0.24488	0.30944	-0.63512	-0.60115	-0.19829	neg	neg	-0.2256	0.5436	0.9998		-0.06782	0.8589	1		0.07807	0.8018	1		-0.1578	0.6783	1		-0.1679	0.5734	0.8811		-0.1753	0.5147	1		-0.0586	0.7901	1
ENSMUSG00000051339	243219	2900026A02Rik	RIKEN cDNA 2900026A02 gene	5				-0.46591	-0.15469	0.24838	0.21703	0.16403	0.03041	-0.14092	-0.21249	-0.91739	0.20507	0.70278	0.37294	neg	pos	-0.304	0.3346	0.9998		-0.187	0.569	1		0.5124	0.02377	1		-0.117	0.7244	1		-0.7843	0.001098	0.117		0.1585	0.5147	1		0.1067	0.652	1
ENSMUSG00000044216	16520	Kcnj4	potassium inwardly-rectifying channel, subfamily J, member 4	15				-0.46529	0.11082	0.35341	0.11116	0.0072	0.35332	-0.17006	-0.18559	-0.20551	-0.25763	0.09132	0.28582	neg	pos	-0.1442	0.6672	0.9998		-0.1559	0.6375	1		0.09893	0.7877	1		0.01171	0.9406	1		-0.7984	0.004426	0.2047		0.1628	0.4782	1		0.08355	0.6533	1
ENSMUSG00000033196	17882	Myh2	myosin, heavy polypeptide 2, skeletal muscle, adult	11				-0.46459	0.17157	0.00368	0.26218	0.1263	0.45395	-0.36011	-0.27866	0.38216	-0.19709	-0.36031	0.00542	neg	neg	-0.168	0.6103	0.9998		-0.112	0.7376	1		0.03925	0.252	1		-0.05598	0.8803	1		-0.7412	0.005308	0.2146		0.1474	0.04747	1		0.04349	0.1425	1
ENSMUSG00000046415	338360	B430212C06Rik	RIKEN cDNA B430212C06 gene	18				-0.46456	-0.15974	0.4043	0.37931	0.20692	-0.30696	0.07534	0.61341	-0.20327	0.88197	0.72823	-0.108	neg	pos	-0.3429	0.1552	NA		-0.1451	0.6641	1		-0.1629	0.04412	1		-0.1978	0.3369	1		-0.3479	0.1915	0.6561		-0.1428	0.2347	1		-0.1416	0.1426	1
ENSMUSG00000032607	434437	Amt	aminomethyltransferase	9				-0.46419	-0.3959	0.809	0.23363	-0.20559	0.25558	0.10567	-0.86249	0.88129	-0.4987	-0.87584	-0.20512	neg	neg	-0.4235	0.2314	0.9998		-0.349	0.3415	1		-0.08572	0.7313	1		-0.07447	0.8617	1		-0.2973	0.24	0.7013		0.5108	0.02859	1		0.5495	0.02338	1
ENSMUSG00000049653	74281	Spatc1	spermatogenesis and centriole associated 1	15				-0.46414	-0.24357	-0.07991	0.24085	0.08454	NA	NA	NA	NA	NA	NA	NA	neg	.	-0.1883	0.4561	NA		-0.1466	0.5721	1		0.1114	0.1303	1		-0.04168	0.8895	1		-0.3591	0.006066	0.2208		NA	NA	NA		NA	NA	NA
ENSMUSG00000086533	102636709	Mypopos	Myb-related transcription factor, partner of profilin, opposite strand	7				-0.46345	-0.08689	-0.14808	0.43268	0.11605	-0.03211	0.17257	-0.19536	-0.04872	-0.05225	0.05053	0.35944	neg	pos	-0.3599	0.1511	NA		-0.1697	0.6085	1		0.1644	0.09349	1		-0.1902	0.373	1		-0.513	0.002401	0.164		0.01578	0.7814	1		0.01867	0.7534	1
ENSMUSG00000036158	106042	Prickle1	prickle planar cell polarity protein 1	15				-0.46332	0.06193	0.44188	0.62106	0.45636	0.26153	-0.28001	0.08606	0.72633	-0.14911	-0.51682	-0.53123	neg	neg	-0.5087	0.1229	0.9998		0.092	0.7843	1		-0.07171	0.7009	1		-0.6007	0.06739	1		-0.5953	0.02581	0.3492		0.1213	0.6465	1		-0.09869	0.7105	1
ENSMUSG00000047021	241116	Cfap65	cilia and flagella associated protein 65	1				-0.46229	-0.29374	0.09356	0.57594	0.07715	0.6737	-0.40201	-0.39536	0.796	-0.10605	-0.49607	-0.22455	neg	neg	-0.4271	0.2403	0.9998		-0.219	0.5684	1		0.05494	0.8978	1		-0.2081	0.5743	1		-0.8657	0.007662	0.2379		0.2576	0.2147	1		0.08147	0.5108	1
ENSMUSG00000023341	17858	Mx2	MX dynamin-like GTPase 2	16				-0.46129	-0.3906	-0.17668	0.45422	0.16429	0.18671	-0.17764	-0.02683	0.47881	-0.06491	-0.37454	-0.24302	neg	neg	-0.3755	0.1359	NA		-0.18	0.5902	1		0.122	0.364	1		-0.1955	0.3581	1		-0.5507	0.004494	0.2047		0.003063	0.9617	1		0.001366	0.9776	1
ENSMUSG00000091393	NA							-0.46029	-0.00435	0.11867	0.42273	0.19859	0.62266	-0.74331	-0.11798	-0.3748	0.0684	0.29745	-0.15506	neg	pos	-0.3839	0.2429	0.9998		-0.1676	0.6481	1		0.05712	0.3735	1		-0.2163	0.4976	1		-0.8357	0.002254	0.1617		0.1972	0.3933	1		-0.0591	0.8482	1
ENSMUSG00000031119	14735	Gpc4	glypican 4	X				-0.46028	-0.28732	0.58022	0.10909	-0.3293	-0.10508	0.21895	-0.14989	-0.65362	0.15441	0.44103	0.13174	neg	pos	-0.3566	0.339	0.9998		-0.6274	0.06711	1		-0.08562	0.8491	1		0.2708	0.3119	1		-0.08937	0.6342	0.9041		-0.01849	0.9938	1		0.1583	0.5623	1
ENSMUSG00000000094	21387	Tbx4	T-box 4	11				-0.45972	-0.08233	-0.05657	0.44995	0.29828	0.28027	-0.63882	0.04453	0.09024	-0.25958	-0.15981	-0.05893	neg	neg	-0.4278	0.2249	0.9998		-0.1254	0.7477	1		0.348	0.2853	1		-0.3024	0.3865	1		-1.198	9.154e-05	0.03523		0.1066	0.6511	1		-0.09214	0.3822	1
ENSMUSG00000028836	230810	Slc30a2	solute carrier family 30 (zinc transporter), member 2	4				-0.45903	0.0932	-0.12563	0.44131	0.33978	-0.46337	0.38464	0.009	0.50895	-0.06354	-0.40118	-0.20359	neg	neg	-0.3308	0.286	0.9998		-0.01364	0.9749	1		0.141	0.9476	1		-0.3172	0.303	1		-0.7942	0.0005134	0.09062		-0.04989	0.7521	1		0.04953	0.7879	1
ENSMUSG00000002633	20423	Shh	sonic hedgehog	5				-0.45777	-0.27374	0.29606	0.1163	-0.06353	-0.38175	-0.18468	0.62587	0.37686	0.11931	-0.16656	-0.03462	neg	neg	-0.3328	0.3677	0.9998		-0.4022	0.2838	1		0.1212	0.8106	1		0.06946	0.8044	1		-0.8485	0.007392	0.2365		-0.2576	0.2625	1		-0.4461	0.06324	1
ENSMUSG00000064371	NA							-0.45773	-0.1548	0.6635	0.64305	0.39853	-0.33843	-0.10315	0.63742	0.50742	0.56925	0.06305	-0.27302	neg	neg	-0.5708	0.08894	0.9998		-0.02407	0.9626	1		-0.1242	0.6873	1		-0.5468	0.1001	1		-0.129	0.5903	0.8858		-0.1782	0.3633	1		-0.2418	0.2052	1
ENSMUSG00000048280	408068	Zfp738	zinc finger protein 738	13				-0.45752	-0.23657	0.18708	0.28924	-0.04858	0.62319	-0.18243	-0.63391	0.21883	0.06776	-0.09894	-0.47354	neg	neg	-0.2993	0.3977	0.9998		-0.2226	0.5432	1		-0.2116	0.433	1		-0.07675	0.8469	1		0.06142	0.9044	0.9789		0.5959	0.01402	1		0.4766	0.04566	1
ENSMUSG00000106951	319982	5930430L01Rik	RIKEN cDNA 5930430L01 gene	5				-0.45653	-0.42514	-0.01232	0.03346	-0.27541	-0.40033	0.52028	-0.15957	0.46312	0.4624	-0.00116	-0.54132	neg	neg	-0.3445	0.3456	0.9998		-0.5957	0.05437	1		-0.2143	0.3753	1		0.2512	0.2582	1		-0.4506	0.1306	0.5876		-0.1737	0.4169	1		0.1077	0.7245	1
ENSMUSG00000036699	72693	Zcchc12	zinc finger, CCHC domain containing 12	X				-0.45649	-0.53801	0.739	0.5183	-0.01435	0.04392	0.15434	-0.66494	-0.53881	-0.39557	0.03503	0.16624	neg	pos	-0.262	0.1487	0.9998		-0.08866	0.6446	1		-0.07769	0.5257	1		-0.1733	0.3435	1		0.2834	0.03006	0.3696		0.1891	0.216	1		0.2601	0.1072	1
ENSMUSG00000056427	20564	Slit3	slit guidance ligand 3	11				-0.45599	-0.25149	0.5391	0.37862	-0.16854	0.31922	-0.45967	0.25701	0.5821	-0.28115	-0.61986	-0.3038	neg	neg	-0.4944	0.1493	0.9998		-0.1392	0.6961	1		-0.2601	0.3398	1		-0.3552	0.3078	1		-0.2645	0.3421	0.7699		0.07165	0.8644	1		-0.2534	0.3514	1
ENSMUSG00000097062	NA							-0.45486	-0.22853	0.35596	0.64991	0.53315	-0.05852	-0.31492	0.28869	-0.11241	-0.41044	-0.27062	0.25062	neg	pos	-0.8248	0.00988	0.7745		-0.005938	0.9961	1		0.08885	0.8561	1		-0.8189	0.01026	1		-0.5957	0.06032	0.4656		-0.008735	0.8662	1		-0.1267	0.4396	1
ENSMUSG00000066952	231646	Myo1h	myosin 1H	5				-0.45452	0.21686	0.1863	0.39614	0.36461	-0.18045	-0.16596	0.56533	0.77717	0.07291	-0.45559	-0.24154	neg	neg	-0.2276	0.5394	0.9998		0.05581	0.8815	1		0.1922	0.6838	1		-0.2834	0.4408	1		-0.7336	0.02297	0.3349		-0.1922	0.3507	1		-0.339	0.1063	1
ENSMUSG00000021411	66895	Pxdc1	PX domain containing 1	13				-0.45256	0.18553	-0.04758	0.32645	0.16385	0.19616	-0.55424	0.45823	0.28948	0.7211	0.336	-0.19126	neg	neg	-0.06968	0.7881	0.9998		-0.02064	0.9379	1		0.04941	0.3136	1		-0.04904	0.8529	1		-0.606	0.01279	0.2803		-0.04292	0.6994	1		-0.3925	0.06763	1
ENSMUSG00000097589	668253	Dleu2	deleted in lymphocytic leukemia, 2	14				-0.4519	-0.1485	-0.22103	0.54375	0.21792	-0.36691	0.12919	0.62715	0.41066	0.57673	0.16219	-0.29278	neg	neg	-0.7353	0.02637	0.9576		-0.1694	0.6819	1		0.2331	0.5487	1		-0.5659	0.07467	1		-1.051	0.0008651	0.105		-0.306	0.1544	1		-0.3063	0.1427	1
ENSMUSG00000066150	20529	Slc31a1	solute carrier family 31, member 1	4				-0.45165	-0.49537	0.14862	0.01611	-0.42271	-0.0305	-0.31467	0.00243	-0.05805	0.49536	0.37826	0.05579	neg	neg	-0.6813	0.07581	0.9998		-0.9847	0.008356	1		-0.3356	0.2711	1		0.3034	0.2857	1		-0.4123	0.1246	0.5798		0.1079	0.7253	1		-0.0638	0.8372	1
ENSMUSG00000031111	209268	Igsf1	immunoglobulin superfamily, member 1	X				-0.45098	-0.26323	0.7931	0.25176	-0.09226	-0.27831	0.65374	0.02636	0.61161	0.05597	-0.39871	-0.24121	neg	neg	-0.6077	0.07604	0.9998		-0.5208	0.1434	1		0.03281	0.9087	1		-0.08691	0.8364	1		-0.4255	0.1107	0.5625		-0.1332	0.5046	1		0.1164	0.5693	1
ENSMUSG00000031932	14608	Gpr83	G protein-coupled receptor 83	9				-0.45041	-0.53336	0.7135	0.64101	-0.03031	0.0729	0.00677	-0.18121	0.08858	0.52656	0.39564	-0.00411	neg	neg	-0.7807	0.01736	0.8352		-0.3358	0.4122	1		0.5129	0.06969	1		-0.4449	0.1319	1		-0.9811	0.001616	0.1399		0.2159	0.3548	1		0.2302	0.3395	1
ENSMUSG00000029861	76156	Fam131b	family with sequence similarity 131, member B	6				-0.45019	-0.07944	0.54857	0.05671	-0.26648	-0.21331	0.17811	0.28989	0.45299	-0.21049	-0.32343	0.13743	neg	neg	-0.2214	0.5056	0.9998		-0.525	0.1354	1		-0.1747	0.4678	1		0.3037	0.3521	1		-0.4814	0.0758	0.5042		-0.1437	0.5552	1		-0.1296	0.5993	1
ENSMUSG00000067597	668257	Dgat2l6	diacylglycerol O-acyltransferase 2-like 6	X				-0.45019	-0.18299	0.05065	0.39818	-0.04199	NA	NA	NA	NA	NA	NA	NA	neg	.	-0.219	0.4154	NA		-0.1193	0.6915	1		0.0669	0.7813	1		-0.09971	0.6979	1		-0.4623	0.00353	0.1874		NA	NA	NA		NA	NA	NA
ENSMUSG00000076614	NA							-0.45005	-0.30026	0.08085	0.05611	-0.10801	NA	NA	NA	0.07327	0.24686	0.23104	0.23946	neg	pos	-0.2162	0.4427	NA		-0.2312	0.3706	1		0.05748	0.7916	1		0.01505	0.8443	1		-0.445	0.006542	NA		NA	NA	NA		NA	NA	NA
ENSMUSG00000105176	NA							-0.44994	-0.23859	0.35148	0.87794	0.64786	-0.71444	0.77134	0.01602	-0.13387	-0.49236	-0.23799	0.04194	neg	neg	-0.6715	0.06271	0.9998		0.1708	0.6665	1		-0.2087	0.4955	1		-0.8423	0.02134	1		0.1226	0.7901	0.9489		-0.2472	0.4007	1		0.158	0.6432	1
ENSMUSG00000064347	NA							-0.44941	-0.55411	0.89434	0.09966	-0.44179	0.14176	-0.19916	0.31193	-0.04519	0.7409	0.50549	-0.09077	neg	neg	-0.1758	0.5163	NA		-0.2672	0.1356	1		-0.4925	0.1303	1		0.09143	0.3305	1		0.2646	0.6838	0.9186		0.00536	0.9302	1		-0.08466	0.5	1
ENSMUSG00000030264	14911	Thumpd3	THUMP domain containing 3	6				-0.4492	-0.14722	0.50271	0.66726	0.47092	0.6363	-0.38275	-0.65315	-0.67005	0.10155	0.47522	-0.01322	neg	pos	-0.6334	0.06576	0.9998		-0.00113	0.9977	1		-0.1039	0.6962	1		-0.6322	0.06669	1		0.1029	0.7567	0.9406		0.5286	0.03715	1		0.285	0.2154	1
ENSMUSG00000077025	100124466	Mir493	microRNA 493	12				-0.44912	-0.4383	0.21787	0.20259	-0.0804	0.24775	-0.31616	0.058	0.77356	0.34214	-0.24319	-0.35219	neg	neg	-0.1661	0.2467	NA		-0.1228	0.5258	1		-0.01916	0.7632	1		-0.04329	0.6396	1		-0.1028	0.5306	NA		0.01873	0.8546	1		0	1	1
ENSMUSG00000045052	226278	Prlhr	prolactin releasing hormone receptor	19				-0.44911	0.02591	0.11136	0.50257	0.28545	-0.45077	0.46363	-0.28028	-0.89454	0.26888	0.78975	0.45375	neg	pos	-0.3072	0.339	0.9998		-0.04319	0.9127	1		-0.1706	0.5312	1		-0.264	0.4039	1		-0.08921	0.6755	0.9166		-0.01214	0.9279	1		0.08011	0.5557	1
ENSMUSG00000048232	269529	Fbxo10	F-box protein 10	4				-0.44889	-0.71995	0.60017	0.51557	-0.3099	0.04538	0.12655	-0.23166	0.05846	-0.23981	-0.14482	-0.17723	neg	neg	-0.2453	0.274	0.9998		-0.1827	0.4417	1		-0.07301	0.6462	1		-0.06262	0.7891	1		-0.0782	0.6287	0.9026		0.03717	0.8386	1		0.1186	0.5739	1
ENSMUSG00000114169	NA							-0.44833	-0.43022	-0.12912	0.2406	-0.23784	0.60001	-0.59416	-0.17317	-0.32159	0.85356	0.77602	-0.02056	neg	pos	-0.207	0.3813	NA		-0.2406	0.162	1		0.04531	0.8453	1		0.03366	0.5173	1		-0.2568	0.2584	NA		0.2249	0.1395	1		-0.05764	0.4047	1
ENSMUSG00000051675	69807	Trim32	tripartite motif-containing 32	4				-0.44818	-0.34762	0.51773	0.12239	-0.19346	-0.16475	-0.21096	0.27297	-0.59365	0.42182	0.61001	-0.04336	neg	pos	-0.2405	0.2608	0.9998		-0.3314	0.1458	1		-0.007626	0.9402	1		0.09083	0.6657	1		-0.4178	0.004661	0.2047		-0.1291	0.5268	1		-0.1597	0.4573	1
ENSMUSG00000015143	109711	Actn1	actinin, alpha 1	12				-0.44804	-0.46037	0.76882	0.22523	-0.26963	0.51445	-0.23652	0.12187	0.26231	-0.05958	-0.10486	0.34619	neg	pos	-0.3723	0.2198	0.9998		-0.5359	0.09364	1		0.1554	0.4988	1		0.1636	0.5698	1		-0.6389	0.005547	0.2149		0.04774	0.8642	1		-0.1012	0.6836	1
ENSMUSG00000043913	269693	Ccdc60	coiled-coil domain containing 60	5				-0.44781	-0.05824	0.33531	0.52857	0.35953	0.21755	-0.40066	0.03531	0.95944	-0.25731	-0.77304	-0.37599	neg	neg	-0.4344	0.1588	0.9998		-0.02751	0.957	1		-0.06972	0.781	1		-0.4069	0.1784	1		-0.1892	0.4743	0.8393		0.09393	0.7585	1		-0.1184	0.4466	1
ENSMUSG00000081319	NA							-0.44766	-0.52309	0.1537	0.14953	-0.59233	0.15447	0.15699	-0.26758	0.07157	-0.0518	-0.17868	-0.25503	neg	neg	-0.2205	0.498	NA		-0.4683	0.005921	1		-0.3177	0.2398	1		0.2478	0.0214	1		-0.1799	0.4174	0.8109		0.0225	0.7551	1		0.05153	0.6408	1
ENSMUSG00000055494	NA							-0.44744	-0.30324	0.40681	0.64586	0.13266	-0.06983	-0.387	0.48862	0.32921	-0.19245	-0.35107	-0.01374	neg	neg	-0.226	0.07087	NA		0.01057	0.9727	1		0.3049	0.3146	1		-0.2366	0.06628	1		0.1132	0.7136	0.9277		-0.02611	0.7593	1		-0.1729	0.1705	1
ENSMUSG00000030102	16438	Itpr1	inositol 1,4,5-trisphosphate receptor 1	6				-0.44658	-0.35042	0.88625	0.32759	-0.17472	0.19298	-0.35024	0.13879	-0.39214	0.19744	0.28501	-0.40082	neg	neg	-0.7282	0.01479	0.8208		-0.7094	0.0235	1		-0.2877	0.1933	1		-0.01879	0.9897	1		-0.6981	0.003577	0.1874		0.0876	0.7857	1		-0.132	0.6358	1
ENSMUSG00000035274	21983	Tpbg	trophoblast glycoprotein	9				-0.44494	-0.30165	0.52336	0.25527	-0.47226	-0.00525	-0.12139	0.05106	-0.55052	-0.49015	0.01558	0.22813	neg	pos	-0.3792	0.2906	0.9998		-0.5926	0.1077	1		0.0453	0.9904	1		0.2134	0.5052	1		-0.8328	0.006553	0.2268		0.05992	0.8304	1		0.0002738	0.9842	1
ENSMUSG00000070498	208151	Tmem132b	transmembrane protein 132B	5				-0.44467	-0.40102	0.81213	0.06009	-0.40593	0.07988	-0.36793	0.30907	-0.69612	0.5276	0.73721	0.03247	neg	pos	-0.2741	0.2609	0.9998		-0.4471	0.08534	1		-0.1768	0.2863	1		0.173	0.4737	1		-0.169	0.3205	0.7573		-0.05638	0.7503	1		-0.1897	0.3525	1
ENSMUSG00000024862	16594	Klc2	kinesin light chain 2	19				-0.44428	-0.70091	0.444	0.16395	-0.72679	-0.74671	0.32602	0.5467	-0.0385	-0.83066	-0.51815	0.17277	neg	pos	-0.2496	0.2461	0.9998		-0.4503	0.05061	1		0.06503	0.6774	1		0.2006	0.3518	1		-0.3138	0.05798	0.4577		-0.4686	0.02036	1		-0.2621	0.1944	1
ENSMUSG00000044252	64291	Osbpl1a	oxysterol binding protein-like 1A	18				-0.44406	-0.20246	0.55329	0.4508	0.30934	-0.71483	0.85624	-0.20795	0.67235	-0.08868	-0.5999	-0.53464	neg	neg	-0.4473	0.1542	0.9998		-0.1122	0.7318	1		0.0308	0.9054	1		-0.3351	0.2917	1		-0.2585	0.2912	0.7381		-0.1949	0.4663	1		0.4068	0.09478	1
ENSMUSG00000066129	76484	Kndc1	kinase non-catalytic C-lobe domain (KIND) containing 1	7				-0.44254	-0.47363	0.75207	0.62222	0.10474	-0.17765	0.07128	0.16686	-0.32128	0.85482	0.74123	-0.06012	neg	pos	-0.7943	0.005174	0.6457		-0.3638	0.2219	1		-0.07289	0.7192	1		-0.4305	0.1373	1		-0.4911	0.02753	0.3593		-0.07771	0.7072	1		-0.03267	0.8713	1
ENSMUSG00000039542	17967	Ncam1	neural cell adhesion molecule 1	9				-0.44209	-0.69119	0.20792	0.39258	-0.28867	-0.4576	0.54131	-0.33736	-0.91882	0.2142	0.72543	0.41214	neg	pos	-0.2034	0.2108	0.9998		-0.1331	0.4411	1		0.007542	0.9278	1		-0.07032	0.6698	1		0.1112	0.3083	0.7499		0.03072	0.7999	1		0.1601	0.2384	1
ENSMUSG00000028125	11304	Abca4	ATP-binding cassette, sub-family A (ABC1), member 4	3				-0.4419	-0.0355	0.07573	0.27966	-0.05453	-0.438	0.70783	-0.2342	0.67361	-0.14728	-0.4461	-0.11987	neg	neg	-0.2039	0.5528	0.9998		-0.2206	0.5132	1		-0.193	0.1029	1		0.0167	0.9145	1		-0.7018	0.02519	0.3461		-0.05599	0.8389	1		0.1181	0.5372	1
ENSMUSG00000090266	74319	Mettl23	methyltransferase like 23	11				-0.44168	-0.02672	0.11839	0.53067	0.37369	0.53871	-0.30649	-0.24324	0.21905	0.75118	0.32614	-0.39981	neg	neg	-0.2702	0.382	0.9998		0.05655	0.8726	1		0.04279	0.9935	1		-0.3268	0.2972	1		-0.3621	0.2237	0.6872		0.1698	0.3705	1		0.05781	0.627	1
ENSMUSG00000047407	21815	Tgif1	TGFB-induced factor homeobox 1	17				-0.44126	-0.04472	-0.09325	0.47283	0.34231	0.0355	-0.08813	0.46234	0.4036	-0.46819	-0.59017	0.27054	neg	neg	-0.4113	0.1244	0.9998		-0.06379	0.8674	1		0.2407	0.3781	1		-0.3476	0.1748	1		-0.5412	0.05372	0.4453		-0.07465	0.6145	1		-0.1303	0.3945	1
ENSMUSG00000020883	72194	Fbxl20	F-box and leucine-rich repeat protein 20	11				-0.44117	-0.71722	0.69386	-0.0674	-0.76777	0.14209	-0.18938	0.0014	0.50163	0.19396	-0.23951	-0.37022	neg	neg	-0.3463	0.2234	0.9998		-0.7931	0.009371	1		-0.2587	0.1935	1		0.4468	0.118	1		-0.2123	0.269	0.7229		0.03218	0.9138	1		-0.05533	0.8348	1
ENSMUSG00000097573	NA							-0.44113	-0.18662	-0.17087	0.33971	-0.0584	-0.21722	-0.08426	0.1855	0.70525	-0.21845	-0.58982	-0.2344	neg	neg	-0.2886	0.2202	NA		-0.1635	0.5841	1		0.1497	0.5068	1		-0.1251	0.5206	1		-0.2681	0.2529	0.7114		-0.01058	0.897	1		-0.01288	0.8781	1
ENSMUSG00000075864	NA							-0.44065	-0.30506	0.87802	0.38293	-0.19206	-0.23913	0.01149	0.62147	0.72404	-0.06248	-0.44768	-0.21767	neg	neg	-0.06085	0.7016	NA		-0.05258	0.7359	1		0.03056	0.7636	1		0	1	1		-0.04401	0.6415	NA		-0.04427	0.4886	1		-0.04603	0.4672	1
ENSMUSG00000086342	NA							-0.44034	0.00341	-0.03424	0.08278	0.00561	0.40088	-0.30554	-0.03156	-0.27329	0.11799	0.17076	-0.20569	neg	pos	-0.1528	0.6425	0.9998		-0.1734	0.5909	1		0.1471	0.2322	1		0.02058	0.9111	1		-0.6022	0.000357	0.07393		0.07911	0.6445	1		-0.003905	0.9528	1
ENSMUSG00000046591	77011	Ticrr	TOPBP1-interacting checkpoint and replication regulator	7				-0.44014	0.1552	0.0058	0.3744	0.21314	-0.49325	0.18799	0.32592	0.6992	-0.07362	-0.42234	-0.16203	neg	neg	-0.2397	0.4776	0.9998		-0.06176	0.8662	1		0.2054	0.5048	1		-0.178	0.5978	1		-0.7254	0.006369	0.2264		-0.07869	0.4682	1		-0.009913	0.8817	1
ENSMUSG00000104913	NA							-0.43814	-0.14562	-0.04295	0.19753	-0.11426	0.56337	-0.55892	-0.30147	-0.28094	0.13215	0.21018	-0.25717	neg	pos	-0.339	0.3046	0.9998		-0.3505	0.265	1		0.1544	0.6416	1		0.01149	0.8637	1		-0.6268	0.03216	0.3725		0.2363	0.1743	1		0.01461	0.6275	1
ENSMUSG00000092267	NA							-0.43792	-0.62582	-0.01048	0.29461	-0.15714	0.66113	-0.88386	0.09872	0.92972	-0.10107	-0.62896	-0.32359	neg	neg	-0.3395	0.2043	NA		-0.2576	0.3849	1		0.1091	0.6367	1		-0.08185	0.7346	1		-0.4508	0.07001	0.4883		0.1461	0.6184	1		-0.1631	0.03059	1
ENSMUSG00000091345	665033	Col6a5	collagen, type VI, alpha 5	9				-0.43708	-0.02833	0.00187	0.34769	0.20048	0.09423	-0.1266	0.02221	0.13493	0.48894	0.12908	-0.27066	neg	neg	-0.3858	0.2993	0.9998		-0.168	0.664	1		0.331	0.3581	1		-0.2178	0.5685	1		-0.9583	0.003229	0.1851		0.00918	0.9407	1		0.0101	0.9365	1
ENSMUSG00000097025	NA							-0.43644	0.06442	0.12321	0.45145	0.32222	-0.22594	0.40825	-0.04118	-0.46368	0.7962	0.81633	0.11615	neg	pos	-0.2095	0.3822	NA		-0.02955	0.9305	1		-0.478	0.01811	1		-0.1799	0.4366	1		0.07313	0.9622	0.9921		-0.01979	0.7693	1		0.02592	0.7961	1
ENSMUSG00000019854	19707	Reps1	RalBP1 associated Eps domain containing protein	10				-0.43639	-0.08091	0.28119	0.28003	0.01032	-0.68508	0.26704	0.53948	0.62467	-0.0611	-0.53533	-0.8343	neg	neg	-0.2264	0.4	0.9998		-0.1257	0.6565	1		0.04532	0.8087	1		-0.1007	0.7167	1		-0.1736	0.3761	0.7892		-0.3964	0.0825	1		-0.2335	0.2985	1
ENSMUSG00000043300	26879	B3galnt1	UDP-GalNAc:betaGlcNAc beta 1,3-galactosaminyltransferase, polypeptide 1	3				-0.43617	-0.39667	0.46577	0.32522	0.04826	0.32296	-0.04093	-0.70976	-0.45281	-0.40878	0.03949	0.2323	neg	pos	-0.2938	0.32	0.9998		-0.2261	0.4652	1		-0.2984	0.1567	1		-0.06772	0.833	1		0.1066	0.692	0.9217		0.3087	0.1258	1		0.3476	0.09864	1
ENSMUSG00000005373	58805	Mlxipl	MLX interacting protein-like	5				-0.43603	-0.39344	0.18853	-0.02357	-0.18955	0.38831	0.14705	-0.61798	-0.01242	0.86016	0.49576	-0.31465	neg	neg	-0.1876	0.5649	0.9998		-0.3574	0.185	1		0.002025	0.9721	1		0.1698	0.397	1		-0.2512	0.3513	0.7733		0.1298	0.06292	1		0.1395	0.06099	1
ENSMUSG00000041805	83491	Pramel1	preferentially expressed antigen in melanoma-like 1	4				-0.43538	0.20757	0.0947	0.38385	0.22151	0.03774	-0.14533	0.22005	NA	NA	NA	NA	neg	.	-0.1274	0.6711	NA		-0.01163	0.973	1		0.0891	0.5661	1		-0.1157	0.6992	1		-0.5716	0.001564	0.1396		-0.0007809	0.9186	1		-0.04263	0.3755	1
ENSMUSG00000073529	NA							-0.43525	-0.17548	-0.17236	0.26462	-0.11221	-0.66486	0.63235	0.13791	0.79647	-0.09507	-0.57773	-0.26484	neg	neg	-0.311	0.2698	NA		-0.3134	0.2192	1		0.1783	0.2604	1		0.00244	0.8245	1		-0.6572	0.004541	0.2047		-0.05616	0.4322	1		0.01616	0.9562	1
ENSMUSG00000064925	104433	Snora62	small nucleolar RNA, H/ACA box 62	9				-0.4352	-0.62775	0.7009	0.5214	-0.10191	-0.36173	0.0717	0.0989	0.75667	0.1443	-0.32787	-0.13155	neg	neg	-0.5111	0.1457	0.9998		-0.231	0.5537	1		-0.8381	0.01638	1		-0.2802	0.4136	1		0.5534	0.2333	0.6953		-0.03698	0.8244	1		-0.03793	0.8193	1
ENSMUSG00000084421	NA							-0.43516	-0.6773	0.25249	0.41381	-0.15293	0.45909	-0.30283	-0.03281	0.38967	0.67708	0.15728	-0.32016	neg	neg	-0.4199	0.227	0.9998		-0.3428	0.3347	1		-0.5714	0.1186	1		-0.07706	0.8634	1		0.3913	0.4435	0.8247		0.07355	0.7951	1		-0.08398	0.6135	1
ENSMUSG00000000263	14654	Glra1	glycine receptor, alpha 1 subunit	11				-0.43473	-0.56168	0.61164	0.11716	-0.71743	0.2817	-0.42415	-0.106	0.0515	-0.88028	-0.62593	0.30839	neg	pos	-0.5426	0.1296	0.9998		-1.092	0.002658	1		0.1623	0.6033	1		0.5495	0.08774	1		-0.7439	0.01202	0.275		0.3186	0.2476	1		-0.01417	0.9736	1
ENSMUSG00000030996	11870	Art1	ADP-ribosyltransferase 1	7				-0.43464	0.03786	0.30527	0.02974	-0.03513	-0.37224	0.62103	-0.42614	0.16317	0.0111	-0.20338	-0.33312	neg	neg	-0.1086	0.7324	0.9998		-0.1848	0.5428	1		0.06309	0.1089	1		0.07627	0.7571	1		-0.5765	0.004212	0.2007		-0.01723	0.9537	1		0.0963	0.286	1
ENSMUSG00000085389	NA							-0.43421	-0.48518	0.76933	0.07162	-0.48846	-0.0019	0.32797	-0.28109	-0.23796	0.08554	0.0809	-0.42655	neg	neg	-0.3671	0.2931	0.9998		-0.5566	0.0306	1		0.1707	0.6349	1		0.1895	0.193	1		-0.8673	0.00707	0.2321		-0.002789	0.827	1		0.1285	0.4248	1
ENSMUSG00000009614	192166	Sardh	sarcosine dehydrogenase	2				-0.43415	0.21485	0.12203	0.0954	-0.0027	0.36485	-0.33801	0.22286	0.3671	0.32802	-0.09947	-0.59844	neg	neg	-0.06966	0.8132	0.9998		-0.02289	0.9379	1		0.2029	0.9373	1		-0.04677	0.8784	1		-1.034	2.3e-06	0.004713		0.08863	0.8002	1		-0.1296	0.5421	1
ENSMUSG00000053469	21819	Tg	thyroglobulin	15				-0.43282	-0.27128	0.07529	0.01141	-0.51357	0.37106	0.12913	-0.30569	0.89034	-0.10922	-0.62805	-0.28587	neg	neg	-0.2142	0.5451	0.9998		-0.614	0.04154	1		0.2072	0.5603	1		0.3999	0.1141	1		-0.872	0.003559	0.1874		0.08537	0.08857	1		0.1147	0.07198	1
ENSMUSG00000106930	NA							-0.43196	-0.29658	-0.12404	0.24853	-0.11338	-0.52501	0.01864	0.54391	-0.26513	0.89722	0.75421	-0.09712	neg	pos	-0.2679	0.316	NA		-0.2759	0.2391	1		0.03142	0.5779	1		0.007985	0.7842	1		-0.4478	0.03244	NA		-0.04669	0.6105	1		-0.03999	0.6532	1
ENSMUSG00000097694	619312	G730013B05Rik	RIKEN cDNA G730013B05 gene	16				-0.43194	-0.35383	-0.1627	0.28374	-0.09604	-0.32959	0.40269	-0.2509	NA	NA	NA	NA	neg	.	-0.3606	0.1448	NA		-0.2921	0.2883	1		0.0664	0.7026	1		-0.06848	0.7467	1		-0.4877	0.002933	0.1809		0	1	1		0.04039	0.6685	1
ENSMUSG00000034040	212996	Galnt17	polypeptide N-acetylgalactosaminyltransferase 17	5				-0.43181	-0.27983	0.86137	0.13765	-0.44042	-0.32131	-0.01296	0.55974	0.10351	0.72862	0.4593	-0.04135	neg	neg	-0.3565	0.2159	0.9998		-0.5595	0.06663	1		0.2708	0.23	1		0.203	0.4678	1		-0.5392	0.02188	0.3301		-0.3708	0.1258	1		-0.374	0.133	1
ENSMUSG00000051518	66538	Rps19bp1	ribosomal protein S19 binding protein 1	15				-0.43173	-0.1949	0.32895	0.71533	0.51895	0.34985	0.03572	-0.46393	-0.68249	-0.27972	0.23405	0.34515	neg	pos	-0.585	0.09442	0.9998		0.2163	0.5968	1		0.1092	0.6366	1		-0.8013	0.02609	1		0.2958	0.3981	0.8012		0.2938	0.1968	1		0.3375	0.161	1
ENSMUSG00000035357	55983	Pdzrn3	PDZ domain containing RING finger 3	6				-0.43073	0.26066	0.21934	0.41932	0.40263	0.51227	-0.09575	-0.33707	0.60717	-0.4275	-0.67079	0.12546	neg	neg	-0.3027	0.421	0.9998		0.2093	0.5887	1		0.3465	0.3726	1		-0.512	0.1676	1		-1.076	0.0009784	0.1097		0.2782	0.1779	1		0.1767	0.3085	1
ENSMUSG00000053004	15465	Hrh1	histamine receptor H1	6				-0.43073	-0.10679	0.30882	0.48549	0.26541	0.08752	0.47853	-0.67001	-0.0666	-0.5783	-0.25496	0.17038	neg	pos	-0.2681	0.3338	0.9998		0.113	0.693	1		-0.09318	0.7012	1		-0.3811	0.1669	1		-0.004719	0.9644	0.9923		0.3522	0.1042	1		0.6833	0.007676	1
ENSMUSG00000046173	67543	Pabpc6	poly(A) binding protein, cytoplasmic 6	17				-0.43061	0.08911	0.15269	0.45017	0.3804	0.62427	-0.35102	0.0386	NA	NA	NA	NA	neg	.	-0.2926	0.2683	NA		0.01507	0.9559	1		0.1322	0.4916	1		-0.3077	0.2454	1		-0.5348	0.006819	0.2303		0.01873	0.7991	1		0	1	1
ENSMUSG00000078794	629378	Dact3	dishevelled-binding antagonist of beta-catenin 3	7				-0.42997	-0.05634	0.52513	0.12084	-0.03901	-0.46338	-0.12524	0.79117	0.50241	-0.85276	-0.85415	0.0575	neg	neg	-0.1893	0.5292	0.9998		-0.2766	0.3835	1		0.2009	0.4078	1		0.08737	0.7619	1		-0.4154	0.09619	0.5416		-0.2951	0.1035	1		-0.3466	0.06804	1
ENSMUSG00000024287	225160	Thoc1	THO complex 1	18				-0.42954	0.15551	0.07606	0.47206	0.55009	0.11376	0.18361	0.00404	0.71965	0.27221	-0.30386	-0.32514	neg	neg	-0.3583	0.2909	0.9998		0.2041	0.5543	1		0.09038	0.8195	1		-0.5624	0.092	1		-0.6766	0.01499	0.2938		-0.06629	0.825	1		0.08467	0.7621	1
ENSMUSG00000013846	20442	St3gal1	ST3 beta-galactoside alpha-2,3-sialyltransferase 1	15				-0.4279	-0.37279	0.36812	0.33787	-0.24205	0.18602	-0.13264	-0.36746	0.20482	-0.42404	-0.37792	-0.16621	neg	neg	-0.3374	0.3625	0.9998		-0.3032	0.4237	1		0.2125	0.5668	1		-0.0342	0.959	1		-0.8694	0.005538	0.2149		0.1994	0.399	1		0.06457	0.6886	1
ENSMUSG00000020609	238055	Apob	apolipoprotein B	12				-0.42744	-0.00772	-0.10523	0.21496	0.16	0.12902	-0.66288	0.50235	0.52778	-0.03395	-0.39349	-0.21304	neg	neg	-0.1127	0.5693	0.9998		-0.05918	0.7955	1		-0.01994	0.7494	1		-0.05353	0.7705	1		-0.3103	0.2338	0.696		0.01381	0.8444	1		-0.2909	0.00593	1
ENSMUSG00000038963	108115	Slco4a1	solute carrier organic anion transporter family, member 4a1	2				-0.42603	-0.184	-0.23707	0.32653	-0.13695	-0.3128	0.34789	-0.3044	-0.0402	0.90056	0.61855	-0.20307	neg	neg	-0.3744	0.271	0.9998		-0.2394	0.5061	1		0.3446	0.1397	1		-0.1351	0.6987	1		-0.9987	0.000247	0.061		-0.001431	0.9193	1		0.07189	0.6781	1
ENSMUSG00000031534	102032	Smim19	small integral membrane protein 19	8				-0.42574	-0.25567	0.16512	-0.21105	-0.54091	0.5447	-0.38995	-0.26133	-0.42552	0.15066	0.37472	-0.11938	neg	pos	-0.1896	0.5444	0.9998		-0.8165	0.01727	1		-0.1937	0.3968	1		0.6269	0.05291	1		-0.522	0.033	0.3764		0.1923	0.4729	1		0.00531	0.9436	1
ENSMUSG00000056211	226412	R3hdm1	R3H domain containing 1	1				-0.42566	-0.55097	0.45583	0.78163	0.28381	-0.15176	-0.19709	0.11098	0.62294	-0.79788	-0.93101	0.07631	neg	neg	-0.3641	0.06182	0.9998		0.01091	0.9571	1		0.00504	0.9802	1		-0.375	0.05519	1		-0.3018	0.03088	0.3714		-0.002921	0.9734	1		-0.09775	0.6244	1
ENSMUSG00000065259	100217442	Snora30	small nucleolar RNA, H/ACA box 30	7				-0.42521	-0.42928	0.36285	0.22792	-0.01813	-0.31463	-0.22469	0.76092	0.2389	0.34825	0.05185	0.07249	neg	neg	-0.3843	0.2731	0.9998		-0.3056	0.3964	1		-0.5917	0.1055	1		-0.07879	0.8538	1		0.4498	0.3373	0.7666		-0.09771	0.4687	1		-0.1469	0.1906	1
ENSMUSG00000064558	NA							-0.42516	-0.38922	0.78496	0.30473	0.0006	-0.24237	0.36208	0.11264	0.01447	0.81851	0.4706	-0.3286	neg	neg	-0.1548	0.5151	NA		-0.07771	0.773	1		-0.3804	0.2295	1		-0.07709	0.7338	1		0.2391	0.6279	0.9024		-0.08362	0.545	1		-0.02015	0.8381	1
ENSMUSG00000097088	NA							-0.42508	-0.21961	0.16341	0.16055	-0.35626	0.64011	-0.36338	0.0125	-0.35941	0.05024	0.19882	-0.10807	neg	pos	-0.1588	0.6199	0.9998		-0.3306	0.2167	1		0.2752	0.2986	1		0.1718	0.4072	1		-0.7618	0.006898	0.2313		0.1279	0.5035	1		-0.07994	0.1392	1
ENSMUSG00000112713	NA							-0.42465	-0.21067	-0.19861	0.48002	0.22119	-0.02653	0.10161	-0.24397	0.81413	-0.10154	-0.53167	-0.13856	neg	neg	-0.1055	0.4597	NA		-0.01938	0.9289	1		-0.1653	0.2388	1		-0.08616	0.5216	1		0.03504	0.9686	NA		0.0158	0.7498	1		0.02721	0.6676	1
ENSMUSG00000049583	108071	Grm5	glutamate receptor, metabotropic 5	7				-0.42457	-0.46186	0.82189	0.43016	0.01801	0.26012	-0.29997	-0.12665	0.33794	-0.26523	-0.36365	0.27864	neg	pos	-0.6709	0.02469	0.9324		-0.4456	0.1541	1		-0.2274	0.3955	1		-0.2253	0.472	1		-0.1058	0.6046	0.891		0.1927	0.2989	1		0.008095	0.9486	1
ENSMUSG00000070495	664799	Ctcfl	CCCTC-binding factor (zinc finger protein)-like	2				-0.42431	-0.22965	-0.22165	0.24151	-0.13068	-0.15435	0.29718	-0.29661	0.7064	-0.07237	-0.43523	-0.19444	neg	neg	-0.2278	0.4008	NA		-0.2283	0.3751	1		0.1052	0.2747	1		0.000461	0.9089	1		-0.4706	0.002503	NA		0.004279	0.8249	1		0.04385	0.5604	1
ENSMUSG00000009633	14373	G0s2	G0/G1 switch gene 2	1				-0.42402	-0.21438	-0.21303	0.40888	0.01511	0.36498	-0.45791	-0.5001	-0.26154	-0.66627	-0.27426	0.5852	neg	pos	-0.213	0.3013	NA		-0.07008	0.8062	1		-0.1078	0.8349	1		-0.1429	0.4403	1		0.1811	0.668	0.9146		0.3608	0.03312	1		0.1128	0.1585	1
ENSMUSG00000101249	NA							-0.42395	-0.31922	0.84966	0.05555	-0.47471	-0.31881	0.06933	0.56554	-0.36121	-0.28445	0.14084	0.38347	neg	pos	-0.1672	0.5789	NA		-0.3126	0.1681	1		-0.1022	0.6658	1		0.1454	0.3477	1		-0.1595	0.4884	0.847		-0.2334	0.2599	1		-0.2554	0.2034	1
ENSMUSG00000094559	223706	Cyp2d34	cytochrome P450, family 2, subfamily d, polypeptide 34	15				-0.42318	0.03703	-0.20047	0.2461	0.09627	-0.4092	-0.03814	0.76366	NA	NA	NA	NA	neg	.	-0.1496	0.5633	NA		-0.07344	0.7954	1		0.08786	0.4759	1		-0.07612	0.765	1		-0.3902	0.006517	0.2268		-0.09528	0.2659	1		-0.08722	0.2613	1
ENSMUSG00000097077	100504333	Gm16712	predicted gene, 16712	17				-0.42318	0.07184	0.56984	0.4186	0.12196	0.0151	-0.19963	0.73943	-0.30146	0.92978	0.81321	-0.13428	neg	pos	-0.2448	0.3411	0.9998		-0.05558	0.8662	1		0.114	0.3709	1		-0.1892	0.4411	1		-0.4418	0.009855	0.2572		-0.03678	0.6393	1		-0.0571	0.3791	1
ENSMUSG00000093824	NA							-0.42305	-0.46022	0.84569	0.29222	-0.29323	-0.59791	0.55892	0.18884	0.71567	-0.02105	-0.50773	-0.47568	neg	neg	-0.1714	0.4564	NA		-0.1744	0.4092	1		-0.234	0.2376	1		0.00303	0.8819	1		-0.0144	0.7783	NA		-0.1194	0.2717	1		0.04229	0.8982	1
ENSMUSG00000078137	383787	Ankrd63	ankyrin repeat domain 63	2				-0.42296	-0.11014	0.0858	0.24542	-0.01216	0.70468	-0.40109	-0.45783	0.72503	-0.05428	-0.45315	-0.23608	neg	neg	-0.3248	0.3669	0.9998		-0.2632	0.4695	1		0.2042	0.5449	1		-0.06157	0.8999	1		-0.7732	0.006957	0.2321		0.3669	0.001728	1		0.1689	0.008638	1
ENSMUSG00000061923	18285	Odf1	outer dense fiber of sperm tails 1	15				-0.42296	-0.22694	0.03905	0.40002	0.34898	0.59553	-0.22955	-0.28275	0.10755	0.38003	0.27998	-0.13892	neg	pos	-0.3132	0.149	NA		-0.08254	0.8083	1		0.1044	0.1976	1		-0.2307	0.2352	1		-0.372	0.007173	NA		0.08734	0.1829	1		0.02367	0.3655	1
ENSMUSG00000044328	216964	Trp53i13	transformation related protein 53 inducible protein 13	11				-0.4219	-0.04617	0.47853	0.42748	0.33576	-0.60121	0.4928	-0.02805	0.82068	-0.39144	-0.85714	-0.43661	neg	neg	-0.3599	0.2766	0.9998		0.0169	0.9571	1		0.2492	0.4331	1		-0.3768	0.2535	1		-0.3022	0.3357	0.7662		-0.1765	0.4537	1		0.07932	0.8205	1
ENSMUSG00000019737	233066	Syne4	spectrin repeat containing, nuclear envelope family member 4	7				-0.42168	-0.24718	-0.13474	0.18559	-0.04195	-0.30346	0.20336	0.26461	0.71125	-0.27338	-0.57057	0.09764	neg	neg	-0.282	0.3607	0.9998		-0.2712	0.3681	1		-0.08065	0.4186	1		-0.01077	0.9585	1		-0.4268	0.127	0.5826		-0.06813	0.6713	1		-0.04067	0.7747	1
ENSMUSG00000038642	13040	Ctss	cathepsin S	3				-0.42134	-0.40036	0.42857	-0.02532	-0.39948	0.74974	-0.51337	-0.36563	-0.42293	0.42971	0.611	0.5698	neg	pos	-0.1402	0.607	0.9998		-0.3783	0.1986	1		0.24	0.2448	1		0.2381	0.3903	1		-0.05785	0.7823	0.9478		0.4932	0.02095	1		0.125	0.5185	1
ENSMUSG00000030231	109135	Plekha5	pleckstrin homology domain containing, family A member 5	6				-0.42088	-0.35845	0.52716	0.06765	-0.36464	-0.21408	-0.16389	0.20072	0.61384	0.33769	-0.16865	-0.2252	neg	neg	-0.3421	0.2306	0.9998		-0.6266	0.03862	1		-0.04771	0.7892	1		0.2846	0.3104	1		-0.6384	0.007067	0.2321		-0.0224	0.9052	1		-0.09573	0.6875	1
ENSMUSG00000114231	NA							-0.42028	0.14718	0.27423	0.14121	0.00471	-0.10425	0.50637	-0.18666	0.5113	-0.06481	-0.40469	-0.20054	neg	neg	-0.1258	0.6944	0.9998		-0.1538	0.6221	1		0.07697	0.1979	1		0.02794	0.8927	1		-0.6089	0.002844	0.177		-0.01902	0.915	1		0.1129	0.4184	1
ENSMUSG00000103520	NA							-0.42006	-0.20495	-0.16128	0.15223	-0.25154	-0.48263	0.01032	0.7583	-0.36392	0.80872	0.82866	-0.02517	neg	pos	-0.1078	0.5839	NA		-0.147	0.1799	1		0.01167	0.9932	1		0.03921	0.3724	1		-0.1498	0.403	NA		-0.1209	0.299	1		-0.0994	0.4012	1
ENSMUSG00000104104	NA							-0.41986	-0.46255	-0.14187	0.40105	0.00222	NA	NA	NA	0.50846	-0.14622	-0.50331	-0.26418	neg	neg	-0.169	0.1533	NA		-0.0948	0.6653	1		-0.04912	0.6788	1		-0.07419	0.3334	1		-0.1091	0.5481	NA		NA	NA	NA		NA	NA	NA
ENSMUSG00000112395	NA							-0.41952	-0.19768	-0.15788	0.34373	0.01874	-0.24934	0.05577	0.53144	-0.07292	-0.19428	-0.07326	-0.09886	neg	neg	-0.2814	0.2745	NA		-0.2083	0.4584	1		0.0624	0.8685	1		-0.07307	0.766	1		-0.4094	0.1017	0.5488		-0.0717	0.4414	1		-0.07425	0.3348	1
ENSMUSG00000025738	214931	Fbxl16	F-box and leucine-rich repeat protein 16	17				-0.4188	-0.46307	0.74372	0.28677	-0.19908	-0.37035	0.15439	0.38674	0.04645	-0.22016	-0.14464	0.44136	neg	pos	-0.4552	0.07015	0.9998		-0.4307	0.1046	1		0.01175	0.9467	1		-0.02443	0.9413	1		-0.2961	0.1129	0.5635		-0.2479	0.201	1		-0.1492	0.446	1
ENSMUSG00000033502	229776	Cdc14a	CDC14 cell division cycle 14A	3				-0.41877	0.11112	-0.08073	0.10879	-0.07522	0.38704	-0.38243	0.06958	0.45624	0.70841	0.18467	-0.59148	neg	neg	-0.2209	0.5396	0.9998		-0.297	0.4047	1		0.02215	0.8363	1		0.07612	0.7803	1		-0.675	0.03495	0.3831		0.1046	0.7315	1		-0.09056	0.7121	1
ENSMUSG00000030693	69540	Klk10	kallikrein related-peptidase 10	7				-0.4164	0.16173	-0.04246	0.22852	0.17975	0.11	0.22413	-0.47522	-0.26234	0.92021	0.76959	-0.11856	neg	pos	-0.2473	0.4497	0.9998		-0.07455	0.8334	1		0.1121	0.2627	1		-0.1728	0.5962	1		-0.7657	0.0001917	0.052		0.08872	0.07955	1		0.1647	0.04445	1
ENSMUSG00000061723	21957	Tnnt3	troponin T3, skeletal, fast	7				-0.41634	-0.12717	-0.19041	0.13893	-0.23725	-0.47316	0.35987	0.2993	0.73436	-0.12529	-0.60844	-0.34291	neg	neg	-0.1665	0.5111	NA		-0.2294	0.1939	1		-0.01799	0.287	1		0.06286	0.4552	1		-0.3157	0.1478	0.6103		-0.1554	0.1158	1		-0.03968	0.738	1
ENSMUSG00000039087	68750	Rreb1	ras responsive element binding protein 1	13				-0.41594	-0.04595	0.52779	0.45576	0.32455	0.76505	-0.85215	-0.13799	0.73479	0.02348	-0.42617	-0.03957	neg	neg	-0.4775	0.1848	0.9998		-0.1002	0.7904	1		0.04803	0.9203	1		-0.3773	0.2993	1		-0.4777	0.1063	0.5559		0.4565	0.0816	1		-0.1522	0.6145	1
ENSMUSG00000052154	NA							-0.41517	-0.05757	0.07587	0.26514	-0.06209	-0.1689	-0.03982	0.71239	-0.26058	-0.58566	-0.20723	0.6385	neg	pos	-0.2929	0.4057	0.9998		-0.1706	0.641	1		0.09423	0.9424	1		-0.1222	0.7415	1		-0.8784	0.005392	0.2146		-0.2088	0.2626	1		-0.2064	0.2551	1
ENSMUSG00000049097	545554	Ankrd34a	ankyrin repeat domain 34A	3				-0.41495	-0.42427	0.54277	0.0511	-0.49594	-0.12785	-0.32154	0.72058	-0.18299	-0.20585	-0.01138	0.06482	neg	pos	-0.2681	0.4141	0.9998		-0.6366	0.06714	1		0.3453	0.1905	1		0.3685	0.2538	1		-0.6633	0.01402	0.2873		-0.3057	0.1871	1		-0.4358	0.07804	1
ENSMUSG00000041773	13803	Enc1	ectodermal-neural cortex 1	13				-0.41424	-0.46491	0.57612	0.65591	0.16018	-0.53087	0.41206	0.22219	0.52561	-0.23213	-0.58241	-0.43403	neg	neg	-0.4869	0.05302	0.9998		-0.07555	0.7749	1		0.04522	0.8048	1		-0.4114	0.1043	1		-0.1652	0.3947	0.8		-0.1962	0.3146	1		-0.02949	0.8648	1
ENSMUSG00000026928	332579	Card9	caspase recruitment domain family, member 9	2				-0.41391	-0.22992	-0.26438	0.33748	0.10836	-0.63983	0.74672	-0.08664	-0.07269	0.7578	0.48621	-0.28843	neg	neg	-0.4088	0.2367	0.9998		-0.07408	0.847	1		0.1386	0.8996	1		-0.3347	0.3308	1		-0.8201	0.003544	0.1874		-0.105	0.6205	1		0.1327	0.568	1
ENSMUSG00000098920	NA							-0.41366	-0.10777	-0.17499	0.21774	0.0635	NA	NA	NA	NA	NA	NA	NA	neg	.	-0.2766	0.3301	0.9998		-0.2223	0.4464	1		0	1	1		-0.05428	0.8751	1		-0.4863	0.0006597	0.09657		NA	NA	NA		NA	NA	NA
ENSMUSG00000023043	16668	Krt18	keratin 18	15				-0.41328	-0.09538	0.44483	0.10426	-0.28079	-0.17981	0.43636	-0.06095	0.54462	-0.18498	-0.40097	0.02025	neg	neg	-0.2043	0.5274	0.9998		-0.3712	0.1393	1		0.01243	0.618	1		0.167	0.34	1		-0.5141	0.05093	0.436		-0.1138	0.748	1		0.1811	0.5332	1
ENSMUSG00000105719	NA							-0.41327	-0.42272	-0.12899	0.09932	-0.2335	-0.26878	0.49244	-0.23649	0.16412	0.05176	-0.10907	-0.3106	neg	neg	-0.3174	0.3104	NA		-0.4031	0.1011	1		0.1113	0.4551	1		0.08566	0.4444	1		-0.6789	0.0003828	0.07675		0	1	1		0.0854	0.293	1
ENSMUSG00000025592	93837	Dach2	dachshund family transcription factor 2	X				-0.41185	0.19971	0.17955	0.4754	0.52619	-0.1251	-0.34105	0.28284	-0.41287	-0.24007	0.0963	0.10439	neg	pos	-0.3701	0.2877	0.9998		0.1529	0.6893	1		-0.1764	0.4276	1		-0.523	0.1379	1		-0.3007	0.3226	0.7589		-0.03605	0.7873	1		-0.1305	0.4899	1
ENSMUSG00000019809	56535	Pex3	peroxisomal biogenesis factor 3	10				-0.41119	-0.07747	0.28592	0.59537	0.17896	0.5181	-0.26571	-0.45299	-0.40174	-0.55504	-0.11396	0.23402	neg	pos	-0.3325	0.3726	0.9998		-0.05714	0.8836	1		-0.1646	0.5785	1		-0.2754	0.464	1		-0.06047	0.7744	0.9447		0.2817	0.2661	1		0.1923	0.4154	1
ENSMUSG00000026202	22145	Tuba4a	tubulin, alpha 4A	1				-0.40953	-0.32814	0.70043	0.36707	-0.05546	0.33347	-0.06394	-0.49967	0.20286	-0.90776	-0.7122	0.23628	neg	pos	-0.3891	0.1477	0.9998		-0.3087	0.2748	1		0.07829	0.692	1		-0.08042	0.7807	1		-0.3062	0.1357	0.594		0.2924	0.09215	1		0.2897	0.1089	1
ENSMUSG00000030781	246787	Slc5a2	solute carrier family 5 (sodium/glucose cotransporter), member 2	7				-0.40934	-0.13747	0.01564	0.37748	0.32412	-0.42226	0.30707	0.36937	0.26083	-0.19406	-0.25142	-0.0552	neg	neg	-0.2534	0.2412	NA		-0.05442	0.8671	1		0.182	0.057	1		-0.199	0.3209	1		-0.4073	0.005809	0.2183		-0.05373	0.3892	1		-0.0029	0.9251	1
ENSMUSG00000044447	68813	Dock5	dedicator of cytokinesis 5	14				-0.40914	0.15855	0.45076	0.28661	0.20047	-0.03848	0.10629	0.04206	-0.19465	-0.23339	0.02297	0.38943	neg	pos	-0.2543	0.4955	0.9998		-0.08267	0.8296	1		0.4072	0.237	1		-0.1716	0.6531	1		-0.9057	0.00581	0.2183		-0.01375	0.9891	1		0.06996	0.8021	1
ENSMUSG00000031789	333329	Cngb1	cyclic nucleotide gated channel beta 1	8				-0.4087	-0.25877	-0.26394	0.07805	-0.298	0.18899	0.45914	-0.63316	0.05529	-0.74215	-0.60487	0.01613	neg	neg	-0.2125	0.4898	0.9998		-0.2982	0.3584	1		0.1436	0.5763	1		0.08572	0.7697	1		-0.4307	0.09247	0.5379		0.2985	0.162	1		0.5795	0.02501	1
ENSMUSG00000090551	NA							-0.40837	0.0703	0.16356	0.59216	0.34273	0.27137	-0.58118	0.13126	0.59014	-0.17943	-0.42183	0.05634	neg	neg	-0.355	0.2031	0.9998		0.04774	0.8922	1		0.07006	0.2222	1		-0.4027	0.1576	1		-0.7452	0.002262	0.1617		0.03914	0.8529	1		-0.0554	0.2452	1
ENSMUSG00000031004	17345	Mki67	antigen identified by monoclonal antibody Ki 67	7				-0.4071	-0.1686	0.03657	0.1524	-0.25069	0.64816	-0.545	0.1994	-0.35953	-0.06833	0.10282	-0.1992	neg	pos	-0.2296	0.5271	0.9998		-0.4361	0.2261	1		-0.004109	0.5165	1		0.2066	0.5066	1		-1.1	0.0007132	0.09762		0.09603	0.7836	1		-0.1605	0.04421	1
ENSMUSG00000100033	NA							-0.40611	-0.31734	-0.02874	0.15286	-0.1317	0.08315	-0.19654	-0.09218	-0.42443	-0.04013	0.3766	0.48915	neg	pos	-0.1754	0.5216	NA		-0.1894	0.456	1		0.01386	0.959	1		0.01398	0.8711	1		-0.2876	0.259	0.7153		0.05244	0.6924	1		-0.01756	0.8962	1
ENSMUSG00000024610	16149	Cd74	CD74 antigen (invariant polypeptide of major histocompatibility complex, class II antigen-associated)	18				-0.40565	-0.2171	-0.02862	0.26546	-0.1635	0.65806	-0.36704	-0.19354	0.49883	-0.28326	-0.41292	0.26268	neg	neg	-0.1946	0.4913	0.9998		-0.208	0.4344	1		0.0979	0.7259	1		0.01338	0.8808	1		-0.2668	0.3089	0.7501		0.1366	0.5712	1		-0.05396	0.8379	1
ENSMUSG00000027822	11416	Slc33a1	solute carrier family 33 (acetyl-CoA transporter), member 1	3				-0.40512	-0.08756	0.22541	0.64444	0.49078	0.04727	0.18844	0.01346	0.37014	0.65907	0.21508	-0.46494	neg	neg	-0.5788	0.08708	0.9998		0.2943	0.3989	1		0.2437	0.3085	1		-0.8731	0.009276	1		-0.05088	0.8435	0.9643		-0.006205	0.9888	1		0.1143	0.6631	1
ENSMUSG00000050100	15372	Hmx2	H6 homeobox 2	7				-0.4042	0.20262	0.34605	0.42266	0.20429	-0.26404	0.23375	-0.10282	0.66492	-0.20429	-0.46743	-0.02429	neg	neg	-0.2035	0.4999	NA		-0.03631	0.9187	1		-0.4182	0.007653	1		-0.1671	0.5739	1		0.01375	0.8698	0.9714		-0.08326	0.6833	1		0.1236	0.5591	1
ENSMUSG00000034892	20090	Rps29	ribosomal protein S29	12				-0.40374	-0.19884	0.12375	0.07152	0.0196	-0.29294	-0.0044	0.54555	-0.39526	-0.33659	0.15	0.47072	neg	pos	-0.233	0.4482	NA		-0.2037	0.5066	1		0.4168	0.0892	1		-0.02926	0.9653	1		-0.6892	0.01092	0.2676		-0.05425	0.6079	1		-0.07318	0.4406	1
ENSMUSG00000030223	19277	Ptpro	protein tyrosine phosphatase, receptor type, O	6				-0.40312	-0.58823	0.80227	0.52856	-0.02373	0.4624	-0.11105	-0.71132	0.08484	-0.87932	-0.62375	0.1435	neg	pos	-0.6066	0.03177	0.9721		-0.3224	0.2763	1		-0.02733	0.9067	1		-0.2842	0.3277	1		-0.2034	0.3274	0.7612		0.2296	0.1586	1		0.2025	0.2295	1
ENSMUSG00000012042	67741	4930579F01Rik	RIKEN cDNA 4930579F01 gene	3				-0.40247	-0.18828	-0.13507	0.30322	0.04862	0.60822	-0.52512	-0.10023	0.60083	0.11758	-0.21799	-0.25724	neg	neg	-0.2216	0.4004	NA		-0.1835	0.4932	1		0.08996	0.5141	1		-0.03812	0.9159	1		-0.4658	0.00544	0.2146		0.04314	0.6326	1		0	1	1
ENSMUSG00000030766	70497	Arhgap17	Rho GTPase activating protein 17	7				-0.40214	0.17975	-0.00853	0.13584	0.12065	0.24702	-0.26124	0.06207	-0.13887	0.379	0.27092	-0.48011	neg	neg	-0.1133	0.7389	0.9998		-0.1817	0.5932	1		0.07186	0.788	1		0.06834	0.812	1		-1.226	0.0001804	0.052		0.06944	0.8185	1		-0.03873	0.9021	1
ENSMUSG00000038760	22045	Trhr	thyrotropin releasing hormone receptor	15				-0.40184	-0.33919	0.33032	-0.04853	-0.77699	-0.38275	0.22564	-0.07049	-0.34139	-0.61587	-0.21768	0.39317	neg	pos	-0.1848	0.5918	0.9998		-0.8903	0.007737	1		-0.03201	0.9451	1		0.7054	0.02088	1		-0.1858	0.4721	0.8381		-0.1613	0.6255	1		0.2272	0.4414	1
ENSMUSG00000028386	30936	Slc46a2	solute carrier family 46, member 2	4				-0.40183	-0.16587	-0.13991	0.13052	-0.08534	0.21727	-0.2368	-0.04812	0.44077	0.21765	-0.17315	-0.23981	neg	neg	-0.2762	0.3633	NA		-0.3205	0.2191	1		0.05655	0.3826	1		0.04438	0.6783	1		-0.6315	0.005063	0.2141		0.04398	0.6546	1		0	1	1
ENSMUSG00000031845	63857	Bco1	beta-carotene oxygenase 1	8				-0.40112	-0.24928	-0.09902	0.55138	0.3337	-0.14863	-0.17832	0.48249	-0.26973	0.80938	0.58173	-0.3714	neg	neg	-0.3034	0.05194	NA		-0.05974	0.8578	1		0.04904	0.8594	1		-0.2436	0.07852	1		-0.2367	0.3157	0.7542		-0.07001	0.5585	1		-0.1226	0.1547	1
ENSMUSG00000035041	208677	Creb3l3	cAMP responsive element binding protein 3-like 3	10				-0.40103	-0.36566	0.21506	0.04406	-0.14049	0.65465	-0.29784	-0.11032	0.93442	-0.17173	-0.72211	-0.35858	neg	neg	-0.09426	0.6025	NA		-0.1037	0.5185	1		-0.005567	0.9739	1		0.009399	0.8674	1		-0.02358	0.8072	NA		0.05838	0.5111	1		0	1	1
ENSMUSG00000097731	NA							-0.40042	-0.15291	-0.11456	0.65692	0.46868	0.48301	-0.12185	-0.25969	0.89553	-0.09032	-0.58459	-0.33289	neg	neg	-0.4927	0.005523	NA		-0.005667	0.9942	1		0.1197	0.7236	1		-0.487	0.005746	1		-0.526	0.05764	0.4564		0.06163	0.227	1		0.01925	0.3764	1
ENSMUSG00000041544	242748	Disp3	dispatched RND transporter family member 3	4				-0.4002	-0.23352	0.52576	0.55168	0.11783	0.63177	-0.59339	-0.18838	0.39039	0.57865	0.17722	-0.49078	neg	neg	-0.6631	0.05713	0.9998		-0.1078	0.7677	1		-0.1018	0.6287	1		-0.5553	0.1137	1		-0.6457	0.02704	0.3575		0.4151	0.08684	1		-0.06823	0.8358	1
ENSMUSG00000044933	20607	Sstr3	somatostatin receptor 3	15				-0.40016	-0.11109	0.59563	0.31003	0.00164	0.10693	-0.12318	0.07908	0.02444	-0.31237	-0.35227	-0.22818	neg	neg	-0.4053	0.2733	0.9998		-0.1954	0.6144	1		0.3291	0.3254	1		-0.2099	0.5803	1		-0.8561	0.007048	0.2321		0.02862	0.933	1		-0.03581	0.8951	1
ENSMUSG00000014782	102075	Plekhg4	pleckstrin homology domain containing, family G (with RhoGef domain) member 4	8				-0.39905	-0.10822	0.12736	0.18218	-0.18246	0.79741	-0.56424	-0.07911	0.43606	-0.21074	-0.3634	-0.09769	neg	neg	-0.1355	0.6694	0.9998		-0.2648	0.3597	1		0.08006	0.9019	1		0.1293	0.5799	1		-0.4798	0.09954	0.5473		0.3148	0.1357	1		-0.108	0.3011	1
ENSMUSG00000032846	67263	Zswim6	zinc finger SWIM-type containing 6	13				-0.39895	0.0861	0.08579	0.3739	0.08644	0.5583	-0.441	-0.35796	0.46169	-0.88315	-0.83595	0.07553	neg	neg	-0.324	0.3525	0.9998		-0.08895	0.8053	1		0.4096	0.1716	1		-0.235	0.5073	1		-1.202	2.776e-05	0.02227		0.2559	0.3459	1		0.04722	0.7976	1
ENSMUSG00000001175	12313	Calm1	calmodulin 1	12				-0.39877	-0.37104	0.83462	0.28544	-0.10392	0.14811	-0.19194	-0.04937	-0.26038	-0.72289	-0.3086	0.23451	neg	pos	-0.2705	0.162	0.9998		-0.2501	0.2231	1		-0.0561	0.6634	1		-0.02038	0.9239	1		-0.1944	0.1618	0.6295		0.05811	0.6703	1		-0.0007178	0.9995	1
ENSMUSG00000001313	11858	Rnd2	Rho family GTPase 2	11				-0.39825	-0.32881	0.58956	0.62125	0.26721	-0.34784	0.16136	0.5649	-0.2605	0.11516	0.26026	0.22324	neg	pos	-0.5546	0.08626	0.9998		-0.09269	0.7837	1		0.1788	0.5022	1		-0.4619	0.1562	1		-0.484	0.06834	0.4863		-0.2936	0.1368	1		-0.2719	0.1821	1
ENSMUSG00000065881	NA							-0.39821	-0.38455	0.41975	0.28894	0.11762	-0.38732	0.0971	0.65963	0.6503	0.25782	-0.19283	-0.25656	neg	neg	-0.06072	0.6994	NA		-0.0162	0.9206	1		-0.11	0.2844	1		-0.04452	0.7817	1		0.03229	0.9653	NA		-0.0992	0.3844	1		-0.09578	0.3672	1
ENSMUSG00000037681	272636	Esyt3	extended synaptotagmin-like protein 3	9				-0.39703	-0.20103	0.75861	0.42236	-0.06183	0.79183	-0.44848	-0.22243	0.64838	-0.61001	-0.81914	-0.00824	neg	neg	-0.9449	0.01181	0.7946		-0.6621	0.09943	1		-0.5434	0.02917	1		-0.2828	0.451	1		0.01869	0.7841	0.9484		0.2792	0.219	1		0.04854	0.7966	1
ENSMUSG00000115697	NA							-0.39697	0.22087	-0.12872	0.40786	0.31273	0.17876	-0.5812	0.19071	NA	NA	NA	NA	neg	.	-0.1549	0.5106	0.9998		0.03468	0.9077	1		0.09191	0.4483	1		-0.1896	0.4346	1		-0.4978	0.0001224	0.04182		0.05822	0.8661	1		-0.1097	0.2465	1
ENSMUSG00000055945	320111	Prr18	proline rich 18	17				-0.39631	-0.03479	0.24184	0.07581	0.05396	-0.41374	-0.01654	0.83383	0.40731	-0.69044	-0.7618	-0.21458	neg	neg	-0.1152	0.7399	0.9998		-0.2968	0.4198	1		0.02479	0.957	1		0.1816	0.596	1		-0.5269	0.09741	0.5427		-0.4456	0.06704	1		-0.4436	0.07527	1
ENSMUSG00000040640	238988	Erc2	ELKS/RAB6-interacting/CAST family member 2	14				-0.39605	-0.53785	0.54372	0.33072	-0.14297	0.2387	-0.2804	0.01527	-0.13617	0.24503	0.27638	-0.10289	neg	pos	-0.3567	0.1384	0.9998		-0.3466	0.1737	1		0.1289	0.4523	1		-0.01015	0.9807	1		-0.3876	0.03252	0.3736		0.07067	0.7133	1		-0.07163	0.7145	1
ENSMUSG00000010086	22671	Rnf112	ring finger protein 112	11				-0.39499	-0.47852	0.5042	0.80996	0.38283	-0.18358	-0.0755	0.23409	0.59306	0.25052	-0.19903	-0.23148	neg	neg	-0.488	0.04805	0.9998		0.05017	0.8445	1		0.02451	0.8883	1		-0.5381	0.02947	1		-0.279	0.1073	0.5561		-0.02931	0.8726	1		-0.1555	0.5356	1
ENSMUSG00000028788	19244	Ptp4a2	protein tyrosine phosphatase 4a2	4				-0.39454	-0.29873	0.58317	0.32566	0.0956	0.58309	-0.62283	-0.43529	-0.49879	-0.16789	0.25682	0.32718	neg	pos	-0.2637	0.3114	0.9998		-0.1078	0.6934	1		0.1206	0.5025	1		-0.1559	0.5566	1		-0.1763	0.3596	0.7793		0.2979	0.08632	1		0.06774	0.6822	1
ENSMUSG00000002603	21803	Tgfb1	transforming growth factor, beta 1	7				-0.39363	0.2324	0.09113	0.03453	-0.07626	0.18433	-0.31793	0.41223	0.83979	-0.39116	-0.77568	-0.28667	neg	neg	-0.05514	0.8589	0.9998		-0.1165	0.7136	1		0.346	0.3576	1		0.06133	0.8301	1		-1.415	3.316e-07	0.001223		-0.1035	0.5977	1		-0.312	0.204	1
ENSMUSG00000031754	68219	Nudt21	nudix (nucleoside diphosphate linked moiety X)-type motif 21	8				-0.39245	-0.28425	0.14741	0.22028	0.04206	-0.03516	0.32472	-0.38901	-0.72319	0.22033	0.6104	0.33396	neg	pos	-0.3451	0.3461	0.9998		-0.248	0.5106	1		-0.3122	0.267	1		-0.09716	0.8131	1		-0.1832	0.4727	0.8384		0.01916	0.8775	1		0.195	0.4739	1
ENSMUSG00000038700	15413	Hoxb5	homeobox B5	11				-0.39224	0.20136	-0.16899	0.3007	0.29785	0.48145	-0.55638	-0.18642	-0.30845	0.94948	0.79697	-0.17574	neg	pos	-0.2394	0.4485	0.9998		-0.006715	0.9872	1		0.1278	0.7671	1		-0.2327	0.4602	1		-0.6118	0.00298	0.182		0.05696	0.5372	1		0	1	1
ENSMUSG00000020660	18976	Pomc	pro-opiomelanocortin-alpha	12				-0.39209	-0.31736	0.83763	0.46448	-0.05617	0.60339	-0.58579	-0.13923	-0.01387	0.48117	0.30508	-0.12658	neg	neg	-0.7988	0.007088	0.6986		-0.5957	0.0995	1		0.2491	0.519	1		-0.2032	0.349	1		-1.594	3.451e-06	0.00608		0.3658	0.08134	1		0.04197	0.566	1
ENSMUSG00000062101	240120	Zfp119b	zinc finger protein 119b	17				-0.39102	0.24602	0.0311	0.42736	0.33647	-0.17306	0.16167	-0.17893	-0.40556	-0.46044	0.03735	0.3822	neg	pos	-0.2505	0.4536	0.9998		0.06788	0.8508	1		0.3245	0.1326	1		-0.3184	0.3429	1		-0.8956	0.0002683	0.06345		0.006822	0.8573	1		0.08631	0.6	1
ENSMUSG00000085007	100503068	Gm11549	predicted gene 11549	3				-0.39024	-0.33373	-0.07265	0.24869	-0.16436	0.66589	-0.49703	-0.02449	NA	NA	NA	NA	neg	.	-0.4165	0.1928	0.9998		-0.4383	0.1192	1		0.06965	0.8284	1		0.02177	0.7027	1		-0.7001	0.00539	0.2146		0.0309	0.696	1		0	1	1
ENSMUSG00000022840	224129	Adcy5	adenylate cyclase 5	16				-0.38958	-0.12765	0.56595	0.36279	-0.01526	-0.35775	0.03975	0.44998	0.32698	0.18931	-0.1327	-0.56885	neg	neg	-0.2897	0.238	0.9998		-0.1236	0.632	1		0.0567	0.7353	1		-0.166	0.5056	1		-0.1529	0.3918	0.7987		-0.2033	0.2769	1		-0.2194	0.2614	1
ENSMUSG00000073437	654822	D330041H03Rik	RIKEN cDNA D330041H03 gene	17				-0.38904	-0.2447	0.15708	0.02916	-0.13908	-0.52152	0.66923	-0.24795	0.27447	0.83023	0.3392	-0.44385	neg	neg	-0.1982	0.466	NA		-0.2293	0.3385	1		0.06218	0.8189	1		0.03113	0.7611	1		-0.2355	0.3537	0.774		-0.1061	0.189	1		0.1329	0.5037	1
ENSMUSG00000040705	100503495	A930016O22Rik	RIKEN cDNA A930016O22 gene	7				-0.38895	-0.05548	-0.16519	0.10005	-0.0528	-0.23668	0.33545	-0.37253	0.8382	-0.07408	-0.53022	-0.38459	neg	neg	-0.1599	0.5938	NA		-0.2109	0.4466	1		0.2079	0.4142	1		0.05093	0.7773	1		-0.476	0.07078	0.49		-0.01197	0.4012	1		0.1567	0.07273	1
ENSMUSG00000065208	NA							-0.38823	-0.16886	0.14091	0.31322	0.22875	0.06846	-0.00473	-0.31666	0.42906	-0.44819	-0.47817	0.26286	neg	neg	-0.1684	0.2119	NA		-0.05494	0.8298	1		-0.6069	0.1478	1		-0.1134	0.3076	1		0.7159	0.07358	0.4978		0.1002	0.2454	1		0.07493	0.2937	1
ENSMUSG00000027298	22174	Tyro3	TYRO3 protein tyrosine kinase 3	2				-0.38614	-0.01643	0.16104	0.4918	0.10981	-0.56021	0.24576	0.20236	0.62114	0.5502	-0.0848	-0.74858	neg	neg	-0.235	0.457	0.9998		-0.048	0.8843	1		0.2107	0.3862	1		-0.187	0.5591	1		-0.8929	0.0001437	0.04569		-0.2697	0.3308	1		-0.00844	0.9078	1
ENSMUSG00000048905	207819	4930539E08Rik	RIKEN cDNA 4930539E08 gene	17				-0.38559	-0.20358	-0.00604	-0.10319	-0.47686	0.15559	-0.23369	0.06059	0.59915	-0.21184	-0.56754	-0.47075	neg	neg	-0.2511	0.4858	0.9998		-0.8287	0.01265	1		-0.2001	0.427	1		0.5777	0.04828	1		-0.6282	0.04016	0.3983		0.01123	0.9922	1		-0.05017	0.8464	1
ENSMUSG00000020057	71712	Dram1	DNA-damage regulated autophagy modulator 1	10				-0.38551	-0.05187	0.34002	0.13807	-0.27095	0.67011	-0.36676	-0.37597	0.31599	0.00063	-0.27505	-0.4436	neg	neg	-0.1412	0.6496	0.9998		-0.3234	0.1942	1		0.1765	0.5664	1		0.1822	0.3488	1		-0.5658	0.04975	0.4316		0.2376	0.01945	1		0.05074	0.1077	1
ENSMUSG00000113663	NA							-0.38463	-0.1347	-0.10687	0.61383	0.45545	0.66236	-0.29775	-0.14033	-0.19293	-0.21433	0.01506	0.35349	neg	pos	-0.4366	0.003462	NA		-0.01205	0.9811	1		0.04654	0.6351	1		-0.4245	0.003793	1		-0.4124	0.008744	0.245		0.08611	0.2936	1		-0.006213	0.973	1
ENSMUSG00000059213	13199	Ddn	dendrin	15				-0.38424	-0.27219	0.71573	0.185	-0.17814	-0.07814	-0.1065	0.26975	-0.62394	-0.55802	0.04067	0.46714	neg	pos	-0.9834	0.01071	0.7875		-0.9456	0.01459	1		0.1638	0.7389	1		-0.03785	0.9464	1		-1.252	0.000187	0.052		-0.1226	0.6155	1		-0.1345	0.5953	1
ENSMUSG00000032724	99382	Abtb2	ankyrin repeat and BTB (POZ) domain containing 2	2				-0.38359	0.13184	-0.00889	0.13515	0.12868	-0.10675	0.18755	0.06798	-0.3186	-0.57106	-0.11877	0.37138	neg	pos	-0.2524	0.4923	0.9998		-0.2352	0.5262	1		0.4911	0.1221	1		-0.01721	0.9935	1		-0.8675	0.007041	0.2321		-0.09264	0.7451	1		0.02251	0.961	1
ENSMUSG00000039648	70266	Kyat1	kynurenine aminotransferase 1	2				-0.38269	-0.14862	-0.1277	0.02723	-0.15661	0.16782	0.10855	-0.33201	0.75988	-0.54242	-0.78109	-0.06236	neg	neg	-0.168	0.6459	0.9998		-0.1711	0.6465	1		-0.09562	0.7202	1		0.003067	0.9741	1		-0.2083	0.4735	0.839		0.09749	0.2988	1		0.1606	0.2081	1
ENSMUSG00000035673	216161	Sbno2	strawberry notch 2	10				-0.38256	0.11448	0.40539	0.2369	0.02678	0.87863	-0.65364	-0.60739	0.72162	0.37085	-0.24855	-0.68879	neg	neg	-0.1439	0.6896	0.9998		-0.2321	0.5285	1		-0.1879	0.5111	1		0.08817	0.7834	1		-0.1582	0.5619	0.8767		0.6701	0.01161	1		0.2179	0.2408	1
ENSMUSG00000074892	93961	B3galt5	UDP-Gal:betaGlcNAc beta 1,3-galactosyltransferase, polypeptide 5	16				-0.38152	-0.06825	0.48929	0.79564	0.57796	0.09843	-0.35665	0.26714	0.14325	0.29761	0.19048	0.16624	neg	neg	-0.7834	0.03061	0.9654		0.1955	0.6131	1		0.0496	0.8065	1		-0.9789	0.007187	1		0.09427	0.8253	0.959		0.006154	0.9393	1		-0.2884	0.2798	1
ENSMUSG00000020080	216019	Hkdc1	hexokinase domain containing 1	10				-0.37994	0.17824	-0.2937	0.2965	0.21873	0.45611	-0.14872	0.05235	-0.1003	0.90665	0.67224	-0.1657	neg	pos	-0.3069	0.3296	0.9998		-0.04759	0.8961	1		0.03253	0.4345	1		-0.2593	0.4044	1		-0.6837	0.01206	0.2753		0.09555	0.6445	1		-0.0316	0.8968	1
ENSMUSG00000042662	252864	Dusp15	dual specificity phosphatase-like 15	2				-0.37972	-0.13782	0.18526	0.66205	0.51165	0.34681	-0.45433	-0.13452	-0.05797	0.52005	0.37955	0.05732	neg	neg	-0.4607	0.2118	0.9998		0.1149	0.7619	1		0.6453	0.03092	1		-0.5756	0.1178	1		-0.8201	0.008802	0.245		0.1533	0.5675	1		-0.0004389	0.9393	1
ENSMUSG00000082776	NA							-0.37931	-0.38542	-0.1449	-0.09485	-0.51151	-0.31167	0.40667	-0.48467	0.11456	-0.06109	-0.19403	-0.22313	neg	neg	-0.1716	0.5843	NA		-0.4282	0.004556	1		-0.06547	0.3083	1		0.2566	0.01227	1		-0.3125	0.2032	0.6665		0.01916	0.3683	1		0.1048	0.1731	1
ENSMUSG00000054252	14184	Fgfr3	fibroblast growth factor receptor 3	5				-0.37926	0.05371	0.16831	0.4181	0.41446	-0.51198	0.0311	0.74024	0.21269	0.50306	0.23974	0.10272	neg	neg	-0.1877	0.4849	0.9998		0.1064	0.7013	1		0.08304	0.698	1		-0.2941	0.2692	1		-0.1902	0.3937	0.7993		-0.3491	0.06346	1		-0.2951	0.1269	1
ENSMUSG00000053175	12051	Bcl3	B cell leukemia/lymphoma 3	7				-0.37908	-0.28019	-0.0924	0.02848	-0.29998	0.80541	-0.71596	-0.34769	-0.1345	-0.28878	-0.13506	0.14974	neg	pos	-0.3138	0.3813	0.9998		-0.5619	0.05581	1		-0.00212	0.7345	1		0.2481	0.2353	1		-0.7196	0.02085	0.3251		0.3022	0.01394	1		0.0003787	0.2458	1
ENSMUSG00000019768	13982	Esr1	estrogen receptor 1 (alpha)	10				-0.37824	-0.64942	0.5343	0.28047	-0.51415	0.83134	-0.72881	-0.28583	-0.53488	0.32428	0.52198	0.20043	neg	pos	-0.4871	0.1547	0.9998		-0.5758	0.1061	1		0.1802	0.5488	1		0.08862	0.7567	1		-0.7807	0.005327	0.2146		0.5029	0.057	1		0.007859	0.8753	1
ENSMUSG00000029840	14489	Mtpn	myotrophin	6				-0.37817	-0.53099	0.74061	0.35266	-0.35875	0.37899	-0.3893	-0.02692	0.17987	-0.77148	-0.65718	-0.08016	neg	neg	-0.395	0.1322	0.9998		-0.4011	0.1476	1		0.08031	0.6882	1		0.006113	0.9639	1		-0.56	0.004705	0.2047		0.1852	0.3856	1		0.000811	0.976	1
ENSMUSG00000013822	66126	Elof1	ELF1 homolog, elongation factor 1	9				-0.37594	-0.04341	0.13069	0.46118	-0.02097	0.66996	-0.88144	0.19842	0.08049	0.53421	0.27166	-0.31787	neg	neg	-0.3099	0.3806	0.9998		-0.1696	0.6423	1		-0.2238	0.3873	1		-0.1403	0.7059	1		-0.2572	0.3364	0.7663		0.297	0.3843	1		-0.4757	0.08322	1
ENSMUSG00000097785	320879	B230217O12Rik	RIKEN cDNA B230217O12 gene	19				-0.37531	-0.71331	0.61941	0.35621	-0.30122	-0.20752	0.48252	-0.28858	0.70188	-0.75702	-0.90256	0.01157	neg	neg	-0.6346	0.08997	0.9998		-0.6065	0.1134	1		-0.2816	0.3418	1		-0.02814	0.997	1		-0.2749	0.277	0.7279		0.0846	0.583	1		0.3739	0.1544	1
ENSMUSG00000064037	74254	Gpn1	GPN-loop GTPase 1	5				-0.37485	0.03149	-0.03861	0.50116	0.344	-0.26999	0.06061	0.26347	-0.85301	0.51064	0.82398	0.01865	neg	pos	-0.2894	0.3633	0.9998		0.2412	0.4564	1		-0.1581	0.471	1		-0.5306	0.08943	1		0.0956	0.7028	0.9242		-0.1665	0.5232	1		-0.0939	0.6998	1
ENSMUSG00000030207	74525	Fam234b	family with sequence similarity 234, member B	6				-0.37484	-0.65244	0.39167	0.06528	-0.43281	0.3306	-0.48888	0.0963	-0.29805	-0.03171	0.19176	0.06126	neg	pos	-0.2611	0.2992	0.9998		-0.3359	0.2079	1		0.1503	0.3804	1		0.07478	0.7569	1		-0.223	0.2233	0.687		0.08869	0.6433	1		-0.107	0.5797	1
ENSMUSG00000021313	20191	Ryr2	ryanodine receptor 2, cardiac	13				-0.37433	-0.69532	0.76343	0.27601	-0.4813	0.63024	-0.51891	-0.46898	0.33604	-0.1598	-0.30603	-0.02268	neg	neg	-0.4103	0.1078	0.9998		-0.4959	0.06656	1		-0.03793	0.8576	1		0.08562	0.7215	1		-0.2843	0.1925	0.6568		0.4727	0.005969	1		0.2007	0.2415	1
ENSMUSG00000046634	171395	Pkd1l1	polycystic kidney disease 1 like 1	11				-0.37382	-0.15593	-0.21973	0.21496	0.03623	0.63011	-0.12446	-0.40713	0.06671	0.05613	-0.15856	-0.51688	neg	neg	-0.2405	0.4299	0.9998		-0.2017	0.513	1		0.3453	0.1356	1		-0.03877	0.9305	1		-0.6852	0.00914	0.2479		0.2251	0.08023	1		0.1373	0.1454	1
ENSMUSG00000114299	NA							-0.37347	0.29389	-0.1026	0.21499	0.18362	0.37975	-0.04826	-0.07759	NA	NA	NA	NA	neg	.	-0.08789	0.7073	0.9998		-0.003387	0.9897	1		0.08266	0.6963	1		-0.0845	0.7176	1		-0.415	1.176e-06	0.002712		0.05137	0.683	1		0.03182	0.7577	1
ENSMUSG00000104195	NA							-0.37343	-0.07802	0.01898	0.24868	0.15555	-0.36888	0.07634	0.2806	0.06265	-0.02444	-0.1862	-0.62593	neg	neg	-0.2621	0.3364	NA		-0.1397	0.6553	1		0.02228	0.9583	1		-0.1224	0.6296	1		-0.1945	0.43	0.8181		-0.0595	0.6634	1		-0.02322	0.835	1
ENSMUSG00000022257	114128	Laptm4b	lysosomal-associated protein transmembrane 4B	15				-0.37342	-0.16375	0.55646	0.08489	-0.00012	-0.84243	0.79853	0.15324	-0.5937	0.50071	0.70845	0.21685	neg	pos	-0.2256	0.5381	0.9998		-0.3121	0.4028	1		0.09933	0.7609	1		0.08646	0.7797	1		-0.3111	0.3033	0.7461		-0.4674	0.09653	1		0.1851	0.5861	1
ENSMUSG00000010067	56289	Rassf1	Ras association (RalGDS/AF-6) domain family member 1	9				-0.37334	0.11171	0.06418	-0.06944	-0.03355	0.08464	0.18194	-0.45223	0.8118	-0.62903	-0.94914	-0.14741	neg	neg	-0.04735	0.8813	0.9998		-0.1817	0.6057	1		-0.04526	0.8363	1		0.1344	0.6876	1		-0.2102	0.4885	0.847		0.06929	0.6958	1		0.1481	0.5244	1
ENSMUSG00000066607	319477	Insyn1	inhibitory synaptic factor 1	9				-0.37271	-0.18841	0.4725	-0.14331	-0.37159	-0.61269	0.48874	0.19158	0.3918	-0.62307	-0.62827	-0.0571	neg	neg	-0.1153	0.6488	0.9998		-0.3019	0.2688	1		0.2031	0.2911	1		0.1866	0.4681	1		-0.1482	0.4753	0.8396		-0.2099	0.3948	1		-0.01683	0.9156	1
ENSMUSG00000065815	NA							-0.37223	-0.38298	0.8472	0.42092	-0.09682	0.13633	-0.19478	0.06408	0.37017	0.65333	0.23021	-0.26292	neg	neg	-0.1095	0.5159	NA		-0.06502	0.7315	1		0.009392	0.92	1		-0.04452	0.784	1		-0.01354	0.8697	NA		0.02387	0.8622	1		-0.02654	0.6196	1
ENSMUSG00000023066	246102	Rttn	rotatin	18				-0.37223	0.07246	-0.18667	0.48586	0.39489	-0.25896	0.16655	0.33884	0.57222	-0.34493	-0.49353	0.33356	neg	neg	-0.2667	0.4293	0.9998		0.08887	0.8116	1		0.02789	0.8904	1		-0.3556	0.2977	1		0.05451	0.9053	0.9789		-0.1513	0.4667	1		-0.08261	0.6579	1
ENSMUSG00000002280	67563	Ciao3	cytosolic iron-sulfur assembly component 3	17				-0.37194	-0.01033	0.38198	0.74107	0.68526	-0.59233	0.39062	0.2834	0.75695	-0.6994	-0.92904	-0.21434	neg	neg	-0.7048	0.04993	0.9998		0.3571	0.3759	1		-0.07041	0.8301	1		-1.062	0.003888	1		-0.02476	0.8793	0.974		-0.2366	0.3846	1		-0.01637	0.885	1
ENSMUSG00000018604	21386	Tbx3	T-box 3	5				-0.3716	-0.03804	0.72849	0.07857	-0.13977	0.87138	-0.71473	-0.21227	0.165	0.58654	0.26686	-0.40392	neg	neg	-0.3766	0.3139	0.9998		-0.5631	0.1166	1		-0.08633	0.6634	1		0.1865	0.4998	1		-0.6181	0.05065	0.435		0.589	0.03946	1		-0.1074	0.8166	1
ENSMUSG00000047867	231931	Gimap6	GTPase, IMAP family member 6	6				-0.37143	0.11768	-0.01198	0.60584	0.53291	0.29225	-0.44781	0.1155	-0.04236	0.79137	0.51985	-0.37716	neg	neg	-0.2641	0.3893	0.9998		0.1549	0.6743	1		0.1619	0.5827	1		-0.4191	0.1928	1		0.01523	0.9604	0.9913		0.04076	0.9339	1		-0.1011	0.5996	1
ENSMUSG00000027996	20319	Sfrp2	secreted frizzled-related protein 2	3				-0.37124	-0.16917	-0.00199	0.19226	0.0188	0.00951	0.58435	-0.72152	0.23721	-0.26056	-0.33626	-0.23211	neg	neg	-0.2749	0.4245	0.9998		-0.2573	0.4527	1		0.02607	0.9854	1		-0.01755	0.9947	1		-0.4019	0.1827	0.6513		0.1783	0.06135	1		0.4847	0.009713	1
ENSMUSG00000028008	58170	Asic5	acid-sensing (proton-gated) ion channel family member 5	3				-0.37085	0.05309	0.24834	0.52495	0.51003	0.13826	-0.49011	0.39875	NA	NA	NA	NA	neg	.	-0.3719	0.1416	0.9998		0.1332	0.7169	1		0.1415	0.2012	1		-0.5051	0.06496	1		-0.5684	0.0002674	0.06345		-0.03994	0.697	1		-0.1905	0.0153	1
ENSMUSG00000027709	72039	Mccc1	methylcrotonoyl-Coenzyme A carboxylase 1 (alpha)	3				-0.37082	0.03492	0.11531	0.28734	0.3985	0.15576	-0.27165	-0.23038	0.83777	-0.38216	-0.74746	-0.09868	neg	neg	-0.2457	0.4754	0.9998		0.07681	0.8257	1		-0.1537	0.5272	1		-0.3225	0.3441	1		-0.09716	0.6921	0.9217		0.1808	0.4805	1		0.1029	0.6651	1
ENSMUSG00000025473	11501	Adam8	a disintegrin and metallopeptidase domain 8	7				-0.37009	-0.42911	-0.09095	0.5293	0.37908	-0.60672	0.68508	-0.15607	0.61115	0.57719	-0.04302	-0.52478	neg	neg	-0.6631	0.02747	0.9576		-0.03786	0.9312	1		0.06345	0.9526	1		-0.6252	0.03503	1		-0.5656	0.06611	0.4822		-0.2196	0.1878	1		0.2372	0.3955	1
ENSMUSG00000113621	NA							-0.37001	-0.08454	-0.25089	0.69826	0.61719	0.58526	-0.48037	0.24686	0.08593	-0.36584	-0.3748	0.01476	neg	neg	-0.5914	0.04261	0.9998		0.2313	0.5779	1		-0.366	0.1971	1		-0.8227	0.009504	1		-0.01401	0.8205	0.9571		0.09767	0.8964	1		-0.3048	0.06351	1
ENSMUSG00000005125	17988	Ndrg1	N-myc downstream regulated gene 1	15				-0.36993	-0.42294	0.78732	0.06067	-0.37771	-0.21377	-0.27301	0.58526	0.38418	0.31191	-0.02477	-0.24675	neg	neg	-0.3229	0.2837	0.9998		-0.6211	0.05188	1		-0.03186	0.8734	1		0.2982	0.3135	1		-0.3812	0.08114	0.5139		-0.1663	0.4045	1		-0.3323	0.1294	1
ENSMUSG00000106818	NA							-0.36985	0.09849	-0.22832	0.43788	0.27463	-0.53768	0.15018	0.89792	-0.21997	-0.2591	0.08743	0.36911	neg	pos	-0.1525	0.3642	0.9998		-0.03817	0.8817	1		0.08267	0.8496	1		-0.1143	0.4543	1		-0.4975	0.008485	0.2426		-0.1722	0.07552	1		-0.1341	0.2595	1
ENSMUSG00000073795	381933	6430531B16Rik	RIKEN cDNA 6430531B16 gene	7				-0.36919	-0.1713	-0.3023	0.41878	0.17512	-0.20938	0.09787	0.03263	0.94487	-0.16299	-0.72364	-0.48769	neg	neg	-0.4015	0.1573	NA		-0.1607	0.6508	1		0.1152	0.7319	1		-0.2408	0.3521	1		-0.5966	0.01655	0.3018		-0.02904	0.8115	1		-0.01348	0.8915	1
ENSMUSG00000026199	52231	Ankzf1	ankyrin repeat and zinc finger domain containing 1	1				-0.36914	-0.06887	-0.08887	0.40321	0.29039	-0.14638	0.35602	-0.35174	0.58191	0.59361	-0.0306	-0.6182	neg	neg	-0.2083	0.56	0.9998		-0.008676	0.9826	1		0.09121	0.7583	1		-0.1997	0.5787	1		-0.1373	0.6445	0.9069		0.1546	0.4338	1		0.2536	0.282	1
ENSMUSG00000065102	NA							-0.36667	-0.2857	0.25366	0.11355	-0.3284	0.3494	-0.50445	0.06149	0.11068	0.37194	0.07363	-0.34628	neg	neg	-0.02824	0.856	NA		-0.05615	0.6788	1		-0.06248	0.7178	1		0.0279	0.7949	1		-0.01192	0.8592	NA		0.02587	0.8501	1		-0.02805	0.6094	1
ENSMUSG00000040838	NA							-0.36658	0.25703	-0.21239	0.44882	0.4176	0.7458	-0.33881	-0.35283	0.53688	-0.07471	-0.45296	-0.26505	neg	neg	-0.2764	0.3515	0.9998		0.1524	0.6789	1		-0.07901	0.2528	1		-0.4288	0.1704	1		-0.3908	0.1526	0.6168		0.4932	0.006574	1		0.1188	0.08754	1
ENSMUSG00000017737	17395	Mmp9	matrix metallopeptidase 9	2				-0.36646	-0.13581	0.14677	0.4799	0.2321	0.72074	-0.55727	-0.03543	0.66374	-0.34631	-0.65082	0.16016	neg	neg	-0.2552	0.3785	0.9998		-0.08186	0.8078	1		-0.03741	0.6364	1		-0.1734	0.5361	1		-0.3316	0.2152	0.6787		0.2092	0.4362	1		-0.149	0.2542	1
ENSMUSG00000043760	241035	Pkhd1	polycystic kidney and hepatic disease 1	1				-0.36598	0.09	-0.11929	-0.00256	-0.06371	0.35403	-0.33965	0.06651	0.51135	-0.06007	-0.40022	-0.20346	neg	neg	-0.1661	0.6112	0.9998		-0.3033	0.3009	1		0.06122	0.478	1		0.1373	0.5492	1		-0.7441	0.00448	0.2047		0.05406	0.8422	1		-0.06132	0.7278	1
ENSMUSG00000102774	NA							-0.36564	-0.0653	0.15961	-0.0516	-0.21475	0.68762	-0.52348	-0.2007	0.75791	-0.08513	-0.49136	-0.40358	neg	neg	-0.09876	0.7032	NA		-0.1763	0.4043	1		0.291	0.2767	1		0.07758	0.6057	1		-0.2009	0.4287	0.8175		0.1322	0.3194	1		-0.02892	0.8674	1
ENSMUSG00000027654	71878	Fam83d	family with sequence similarity 83, member D	2				-0.36547	0.26097	0.0207	0.15755	0.18203	0.32248	-0.13361	0.1605	-0.34656	0.18539	0.42519	-0.13482	neg	pos	-0.132	0.6803	0.9998		0.1484	0.6647	1		0.1868	0.9831	1		-0.2804	0.3815	1		-0.8727	8.821e-06	0.01017		0.02989	0.9006	1		-0.02824	0.8758	1
ENSMUSG00000070331	217341	Qrich2	glutamine rich 2	11				-0.36537	0.04498	-0.32242	0.40318	0.29576	-0.38196	0.75956	-0.48972	0.83284	-0.06819	-0.51992	-0.20084	neg	neg	-0.2615	0.3623	0.9998		-0.02811	0.9363	1		-0.2694	0.008687	1		-0.2334	0.4105	1		-0.1829	0.4429	0.8246		-0.03941	0.6271	1		0.2823	0.09089	1
ENSMUSG00000066735	69568	Vkorc1l1	vitamin K epoxide reductase complex, subunit 1-like 1	5				-0.36477	-0.04043	-0.04583	0.29699	0.07654	0.51379	-0.76208	0.50964	-0.18138	-0.77459	-0.40222	0.16289	neg	pos	-0.1775	0.5171	0.9998		0.04261	0.8802	1		-0.1139	0.5244	1		-0.2201	0.4208	1		-0.001776	0.9773	0.9955		-0.01555	0.8368	1		-0.5729	0.01506	1
ENSMUSG00000040296	230073	Ddx58	DEAD (Asp-Glu-Ala-Asp) box polypeptide 58	4				-0.36456	0.0139	-0.03941	0.09504	0.09922	0.40211	-0.18859	-0.02151	0.54643	-0.49605	-0.71453	-0.20772	neg	neg	-0.2609	0.4647	0.9998		-0.197	0.5849	1		0.08297	0.8222	1		-0.0639	0.8842	1		-0.3112	0.3077	0.7497		0.08118	0.7591	1		-0.01854	0.972	1
ENSMUSG00000042372	240590	Dmrt3	doublesex and mab-3 related transcription factor 3	19				-0.36356	-0.11821	-0.06213	0.32081	-0.0377	0.30502	-0.0819	0.10479	-0.24602	0.74604	0.65959	-0.41901	neg	neg	-0.2539	0.4195	NA		-0.2295	0.4622	1		0.1516	0.3709	1		-0.02447	0.986	1		-0.5599	0.007696	0.2379		0.008664	0.9679	1		-0.01544	0.8829	1
ENSMUSG00000048582	14611	Gja3	gap junction protein, alpha 3	14				-0.36354	0.32024	0.22357	0.36158	0.33694	0.38537	-0.57332	-0.06172	0.09859	-0.09392	-0.23747	-0.26185	neg	neg	-0.1842	0.5853	0.9998		0.08946	0.7985	1		0.1616	0.7578	1		-0.2737	0.4149	1		-0.6788	0.008326	0.2426		0.1333	0.4462	1		-0.05347	0.6031	1
ENSMUSG00000072612	NA							-0.36265	0.23719	0.00795	0.21414	0.19226	0.42619	-0.23156	-0.19769	0.74353	-0.06099	-0.47046	-0.28861	neg	neg	-0.1018	0.7397	0.9998		-0.02416	0.9385	1		0.1482	0.9793	1		-0.07764	0.8029	1		-0.7516	3.791e-05	0.02733		0.171	0.3863	1		0.06782	0.6191	1
ENSMUSG00000034714	117160	Ttyh2	tweety family member 2	11				-0.36206	-0.46355	0.24778	0.36387	-0.14246	-0.05292	-0.17441	0.66816	0.52843	-0.70408	-0.82382	0.01108	neg	neg	-0.2831	0.3744	0.9998		-0.2425	0.4661	1		0.06994	0.8324	1		-0.04059	0.9156	1		-0.6108	0.01858	0.3132		-0.2044	0.3832	1		-0.3695	0.1557	1
ENSMUSG00000054874	104401	Pcnx3	pecanex homolog 3	19				-0.36198	-0.17159	-0.08974	0.08663	0.05566	-0.18488	-0.47123	0.7067	0.69716	-0.13045	-0.49039	-0.44648	neg	neg	-0.2431	0.4518	0.9998		-0.1445	0.6669	1		0.141	0.58	1		-0.09861	0.7716	1		-0.2552	0.3296	0.7624		-0.3108	0.1719	1		-0.686	0.00754	1
ENSMUSG00000028885	100340	Smpdl3b	sphingomyelin phosphodiesterase, acid-like 3B	4				-0.36092	0.09757	0.07607	0.20359	-0.07122	-0.13455	0.2025	-0.26915	-0.41949	-0.34973	0.06247	0.66376	neg	pos	-0.161	0.6321	0.9998		-0.1936	0.5548	1		0.06001	0.9931	1		0.03257	0.8774	1		-0.53	0.08019	0.5119		0.01708	0.822	1		0.1126	0.563	1
ENSMUSG00000034706	432611	Dnaic2	dynein, axonemal, intermediate chain 2	11				-0.35982	-0.29266	0.0367	0.16979	-0.17258	0.07271	-0.60035	0.51467	0.48334	-0.49689	-0.6018	0.12476	neg	neg	-0.296	0.4197	0.9998		-0.3922	0.2925	1		0.2731	0.4982	1		0.09615	0.7477	1		-1.056	0.001204	0.1213		-0.02408	0.759	1		-0.3732	0.1094	1
ENSMUSG00000026736	74629	4930426L09Rik	RIKEN cDNA 4930426L09 gene	2				-0.35908	-0.08131	-0.26802	0.12454	-0.0465	0.09513	0.0828	-0.35751	-0.11193	-0.25097	-0.1237	0.05598	neg	pos	-0.1924	0.5254	NA		-0.2323	0.4086	1		-0.005091	0.09975	1		0.03995	0.801	1		-0.5532	0.02343	0.3371		0.07439	0.1568	1		0.08905	0.1439	1
ENSMUSG00000064682	NA							-0.35887	-0.41296	0.10115	0.2237	0.079	-0.35382	0.02875	0.60961	0.21422	0.61083	0.2975	-0.10915	neg	neg	-0.2773	0.3794	NA		-0.1378	0.6885	1		-0.5366	0.09655	1		-0.1395	0.6558	1		0.2908	0.5757	0.8813		-0.1123	0.4506	1		-0.1336	0.3322	1
ENSMUSG00000054459	26950	Vsnl1	visinin-like 1	12				-0.35822	-0.2958	0.75705	0.21707	-0.06391	-0.59369	0.54734	-0.23184	-0.06821	-0.8505	-0.52735	0.30219	neg	pos	-0.3089	0.2443	0.9998		-0.3274	0.2422	1		-0.01419	0.9551	1		0.0185	0.9305	1		-0.1348	0.527	0.8611		-0.03884	0.8342	1		0.2011	0.2333	1
ENSMUSG00000037544	218977	Dlgap5	DLG associated protein 5	14				-0.35733	-0.12247	-0.14054	0.13578	-0.02408	0.09159	-0.35437	0.00577	-0.07608	0.83731	0.65669	-0.12298	neg	pos	-0.2338	0.4371	NA		-0.2591	0.3442	1		0.1125	0.6364	1		0.02521	0.8109	1		-0.5669	0.009548	0.2545		0.02942	0.8102	1		-0.02432	0.6196	1
ENSMUSG00000040620	216877	Dhx33	DEAH (Asp-Glu-Ala-His) box polypeptide 33	11				-0.35636	0.18764	-0.12804	0.36934	0.21812	-0.14028	0.19236	-0.29153	0.56437	0.65547	0.04392	-0.5795	neg	neg	-0.1646	0.6571	0.9998		0.01574	0.9653	1		-0.2541	0.3487	1		-0.1804	0.6257	1		-0.1281	0.6341	0.9041		0.04151	0.8204	1		0.1314	0.615	1
ENSMUSG00000029438	77045	Bcl7a	B cell CLL/lymphoma 7A	5				-0.35627	-0.10955	0.0281	0.23322	0.28367	0.32313	0.02293	-0.29159	0.44986	-0.44725	-0.6925	-0.3166	neg	neg	-0.1579	0.5904	0.9998		0.01745	0.9536	1		0.1093	0.6407	1		-0.1753	0.5503	1		-0.1593	0.5196	0.8575		0.1046	0.6429	1		0.1026	0.6579	1
ENSMUSG00000035435	381072	Abca17	ATP-binding cassette, sub-family A (ABC1), member 17	17				-0.35573	0.0792	-0.16828	0.08636	-0.02655	0.39306	-0.42896	0.29138	0.8519	-0.2182	-0.65229	-0.2646	neg	neg	-0.1984	0.5709	0.9998		-0.2478	0.4723	1		0.2631	0.3883	1		0.04937	0.8385	1		-0.9762	0.0005444	0.09062		0.008721	0.9773	1		-0.0525	0.4309	1
ENSMUSG00000032220	71602	Myo1e	myosin IE	9				-0.35351	0.09141	-0.09294	0.31173	0.38263	0.5799	-0.43244	-0.28656	-0.12853	-0.89874	-0.45627	0.50592	neg	pos	-0.1984	0.598	0.9998		0.007455	0.9818	1		-0.1976	0.5099	1		-0.2059	0.5834	1		0.007382	0.9579	0.9911		0.3392	0.1667	1		0.03801	0.678	1
ENSMUSG00000087141	433022	Plcxd2	phosphatidylinositol-specific phospholipase C, X domain containing 2	16				-0.35339	-0.28189	0.77083	0.28616	-0.25568	0.35314	-0.38157	0.17673	0.18359	-0.92881	-0.72065	0.21471	neg	pos	-0.3747	0.1912	0.9998		-0.3441	0.2533	1		-0.2517	0.2632	1		-0.03053	0.9338	1		-0.1394	0.5086	0.8546		0.05534	0.8211	1		-0.166	0.448	1
ENSMUSG00000081063	NA							-0.35333	0.26425	0.10831	-0.00976	-0.0792	0.03356	-0.07615	0.10264	NA	NA	NA	NA	pos	.	0.03829	0.9207	0.9998		-0.08246	0.7388	1		0	1	1		0.1207	0.6486	1		-0.4082	4.167e-06	0.006404		0.01824	0.9335	1		-0.01332	0.9459	1
ENSMUSG00000018362	16647	Kpna2	karyopherin (importin) alpha 2	11				-0.3529	-0.04437	-0.23337	0.28268	0.05201	-0.36914	0.00493	0.446	-0.5597	-0.354	0.14665	0.68549	neg	pos	-0.1351	0.4863	NA		-0.03282	0.8964	1		-0.2509	0.1682	1		-0.1023	0.5783	1		0.0207	0.8975	0.978		-0.05964	0.5806	1		-0.05546	0.5952	1
ENSMUSG00000065954	320165	Tacc1	transforming, acidic coiled-coil containing protein 1	8				-0.35278	-0.50326	0.65301	-0.2377	-0.74503	-0.22263	0.47366	-0.00079	-0.16121	-0.76195	-0.36361	0.29348	neg	pos	-0.1018	0.5753	0.9998		-0.3538	0.07238	1		0.1405	0.1691	1		0.252	0.1746	1		-0.05575	0.6172	0.8974		-0.1091	0.5244	1		0.02429	0.8993	1
ENSMUSG00000109722	100038555	Gm10578	predicted gene 10578	7				-0.35147	-0.16054	-0.04117	0.07516	-0.14687	-0.25497	-0.19217	0.75738	0.51104	-0.06527	-0.40486	-0.20051	neg	neg	-0.1208	0.6883	NA		-0.1874	0.5089	1		0.06877	0.4485	1		0.06661	0.7592	1		-0.5097	0.005104	0.2145		-0.0321	0.5881	1		-0.04753	0.4552	1
ENSMUSG00000109715	NA							-0.35144	0.08399	-0.14151	0.30533	0.06684	-0.37694	0.00733	0.73158	-0.44406	0.74002	0.68356	-0.49731	neg	neg	-0.1485	0.6521	0.9998		-0.06598	0.8452	1		-0.0879	0.6691	1		-0.08257	0.8097	1		-0.2035	0.4718	0.8381		-0.2503	0.2102	1		-0.2691	0.1601	1
ENSMUSG00000036873	66421	2410004B18Rik	RIKEN cDNA 2410004B18 gene	3				-0.35126	-0.38887	0.18136	0.36956	-0.32575	-0.01985	-0.367	0.72718	0.10338	-0.85985	-0.55477	0.31574	neg	pos	-0.2643	0.4295	0.9998		-0.1756	0.6132	1		0.1239	0.6171	1		-0.0887	0.8049	1		-0.2052	0.4222	0.8135		-0.2904	0.2048	1		-0.4964	0.04717	1
ENSMUSG00000046593	320500	Tmem215	transmembrane protein 215	4				-0.35099	-0.1406	0.55075	0.0448	-0.48292	0.46014	-0.17245	0.12286	-0.55379	-0.39178	0.0906	0.15534	neg	pos	-0.2321	0.5141	0.9998		-0.6344	0.07983	1		0.3196	0.3907	1		0.4023	0.222	1		-1.062	0.001166	0.1189		0.1123	0.7232	1		-0.08571	0.7738	1
ENSMUSG00000002949	21856	Timm44	translocase of inner mitochondrial membrane 44	8				-0.35032	-0.43725	0.26516	-0.33773	-0.93684	-0.04835	-0.36243	0.14192	0.13442	0.81728	0.43664	-0.25515	neg	neg	-0.108	0.6725	0.9998		-0.7986	0.006878	1		0.09824	0.6128	1		0.6906	0.01411	1		-0.03897	0.8084	0.9527		-0.0005083	0.9522	1		-0.1686	0.5267	1
ENSMUSG00000071176	234094	Arhgef10	Rho guanine nucleotide exchange factor (GEF) 10	8				-0.34949	0.04761	0.26641	0.11074	0.2178	-0.10728	0.2323	0.18657	0.53196	-0.28668	-0.53746	0.17218	neg	neg	-0.09897	0.7428	0.9998		-0.07283	0.8173	1		0.02706	0.9171	1		-0.02615	0.9361	1		-0.2119	0.3604	0.7797		-0.09391	0.6917	1		-0.05066	0.8243	1
ENSMUSG00000043060	623046	Fscb	fibrous sheath CABYR binding protein	12				-0.34948	-0.0863	-0.14091	0.23585	0.08817	-0.25635	0.39393	0.12639	NA	NA	NA	NA	neg	.	-0.2575	0.3251	0.9998		-0.1872	0.5078	1		0.09518	0.5487	1		-0.0703	0.7836	1		-0.4922	0.009078	0.2473		-0.09048	0.1992	1		0.01658	0.9828	1
ENSMUSG00000107606	NA							-0.34906	0.13369	-0.28552	0.43547	0.48313	0.50571	-0.68181	0.2025	0.88782	-0.14534	-0.65513	-0.47022	neg	neg	-0.2336	0.4088	0.9998		0.05123	0.8797	1		-0.08912	0.2449	1		-0.2849	0.3245	1		-0.4943	0.08545	0.5239		0.09144	0.7866	1		-0.1436	0.2037	1
ENSMUSG00000113679	100038713	Gm10432	predicted gene 10432	12				-0.34899	-0.22292	0.71406	0.25463	-0.22581	-0.40475	0.42822	-0.25867	0.35622	-0.45509	-0.41075	0.01771	neg	neg	-0.3245	0.334	0.9998		-0.3474	0.2753	1		0.318	0.2762	1		0.02289	0.8374	1		-0.8567	0.005106	0.2145		0.01235	0.7796	1		0.1433	0.4369	1
ENSMUSG00000028610	56296	Dmrtb1	DMRT-like family B with proline-rich C-terminal, 1	4				-0.34895	0.02607	-0.07445	0.53066	0.50245	-0.32135	0.20142	-0.23406	-0.48438	-0.44861	0.00989	0.19163	neg	pos	-0.5483	0.06571	0.9998		0.395	0.3453	1		-0.08469	0.7641	1		-0.9433	0.004902	1		-0.02484	0.8914	0.9768		0.01107	0.7831	1		0.1064	0.4883	1
ENSMUSG00000079554	213043	Aox2	aldehyde oxidase 2	1				-0.34876	-0.0372	-0.21273	0.43731	0.24861	0.71752	-0.74761	-0.04122	0.25343	0.53715	0.15346	-0.26072	neg	neg	-0.3714	0.206	0.9998		-0.142	0.6891	1		-0.0005967	0.03551	1		-0.2294	0.4032	1		-0.6525	0.01078	0.2676		0.168	0.4576	1		-0.09619	0.4155	1
ENSMUSG00000038112	244810	AW551984	expressed sequence AW551984	9				-0.34867	-0.51935	0.4475	0.04077	-0.32742	0.79288	-0.54819	-0.39575	-0.59543	-0.5634	0.0288	0.41981	neg	pos	-0.1976	0.4014	0.9998		-0.2869	0.2518	1		-0.07954	0.6383	1		0.08932	0.6991	1		0.1403	0.4434	0.8247		0.3007	0.06505	1		0.1084	0.5042	1
ENSMUSG00000035277	11878	Arx	aristaless related homeobox	X				-0.34832	0.25014	0.03832	0.22113	0.01549	-0.04562	-0.08582	-0.07285	0.31676	-0.28649	-0.3971	-0.41467	neg	neg	-0.1021	0.7711	0.9998		-0.08293	0.8189	1		0.3146	0.3134	1		-0.01912	0.9641	1		-0.2586	0.4398	0.8233		0.09026	0.6522	1		0.06135	0.7278	1
ENSMUSG00000022814	22247	Umps	uridine monophosphate synthetase	16				-0.34719	-0.55761	0.32886	0.58706	-0.05666	0.35339	-0.08878	-0.3876	-0.86952	-0.15547	0.44078	0.33759	neg	pos	-0.4526	0.2141	0.9998		-0.2819	0.4541	1		-0.1797	0.5287	1		-0.1707	0.6619	1		-0.1544	0.5229	0.8596		0.1369	0.5835	1		0.116	0.6388	1
ENSMUSG00000107559	NA							-0.34711	-0.01801	0.02245	0.20339	0.04223	0.08983	-0.25458	-0.11975	NA	NA	NA	NA	neg	.	-0.1532	0.583	NA		-0.1421	0.6004	1		0.05893	0.6212	1		-0.01102	0.9898	1		-0.422	0.00614	0.2208		0.02732	0.7348	1		0.00131	0.9776	1
ENSMUSG00000064585	NA							-0.34701	-0.23991	0.28095	-0.00342	-0.41233	-0.3702	-0.00753	0.28339	0.72987	0.18157	-0.33139	-0.38816	neg	neg	-0.0486	0.8519	0.9998		-0.2894	0.2595	1		-0.1744	0.5625	1		0.2408	0.3096	1		-0.01427	0.8347	0.9624		-0.07519	0.6531	1		-0.06755	0.6754	1
ENSMUSG00000085995	NA							-0.34698	0.19819	0.04117	0.15907	0.03068	0.63717	-0.68809	0.06132	NA	NA	NA	NA	neg	.	-0.105	0.7398	0.9998		-0.1271	0.6818	1		0.08786	0.3748	1		0.0221	0.9151	1		-0.6758	0.00196	0.1514		0.1165	0.5911	1		-0.08023	0.4521	1
ENSMUSG00000030337	22317	Vamp1	vesicle-associated membrane protein 1	6				-0.34636	-0.12768	0.28836	0.08331	-0.2755	-0.64268	0.35581	0.4911	0.21555	-0.31722	-0.36905	0.16367	neg	neg	-0.2282	0.4808	0.9998		-0.437	0.2013	1		-0.224	0.3814	1		0.2089	0.5081	1		-0.1895	0.4365	0.8213		-0.533	0.03885	1		-0.2156	0.364	1
ENSMUSG00000049577	22761	Zfpm1	zinc finger protein, multitype 1	8				-0.34619	0.07952	0.3443	-0.09446	-0.13341	0.48913	-0.43956	0.11013	0.84487	-0.17599	-0.59908	-0.13655	neg	neg	-0.05248	0.8608	0.9998		-0.3828	0.2901	1		0.3926	0.24	1		0.3304	0.3403	1		-0.8332	0.009971	0.2572		0.09666	0.7806	1		-0.1271	0.659	1
ENSMUSG00000000544	59290	Gpa33	glycoprotein A33 (transmembrane)	1				-0.34552	0.17649	-0.26448	0.4319	0.37061	-0.25482	-0.15336	0.64412	0.72114	-0.05566	-0.43942	-0.20413	neg	neg	-0.2301	0.3668	0.9998		0.05052	0.8775	1		0.119	0.4502	1		-0.2806	0.2872	1		-0.495	0.003394	0.1853		-0.06397	0.5531	1		-0.09723	0.1302	1
ENSMUSG00000033009	270086	Ogfod1	2-oxoglutarate and iron-dependent oxygenase domain containing 1	8				-0.34551	-0.38473	0.79706	0.25015	-0.3373	0.24305	0.0721	-0.69069	0.21801	-0.88438	-0.68935	0.13817	neg	pos	-0.3722	0.1524	0.9998		-0.4113	0.1346	1		-0.02065	0.9128	1		0.03904	0.8646	1		-0.2997	0.1522	0.6164		0.3328	0.07172	1		0.3757	0.05225	1
ENSMUSG00000035458	21954	Tnni3	troponin I, cardiac 3	7				-0.34551	-0.2558	-0.27243	0.34671	0.05369	0.53096	-0.11173	-0.23413	0.57777	0.55298	0.00205	-0.33079	neg	neg	-0.2189	0.3037	NA		-0.08229	0.7744	1		0.07158	0.7435	1		-0.1366	0.4701	1		-0.3352	0.08892	0.531		0.08587	0.1785	1		0.02664	0.3406	1
ENSMUSG00000068327	21909	Tlx2	T cell leukemia, homeobox 2	6				-0.34538	0.1586	-0.338	0.21687	0.13194	0.06957	0.14527	0.12138	-0.3251	0.51419	0.56843	0.31379	neg	pos	-0.2447	0.4954	0.9998		-0.1549	0.6728	1		0.119	0.8477	1		-0.08973	0.8196	1		-0.9572	0.00115	0.1189		-0.02714	0.851	1		-0.01523	0.9011	1
ENSMUSG00000025422	216439	Agap2	ArfGAP with GTPase domain, ankyrin repeat and PH domain 2	10				-0.34453	-0.34323	0.66901	0.37282	0.04075	-0.10571	0.05172	0.31299	0.56885	0.41463	-0.04099	-0.2853	neg	neg	-0.4086	0.1212	0.9998		-0.2534	0.3601	1		0.1936	0.355	1		-0.1551	0.5687	1		-0.564	0.008903	0.2468		-0.1454	0.3852	1		-0.1406	0.42	1
ENSMUSG00000030701	27276	Plekhb1	pleckstrin homology domain containing, family B (evectins) member 1	7				-0.34384	-0.16506	0.72092	0.07219	-0.12316	-0.27099	0.02768	0.32813	-0.90663	-0.01654	0.6055	0.67338	neg	pos	-0.2154	0.41	0.9998		-0.3458	0.2131	1		0.2604	0.1764	1		0.1304	0.6117	1		-0.5187	0.01082	0.2676		-0.1394	0.4546	1		-0.1562	0.4238	1
ENSMUSG00000026255	98363	Efhd1	EF hand domain containing 1	1				-0.34355	0.0829	0.63766	0.1174	-0.08721	-0.45045	0.5731	0.26151	-0.19296	-0.61668	-0.29798	0.35718	neg	pos	-0.2899	0.4208	0.9998		-0.2656	0.4613	1		0.04155	0.9662	1		-0.0243	0.9875	1		-0.4381	0.1609	0.6292		-0.2883	0.3057	1		0.02904	0.9866	1
ENSMUSG00000106491	NA							-0.34352	-0.0823	0.148	0.7305	0.70931	0.13098	-0.63963	0.21266	0.80393	-0.31239	-0.6444	0.03502	neg	neg	-0.3903	0.09424	NA		0.1571	0.6716	1		0.5862	0.06658	1		-0.5475	0.03639	1		-0.2337	0.4903	0.8473		0.07317	0.8422	1		-0.1326	0.2595	1
ENSMUSG00000039943	18798	Plcb4	phospholipase C, beta 4	2				-0.3434	-0.33569	0.68236	0.43545	0.16064	-0.06906	0.09922	-0.37861	-0.63858	0.67364	0.79077	-0.10679	neg	pos	-0.4425	0.09313	0.9998		-0.2039	0.4611	1		-0.06819	0.749	1		-0.2386	0.3745	1		-0.2136	0.3328	0.764		0.09149	0.5405	1		0.1308	0.4074	1
ENSMUSG00000046694	100342	Tent5b	terminal nucleotidyltransferase 5B	4				-0.34282	-0.01286	-0.26447	0.20889	0.08069	-0.20666	-0.20029	0.31349	-0.03276	-0.33146	-0.11115	0.16321	neg	pos	-0.3	0.3547	0.9998		-0.2455	0.4546	1		0.1249	0.8871	1		-0.05448	0.9026	1		-0.7921	0.005043	0.2141		-0.01971	0.8159	1		-0.05479	0.5687	1
ENSMUSG00000044340	98432	Phlpp1	PH domain and leucine rich repeat protein phosphatase 1	1				-0.34245	-0.00808	0.19015	-0.30354	-0.57076	-0.21584	-0.19317	0.55667	0.45279	-0.41076	-0.5447	0.33113	neg	pos	-0.01829	0.9175	0.9998		-0.2778	0.1781	1		0.02401	0.8627	1		0.2595	0.1827	1		-0.4028	0.002741	0.1731		-0.1618	0.3323	1		-0.2087	0.2358	1
ENSMUSG00000029074	330010	Ttll10	tubulin tyrosine ligase-like family, member 10	4				-0.34244	0.18852	0.01586	0.02517	-0.14171	0.51819	-0.2225	-0.02948	NA	NA	NA	NA	neg	.	-0.008567	0.9565	0.9998		-0.1312	0.6185	1		0.1162	0.429	1		0.1226	0.6335	1		-0.5167	0.0002616	0.06345		0.05915	0.6103	1		-0.01797	0.8622	1
ENSMUSG00000024798	15566	Htr7	5-hydroxytryptamine (serotonin) receptor 7	19				-0.34229	-0.16602	0.70065	0.29514	0.11886	-0.73801	0.64908	0.22578	0.67316	0.08339	-0.38512	-0.71951	neg	neg	-0.5242	0.1542	0.9998		-0.3072	0.4209	1		0.0465	0.8826	1		-0.217	0.5757	1		-0.313	0.2793	0.7302		-0.512	0.06453	1		0.02733	0.9691	1
ENSMUSG00000065050	NA							-0.34171	-0.26921	0.81195	0.23594	-0.27436	0.28603	-0.50693	-0.0819	-0.06451	0.09124	0.20032	0.21358	neg	pos	-0.06025	0.7316	NA		-0.07743	0.632	1		-0.02884	0.6875	1		0.01718	0.8674	1		-0.02268	0.8119	NA		0.04019	0.6848	1		0	1	1
ENSMUSG00000034320	13521	Slc26a2	solute carrier family 26 (sulfate transporter), member 2	18				-0.34131	-0.05502	0.15826	-0.33269	-0.63508	0.43464	-0.29652	0.33699	0.74591	-0.61707	-0.84281	0.0212	neg	neg	-0.006974	0.924	0.9998		-0.8543	0.01469	1		-0.2872	0.2127	1		0.8473	0.01251	1		-0.8384	0.006011	0.2204		0.01856	0.9356	1		-0.2788	0.2803	1
ENSMUSG00000032485	235623	Scap	SREBF chaperone	9				-0.34126	-0.23926	0.63413	-0.09875	-0.32281	0.38098	0.13651	-0.44086	-0.86976	0.5643	0.89178	0.1348	neg	pos	-0.1851	0.5386	0.9998		-0.4461	0.1667	1		0.2654	0.2044	1		0.261	0.3881	1		-0.06784	0.7438	0.9371		0.2307	0.2846	1		0.2272	0.3067	1
ENSMUSG00000059854	244653	Hydin	HYDIN, axonemal central pair apparatus protein	8				-0.34096	-0.24035	0.07978	0.23576	-0.05224	0.19907	-0.60671	0.57761	0.77279	0.3827	-0.24199	-0.49711	neg	neg	-0.3922	0.2921	0.9998		-0.2757	0.4693	1		0.02873	0.6743	1		-0.1165	0.7812	1		-1.07	0.001056	0.1144		-0.09373	0.5881	1		-0.4969	0.05744	1
ENSMUSG00000027936	74343	Crtc2	CREB regulated transcription coactivator 2	3				-0.34045	-0.03508	-0.17838	0.77023	0.72284	0.20866	-0.44217	0.13187	0.66032	-0.36664	-0.55284	-0.06562	neg	neg	-0.5748	0.09411	0.9998		0.3463	0.327	1		-0.07321	0.7922	1		-0.9211	0.006827	1		-0.01653	0.9223	0.9833		0.08057	0.8739	1		-0.2116	0.3967	1
ENSMUSG00000081455	NA							-0.34033	0.03902	-0.16556	0.60383	0.43441	0.43801	-0.60141	-0.07062	0.1026	-0.14289	-0.15921	-0.01117	neg	pos	-0.2646	0.1231	NA		0.1095	0.7448	1		0.06081	0.8156	1		-0.3742	0.06304	1		-0.1672	0.4398	0.8233		0.1893	0.3759	1		-0.105	0.1104	1
ENSMUSG00000086459	NA							-0.3401	-0.16358	-0.23652	0.22228	-0.07254	0.16655	-0.32083	0.21736	-0.33417	0.71808	0.68999	0.05738	neg	pos	-0.2249	0.4676	NA		-0.2175	0.4763	1		0.01734	0.8831	1		-0.007409	0.9685	1		-0.3812	0.1482	0.6109		-0.03619	0.7535	1		-0.1621	0.3108	1
ENSMUSG00000041477	319618	Dcp1b	decapping mRNA 1B	6				-0.34006	0.27822	-0.08029	0.19581	0.22163	0.10454	-0.61417	0.46425	0.67584	-0.28264	-0.68544	-0.18598	neg	neg	-0.06321	0.8628	0.9998		-0.001961	0.9958	1		0.1607	0.9641	1		-0.06124	0.8673	1		-1.23	0.00016	0.04918		-0.06003	0.6766	1		-0.4629	0.07475	1
ENSMUSG00000021662	110596	Arhgef28	Rho guanine nucleotide exchange factor (GEF) 28	13				-0.33979	-0.19022	0.51892	0.36264	0.06668	0.53179	-0.33455	-0.16203	0.23217	0.7382	0.33461	-0.48562	neg	neg	-0.3457	0.2601	0.9998		-0.2179	0.4968	1		0.136	0.5752	1		-0.1278	0.6922	1		-0.6295	0.007501	0.2371		0.2886	0.2524	1		0.1072	0.6313	1
ENSMUSG00000013539	27883	Tango2	transport and golgi organization 2	16				-0.33956	-0.09598	0.49053	0.45434	0.33195	-0.13207	0.09711	-0.07707	0.76495	-0.08606	-0.56312	-0.38161	neg	neg	-0.4262	0.243	0.9998		0.04744	0.8981	1		0.08566	0.7289	1		-0.4736	0.1935	1		0.00409	0.9753	0.9955		0.05394	0.8121	1		0.08168	0.7401	1
ENSMUSG00000025203	20250	Scd2	stearoyl-Coenzyme A desaturase 2	19				-0.33874	-0.41405	0.75538	0.05285	-0.30985	-0.66044	0.31753	0.57767	-0.46585	-0.64041	-0.16182	0.38711	neg	pos	-0.2359	0.2639	0.9998		-0.4092	0.06916	1		-0.002346	0.9866	1		0.1733	0.4089	1		-0.2322	0.1665	0.6341		-0.3056	0.02159	1		-0.1973	0.1524	1
ENSMUSG00000094226	NA							-0.3387	0.09416	-0.11688	0.32218	0.17109	0.35036	0.12486	-0.26838	NA	NA	NA	NA	neg	.	-0.2088	0.4187	0.9998		-0.09385	0.7539	1		0.06746	0.7637	1		-0.115	0.6365	1		-0.4415	0.007073	0.2321		0.05996	0.1597	1		0.08885	0.1274	1
ENSMUSG00000049422	103172	Chchd10	coiled-coil-helix-coiled-coil-helix domain containing 10	10				-0.33866	-0.50225	0.40773	0.12083	-0.36771	-0.31653	0.18658	-0.01279	0.36691	-0.90067	-0.83598	0.15158	neg	neg	-0.2435	0.4132	0.9998		-0.3757	0.2324	1		0.16	0.454	1		0.1322	0.6461	1		-0.2135	0.3406	0.7689		-0.04311	0.879	1		0.1476	0.5318	1
ENSMUSG00000051747	22138	Ttn	titin	2				-0.33809	0.28734	-0.15544	0.28979	0.25498	0.37833	-0.21314	-0.03466	0.56717	0.38795	-0.09206	-0.13313	neg	neg	-0.1853	0.6153	0.9998		0.05944	0.8736	1		-0.06463	0.3378	1		-0.2448	0.5013	1		-0.8663	0.007435	0.2365		0.09769	0.7447	1		-0.04494	0.8933	1
ENSMUSG00000046282	384806	Adam20	a disintegrin and metallopeptidase domain 20	8				-0.33786	0.15271	0.09231	0.07776	-0.16688	0.36741	-0.68934	-0.03386	0.2517	-0.25113	-0.369	-0.09074	neg	neg	-0.07577	0.7882	0.9998		-0.1954	0.4462	1		0.08678	0.7713	1		0.1196	0.5851	1		-0.5147	0.0005688	0.09062		0.05274	0.648	1		-0.02774	0.5646	1
ENSMUSG00000031734	16373	Irx3	Iroquois related homeobox 3	8				-0.33646	0.20585	-0.04465	0.00123	-0.10279	-0.65958	0.86398	-0.15242	0.51598	-0.26785	-0.53585	-0.32834	neg	neg	-0.01992	0.9285	0.9998		-0.1633	0.5584	1		0.001945	0.7687	1		0.1434	0.5928	1		-0.2892	0.254	0.7128		-0.3075	0.2396	1		0.3426	0.2738	1
ENSMUSG00000054406	258704	Olfr411	olfactory receptor 411	11				-0.33612	0.28252	-0.10387	0.0973	0.14472	0.37159	-0.60115	0.08266	NA	NA	NA	NA	neg	.	-0.05045	0.8578	0.9998		0.02044	0.941	1		0.1027	0.3156	1		-0.07089	0.7963	1		-0.4643	5.203e-07	0.001599		0.0709	0.7265	1		-0.05641	0.5968	1
ENSMUSG00000087177	327744	E130307A14Rik	RIKEN cDNA E130307A14 gene	10				-0.33606	-0.0989	0.02377	-0.04834	-0.02017	0.61026	-0.26454	-0.35284	0.38845	0.26779	0.00203	-0.2618	neg	neg	-0.104	0.7384	0.9998		-0.226	0.4965	1		0.1615	0.5159	1		0.1221	0.6946	1		-0.2208	0.3965	0.8012		0.2249	0.3824	1		0.1254	0.5934	1
ENSMUSG00000012889	244550	Podnl1	podocan-like 1	8				-0.33577	0.19114	-0.17956	0.32105	0.24488	0.43586	-0.52987	-0.1621	-0.14133	0.79648	0.54619	-0.32306	neg	neg	-0.1464	0.6006	NA		-0.02618	0.9339	1		0.007158	0.5499	1		-0.1202	0.665	1		-0.4178	0.08884	0.531		0.1244	0.1517	1		0	1	1
ENSMUSG00000087088	NA							-0.33572	0.33254	-0.02433	0.07503	0.09318	0.22029	-0.1919	0.20081	-0.4342	0.45894	0.67194	0.47318	neg	pos	-0.02258	0.9596	0.9998		0.09949	0.7432	1		0.2494	0.6385	1		-0.1221	0.6885	1		-1.055	3.043e-07	0.001223		0.02631	0.9302	1		-0.03739	0.8479	1
ENSMUSG00000039865	213603	Slc44a3	solute carrier family 44, member 3	3				-0.33543	-0.02587	0.10205	0.16717	-0.08067	-0.49259	0.31461	0.40937	0.54749	-0.16888	-0.36093	-0.04511	neg	neg	-0.145	0.6484	0.9998		-0.1992	0.5122	1		-0.3713	0.1005	1		0.05424	0.8055	1		-0.06515	0.6883	0.9204		-0.2786	0.1807	1		-0.1604	0.4214	1
ENSMUSG00000030889	233813	Vwa3a	von Willebrand factor A domain containing 3A	7				-0.33508	-0.47561	0.21436	0.40074	0.10956	0.28067	-0.48711	0.19248	0.75689	-0.29945	-0.6923	-0.03483	neg	neg	-0.3809	0.3007	0.9998		-0.1544	0.69	1		0.1115	0.8566	1		-0.2265	0.5453	1		-0.6751	0.03607	0.3872		0.01563	0.9516	1		-0.1755	0.4643	1
ENSMUSG00000024180	60455	Tmem8	transmembrane protein 8	17				-0.33449	0.15379	0.21044	0.23198	0.18035	-0.28628	-0.01223	0.53741	0.75053	0.30853	-0.31255	-0.72232	neg	neg	-0.07321	0.8474	0.9998		0.02187	0.9522	1		-0.1947	0.4793	1		-0.09507	0.7985	1		-0.09386	0.7379	0.9364		-0.1748	0.4227	1		-0.2863	0.2207	1
ENSMUSG00000033453	235130	Adamts15	a disintegrin-like and metallopeptidase (reprolysin type) with thrombospondin type 1 motif, 15	9				-0.33396	0.0149	0.19934	-0.1586	-0.25136	-0.07573	-0.2343	0.44429	0.5979	-0.58001	-0.77678	0.15172	neg	neg	-0.06598	0.8262	0.9998		-0.3908	0.2326	1		-0.09171	0.6633	1		0.3248	0.2917	1		-0.434	0.1614	0.6294		-0.1232	0.5491	1		-0.159	0.454	1
ENSMUSG00000025571	217351	Tnrc6c	trinucleotide repeat containing 6C	11				-0.33392	0.04779	-0.26224	0.61565	0.60992	-0.78341	0.27776	0.73654	0.418	0.68914	0.17396	-0.39454	neg	neg	-0.3027	0.2464	0.9998		0.1982	0.4624	1		-0.2023	0.2287	1		-0.501	0.05259	1		0.1096	0.5658	0.8789		-0.591	0.006948	1		-0.3911	0.07444	1
ENSMUSG00000044966	319701	Fbxo48	F-box protein 48	11				-0.33355	0.06221	-0.13715	0.59857	0.61663	-0.44324	0.04011	0.66334	0.05078	-0.08316	-0.14522	-0.29882	neg	neg	-0.32	0.0146	NA		0.1408	0.6883	1		-0.1024	0.05537	1		-0.4608	0.004692	1		-0.2139	0.3334	0.7651		-0.1151	0.275	1		-0.08023	0.4923	1
ENSMUSG00000021134	20384	Srsf5	serine/arginine-rich splicing factor 5	12				-0.3334	-0.44695	0.09389	0.6099	0.50659	0.25853	-0.34042	-0.0592	0.37083	0.73624	0.18845	-0.45339	neg	neg	-0.3847	0.1107	0.9998		0.1307	0.6026	1		-0.237	0.1182	1		-0.5154	0.03204	1		0.2642	0.1161	0.5666		0.09894	0.6605	1		0.02466	0.9022	1
ENSMUSG00000051671	67892	Coa6	cytochrome c oxidase assembly factor 6	8				-0.33228	-0.13226	0.66109	0.04284	-0.44643	0.36759	0.09706	-0.55895	-0.9444	0.45959	0.91535	0.31255	neg	pos	-0.1599	0.6577	0.9998		-0.2563	0.4925	1		-0.1812	0.5535	1		0.09641	0.7705	1		0.08423	0.8655	0.9709		0.2391	0.3246	1		0.1936	0.4052	1
ENSMUSG00000053852	236798	Adgrg4	adhesion G protein-coupled receptor G4	X				-0.33222	-0.07805	-0.26606	0.40343	0.29117	-0.7145	0.47161	0.39826	0.29285	0.43474	0.06902	-0.20669	neg	neg	-0.25	0.3902	0.9998		-0.06311	0.8524	1		0.005653	0.08983	1		-0.1869	0.5105	1		-0.5052	0.02873	0.3647		-0.2395	0.0136	1		-0.02179	0.7968	1
ENSMUSG00000097872	NA							-0.33132	0.27007	-0.15993	0.35706	0.54554	-0.47972	-0.04309	0.83847	0.11329	0.7586	0.49027	-0.21668	neg	neg	-0.2496	0.4814	0.9998		0.1663	0.6586	1		0.2082	0.5888	1		-0.4159	0.2409	1		-0.633	0.03608	0.3872		-0.1904	0.2653	1		-0.2066	0.1892	1
ENSMUSG00000064367	17721	ND5	NADH dehydrogenase subunit 5	MT				-0.33099	-0.30242	0.71275	0.14697	-0.49026	0.0442	-0.24535	0.36711	-0.17905	0.92664	0.70173	-0.19874	neg	neg	-0.1088	0.4678	0.9998		-0.2002	0.211	1		-0.1485	0.265	1		0.09144	0.5412	1		-0.2354	0.1055	0.555		-0.1013	0.395	1		-0.1444	0.2517	1
ENSMUSG00000060275	100042150	Nrg2	neuregulin 2	18				-0.33091	0.17095	-0.14817	0.26794	0.39725	-0.39857	0.65009	-0.19586	-0.07	-0.73562	-0.47786	0.28027	neg	pos	-0.2889	0.438	0.9998		0.0142	0.9682	1		0.3889	0.2443	1		-0.3031	0.4147	1		-0.8396	0.009063	0.2473		-0.1691	0.6697	1		0.3681	0.2118	1
ENSMUSG00000071632	72307	2510002D24Rik	RIKEN cDNA 2510002D24 gene	16				-0.3307	0.04001	0.06697	0.18816	-0.15552	0.43874	-0.19714	-0.403	0.1476	-0.74039	-0.63498	0.00576	neg	neg	-0.09959	0.7805	0.9998		-0.1474	0.6885	1		-0.04681	0.9758	1		0.04777	0.8805	1		0.3169	0.3716	0.7874		0.2913	0.2413	1		0.1187	0.5329	1
ENSMUSG00000030134	70727	Rasgef1a	RasGEF domain family, member 1A	6				-0.33048	-0.51502	0.72971	-0.10155	-0.49223	-0.24123	0.33863	0.31856	-0.18642	-0.69097	-0.38064	0.11314	neg	pos	-0.2157	0.4184	0.9998		-0.5434	0.0581	1		-0.01054	0.959	1		0.3277	0.2239	1		-0.2099	0.2694	0.7232		-0.06701	0.6938	1		-0.03975	0.8178	1
ENSMUSG00000017417	72324	Plxdc1	plexin domain containing 1	11				-0.32996	-0.32358	0.42132	0.60105	0.26934	0.13634	0.0289	-0.08375	0.23498	0.64419	0.2165	-0.81908	neg	neg	-0.4887	0.1854	0.9998		0.03402	0.9272	1		-0.1545	0.5418	1		-0.5227	0.1563	1		-0.3489	0.2313	0.6939		0.1697	0.4935	1		0.1531	0.5359	1
ENSMUSG00000008200	55935	Fnbp4	formin binding protein 4	2				-0.32962	-0.08604	-0.21823	0.39506	0.15423	0.5362	-0.07071	-0.47528	0.54458	0.53714	-0.01576	-0.24674	neg	neg	-0.2942	0.3471	0.9998		-0.1294	0.6909	1		-0.01457	0.9291	1		-0.1648	0.608	1		-0.2921	0.2185	0.683		0.4131	0.09129	1		0.2893	0.2222	1
ENSMUSG00000046733	232431	Gprc5a	G protein-coupled receptor, family C, group 5, member A	6				-0.32928	0.04601	-0.1494	0.35856	0.25733	0.19716	0.02358	0.02031	NA	NA	NA	NA	neg	.	-0.282	0.3107	0.9998		-0.09065	0.7884	1		-0.04394	0.01809	1		-0.1913	0.4685	1		-0.5287	0.03609	0.3872		0.0001322	0.9934	1		0.002498	0.9769	1
ENSMUSG00000097100	NA							-0.32856	0.11359	-0.24536	0.06781	0.00157	-0.24165	0.29977	0.05811	-0.33568	0.94712	0.80398	-0.19524	neg	pos	-0.1326	0.6814	0.9998		-0.2552	0.3985	1		-0.1592	0.01321	1		0.1226	0.6222	1		-0.5577	0.05388	0.4453		-0.03967	0.6297	1		0.03636	0.7971	1
ENSMUSG00000005947	16407	Itgae	integrin alpha E, epithelial-associated	11				-0.32787	-0.10218	-0.21643	0.35237	0.06199	0.47553	-0.15373	-0.0103	0.78933	-0.19118	-0.54278	-0.10188	neg	neg	-0.3286	0.2945	0.9998		-0.2125	0.5267	1		0.1295	0.5292	1		-0.1161	0.7124	1		-0.4003	0.07339	0.4978		0.04216	0.6901	1		-0.002719	0.9558	1
ENSMUSG00000020676	20292	Ccl11	chemokine (C-C motif) ligand 11	11				-0.32743	-0.21651	-0.12837	0.62846	0.63878	-0.44653	0.11513	0.64635	0.04011	0.31665	0.27669	-0.16306	neg	pos	-0.3173	0.0188	NA		0.08851	0.7979	1		-0.07374	0.3074	1		-0.4058	0.00944	1		-0.3007	0.2153	0.6787		-0.08335	0.3167	1		-0.05057	0.6087	1
ENSMUSG00000036565	78339	Ttyh3	tweety family member 3	5				-0.32723	-0.14872	0.66679	0.53881	0.30169	-0.6306	0.62274	0.12286	-0.796	0.24045	0.63046	-0.0061	neg	pos	-0.3051	0.2302	0.9998		-0.01672	0.9506	1		0.1233	0.4954	1		-0.2884	0.2589	1		-0.218	0.2596	0.7156		-0.2268	0.2569	1		0.02025	0.945	1
ENSMUSG00000020973	109065	Dnaaf2	dynein, axonemal assembly factor 2	12				-0.32721	0.00297	-0.25749	0.18284	0.23348	0.63472	-0.86678	0.19222	-0.0154	-0.43052	-0.22237	0.64881	neg	pos	-0.4169	0.2488	0.9998		-0.2058	0.5906	1		-0.07701	0.2542	1		-0.2111	0.5648	1		-0.7765	0.01242	0.277		0.2236	0.5717	1		-0.3315	0.1291	1
ENSMUSG00000030994	71007	D7Ertd443e	DNA segment, Chr 7, ERATO Doi 443, expressed	7				-0.32708	-0.03416	0.64884	0.27078	0.13242	0.47094	-0.81221	0.04057	-0.24826	-0.27203	0.05104	0.03998	neg	pos	-0.2085	0.476	NA		-0.1042	0.742	1		-0.07492	0.7006	1		-0.1043	0.7197	1		-0.1576	0.5193	0.8573		0.3847	0.2717	1		-0.3621	0.1513	1
ENSMUSG00000025400	21334	Tac2	tachykinin 2	10				-0.32684	-0.07567	0.72344	0.50133	0.20748	-0.41446	0.27271	0.03657	0.36538	-0.07328	-0.38266	-0.35141	neg	neg	-0.279	0.07679	NA		-0.07479	0.8158	1		-0.0727	0.3687	1		-0.2042	0.1256	1		-0.009621	0.8669	0.971		-0.1941	0.4806	1		0.08232	0.8242	1
ENSMUSG00000020592	20969	Sdc1	syndecan 1	12				-0.3268	0.11234	-0.30506	0.09878	-0.01008	-0.064	0.36859	-0.10211	-0.40897	-0.45877	-0.01491	0.80938	neg	pos	-0.1324	0.6857	0.9998		-0.2536	0.417	1		0.1928	0.6175	1		0.1212	0.643	1		-0.808	0.004209	0.2007		-0.03618	0.932	1		0.08613	0.705	1
ENSMUSG00000060380	NA							-0.32643	-0.05133	0.11216	0.60167	0.47346	0.20912	0.10518	-0.00357	0.17593	-0.45906	-0.47867	0.0703	neg	neg	-0.4312	0.232	0.9998		0.3045	0.4474	1		-0.1174	0.548	1		-0.7357	0.04642	1		-0.5056	0.1133	0.5636		-0.004389	0.988	1		0.04319	0.8602	1
ENSMUSG00000045031	207175	Cetn4	centrin 4	3				-0.32621	-0.28671	-0.01286	-0.14083	-0.20038	0.79202	-0.72098	-0.11864	0.13519	-0.60865	-0.56772	0.00172	neg	neg	-0.1256	0.7173	0.9998		-0.3512	0.3342	1		-0.1613	0.5887	1		0.2256	0.5028	1		-0.1398	0.5861	0.885		0.4818	0.1089	1		-0.1545	0.6739	1
ENSMUSG00000054667	16370	Irs4	insulin receptor substrate 4	X				-0.32575	-0.51602	0.5032	0.18531	-0.23961	0.72631	-0.59276	-0.32982	-0.17398	-0.69843	-0.32649	0.14858	neg	pos	-0.1995	0.398	0.9998		-0.2555	0.3081	1		-0.03709	0.8404	1		0.056	0.806	1		-0.01868	0.8934	0.9771		0.3335	0.06577	1		0.01656	0.899	1
ENSMUSG00000025665	67071	Rps6ka6	ribosomal protein S6 kinase polypeptide 6	X				-0.32469	0.09391	0.50567	-0.05761	-0.23121	0.45181	-0.41674	-0.11423	-0.51558	-0.53919	-0.07134	0.23826	neg	pos	-0.1005	0.761	0.9998		-0.3731	0.3029	1		0.05185	0.85	1		0.2726	0.4262	1		-0.1782	0.5111	0.8554		0.258	0.3486	1		-0.01528	0.9912	1
ENSMUSG00000036466	214058	Megf11	multiple EGF-like-domains 11	9				-0.32459	-0.22664	0.75261	0.35176	-0.02	0.31894	-0.33226	0.17429	0.4284	0.12472	-0.20908	-0.3475	neg	neg	-0.689	0.05527	0.9998		-0.4595	0.2369	1		-0.1918	0.4806	1		-0.2294	0.5154	1		-0.429	0.1507	0.6133		0.09841	0.7437	1		-0.1525	0.5711	1
ENSMUSG00000027584	18389	Oprl1	opioid receptor-like 1	2				-0.32449	-0.66053	0.57801	0.24119	-0.47397	0.40257	-0.11828	-0.20743	-0.003	-0.90704	-0.59591	0.26687	neg	pos	-0.3014	0.2648	0.9998		-0.3708	0.1945	1		-0.1124	0.5383	1		0.06946	0.7844	1		-0.1126	0.5272	0.8612		0.1167	0.4931	1		0.06823	0.6926	1
ENSMUSG00000087231	320172	E230016M11Rik	RIKEN cDNA E230016M11 gene	6				-0.32449	-0.17064	0.45101	0.45848	0.32624	0.6997	-0.58002	0.07916	0.15069	-0.37399	-0.46857	-0.13808	neg	neg	-0.3685	0.3197	0.9998		-0.03931	0.9228	1		-0.3467	0.2897	1		-0.3292	0.375	1		0.1561	0.7575	0.9408		0.3159	0.3474	1		-0.2832	0.195	1
ENSMUSG00000100632	100037260	9430060I03Rik	RIKEN cDNA 9430060I03 gene	1				-0.32409	-0.12436	0.51446	0.56159	0.33324	-0.20661	-0.27839	0.44342	0.60324	-0.06377	-0.4847	-0.46646	neg	neg	-0.1105	0.4792	NA		-0.008514	0.9775	1		-0.3975	0.1845	1		-0.102	0.4997	1		0.2944	0.4835	0.8444		-0.02293	0.7905	1		-0.1011	0.3686	1
ENSMUSG00000058626	268958	Capn11	calpain 11	17				-0.32313	0.24435	-0.04505	0.40477	0.39051	-0.23669	-0.10655	0.0776	0.07929	0.71133	0.37298	-0.34592	neg	neg	-0.1752	0.525	0.9998		0.06402	0.8399	1		0.2699	0.2346	1		-0.2392	0.3961	1		-0.39	0.1059	0.5553		-0.004026	0.9404	1		-0.0321	0.8064	1
ENSMUSG00000062031	212974	Pgghg	protein glucosylgalactosylhydroxylysine glucosidase	7				-0.323	0.15733	0.07982	0.25992	0.13959	0.42064	-0.08976	-0.04457	0.24363	0.00878	-0.25345	-0.48973	neg	neg	-0.111	0.6764	NA		0.06959	0.8171	1		0.0439	0.8745	1		-0.1806	0.5078	1		-0.04375	0.8713	0.9716		0.1186	0.5021	1		0.003816	0.8722	1
ENSMUSG00000093983	NA							-0.32297	-0.48598	0.59068	0.48468	0.16764	-0.03131	-0.18214	0.11564	0.41608	0.51982	0.12859	-0.23711	neg	neg	-0.08707	0.5768	NA		-0.01531	0.935	1		-0.08518	0.5283	1		-0.07176	0.6405	1		0.04088	0.9172	NA		0.003196	0.989	1		-0.01418	0.7753	1
ENSMUSG00000034730	107831	Adgrb1	adhesion G protein-coupled receptor B1	15				-0.32286	-0.22235	0.63559	0.1862	0.12849	-0.23653	0.45627	0.10249	0.58505	-0.49273	-0.67455	-0.16072	neg	neg	-0.2112	0.3586	0.9998		-0.1598	0.5109	1		0.06528	0.6947	1		-0.05134	0.831	1		-0.3124	0.07046	0.4887		-0.08637	0.6297	1		0.04584	0.8086	1
ENSMUSG00000102579	NA							-0.32184	-0.61372	-0.1579	0.10362	-0.36775	0.6281	-0.82965	-0.16531	-0.17376	-0.27481	-0.09452	0.4934	neg	pos	-0.1502	0.5835	NA		-0.2299	0.2948	1		-0.1975	0.4216	1		0.07972	0.5621	1		-0.04789	0.71	0.9257		0.2733	0.1783	1		-0.09668	0.2974	1
ENSMUSG00000030523	17364	Trpm1	transient receptor potential cation channel, subfamily M, member 1	7				-0.32174	0.2774	0.08325	0.41737	0.46067	0.28865	-0.0158	-0.03867	0.73639	0.03031	-0.39493	-0.23405	neg	neg	-0.1922	0.5531	0.9998		0.2239	0.5362	1		0.2769	0.1799	1		-0.416	0.2108	1		-0.707	0.001941	0.151		0.0443	0.6816	1		0.02422	0.7658	1
ENSMUSG00000106864	71752	Gtf3c2	general transcription factor IIIC, polypeptide 2, beta	5				-0.32172	-0.03115	0.17075	0.15663	0.30855	0.15942	-0.30576	0.34274	0.73049	-0.56566	-0.75908	0.01683	neg	neg	-0.2104	0.5727	0.9998		-0.03593	0.9257	1		-0.3647	0.1877	1		-0.1745	0.6439	1		-0.1658	0.5395	0.8678		0.02318	0.9335	1		-0.2262	0.2498	1
ENSMUSG00000070880	14415	Gad1	glutamate decarboxylase 1	2				-0.32158	-0.42132	0.72664	0.26351	-0.00999	0.11776	-0.06059	-0.19167	0.15491	0.59014	0.28423	0.01121	neg	neg	-0.5161	0.1618	0.9998		-0.5532	0.1419	1		-0.2069	0.6133	1		0.03714	0.8623	1		0.2037	0.6829	0.9185		0.06709	0.7069	1		0.2133	0.4045	1
ENSMUSG00000066392	18191	Nrxn3	neurexin III	12				-0.32151	-0.31353	0.2872	0.14236	0.09674	-0.36489	0.22594	0.12965	0.37321	-0.8484	-0.75733	0.28001	neg	pos	-0.1482	0.5055	0.9998		-0.08293	0.7245	1		-0.2111	0.3052	1		-0.06532	0.7741	1		0.33	0.1347	0.5923		-0.2357	0.367	1		0.07906	0.794	1
ENSMUSG00000031511	54126	Arhgef7	Rho guanine nucleotide exchange factor (GEF7)	8				-0.32138	0.26875	-0.04843	0.46233	0.61491	-0.30274	-0.24939	0.6084	0.6597	-0.17693	-0.52433	-0.38249	neg	neg	-0.1834	0.4468	0.9998		0.1924	0.4399	1		-0.1335	0.3721	1		-0.3758	0.1137	1		-0.02756	0.8619	0.9698		-0.08585	0.6294	1		-0.1227	0.5151	1
ENSMUSG00000001665	103140	Gstt3	glutathione S-transferase, theta 3	10				-0.32119	0.15664	-0.25633	0.22075	0.09142	0.03869	0.1414	-0.32211	-0.06953	-0.26395	-0.03909	0.16006	neg	pos	-0.218	0.5458	0.9998		-0.05069	0.8919	1		0.5105	0.05754	1		-0.1673	0.6482	1		-0.8187	0.004539	0.2047		0.1117	0.4866	1		0.1387	0.434	1
ENSMUSG00000054057	77940	A930004D18Rik	RIKEN cDNA A930004D18 gene	2				-0.32113	-0.13895	-0.13872	-0.00295	-0.28165	0.45096	-0.37388	-0.66594	0.01322	0.26073	0.12439	-0.44638	neg	neg	-0.0899	0.7825	0.9998		-0.255	0.4393	1		-0.02532	0.9702	1		0.1651	0.5822	1		-0.004936	0.9039	0.9789		0.3191	0.005475	1		0.182	0.01562	1
ENSMUSG00000077704	100217461	Snord89	small nucleolar RNA, C/D box 89	1				-0.321	-0.45385	0.57053	0.29106	-0.02871	-0.67743	0.60306	0.36333	0.86057	-0.21877	-0.67897	-0.28558	neg	neg	-0.1012	0.613	NA		-0.07078	0.7408	1		-0.4578	0.2352	1		-0.03043	0.8808	1		0.5025	0.1998	0.6631		-0.08238	0.4288	1		-0.003879	0.905	1
ENSMUSG00000051224	245695	Tceanc	transcription elongation factor A (SII) N-terminal and central domain containing	X				-0.32094	-0.12955	0.22012	-0.23815	-0.3663	-0.24179	0.4746	-0.20156	-0.19527	-0.0484	-0.03867	-0.31332	pos	neg	0.01978	0.9991	0.9998		-0.3643	0.2693	1		-0.04247	0.5971	1		0.3841	0.2401	1		-0.7801	0.01592	0.2988		-0.07979	0.7998	1		0.1644	0.4741	1
ENSMUSG00000085953	NA							-0.32054	-0.09699	-0.21833	-0.04602	-0.34267	0.58311	-0.71166	-0.16587	0.00254	-0.23125	-0.24756	-0.21607	neg	neg	-0.1571	0.6031	NA		-0.3796	0.005413	1		-0.03217	0.5513	1		0.2225	0.01357	1		-0.444	0.09971	0.5473		0.09801	0.5123	1		-0.02391	0.9265	1
ENSMUSG00000026519	208795	Tmem63a	transmembrane protein 63a	1				-0.32049	0.29783	0.07146	0.60273	0.6595	-0.7638	0.67523	0.16589	0.14686	-0.72263	-0.58137	0.37651	neg	pos	-0.4483	0.2217	0.9998		0.5521	0.1657	1		0.2705	0.4412	1		-1	0.007132	1		-0.5529	0.09689	0.5418		-0.3778	0.1672	1		0.07854	0.8906	1
ENSMUSG00000034452	214111	Slc24a1	solute carrier family 24 (sodium/potassium/calcium exchanger), member 1	9				-0.31991	-0.03097	-0.11347	0.745	0.66544	-0.16602	0.26951	-0.12334	0.49678	-0.11047	-0.41725	-0.19647	neg	neg	-0.3925	0.0166	NA		0.1787	0.6386	1		0.3674	0.08041	1		-0.5711	0.004652	1		-0.4819	0.03522	0.3846		-0.02213	0.9304	1		0.1065	0.3737	1
ENSMUSG00000021686	11774	Ap3b1	adaptor-related protein complex 3, beta 1 subunit	13				-0.31901	-0.56595	0.26638	0.34518	-0.30262	-0.71367	0.8982	-0.01289	-0.10585	-0.81259	-0.45585	0.55514	neg	pos	-0.3031	0.2951	0.9998		-0.3634	0.2338	1		0.02376	0.9271	1		0.06029	0.8196	1		-0.4155	0.0545	0.4474		-0.337	0.1687	1		0.2349	0.3575	1
ENSMUSG00000094665	NA							-0.31897	0.02412	0.33167	0.45477	0.25348	-0.11368	-0.31615	0.21459	-0.19267	0.87064	0.66159	-0.27064	neg	neg	-0.05025	0.694	NA		-0.00809	0.9915	1		0.04954	0.7531	1		-0.04216	0.7041	1		-0.009545	0.9505	NA		0.0105	0.9812	1		-0.0295	0.6694	1
ENSMUSG00000020374	74563	Rasgef1c	RasGEF domain family, member 1C	11				-0.31874	-0.10186	0.43528	0.09821	-0.1297	-0.3188	0.11161	0.41662	-0.53443	-0.07649	0.23873	0.2403	neg	pos	-0.3395	0.3497	0.9998		-0.3868	0.2985	1		0.2208	0.5713	1		0.04731	0.8579	1		-0.9451	0.002956	0.1817		-0.1927	0.4631	1		-0.07967	0.7198	1
ENSMUSG00000031688	18997	Pou4f2	POU domain, class 4, transcription factor 2	8				-0.31756	-0.07006	-0.20364	0.39494	0.1667	0.10121	-0.25863	0.37211	0.55246	0.06299	-0.37077	-0.36091	neg	neg	-0.3757	0.2618	0.9998		-0.133	0.7219	1		-0.1497	0.05434	1		-0.2427	0.4596	1		-0.6448	0.03172	0.3725		-0.0389	0.7534	1		-0.08707	0.541	1
ENSMUSG00000061911	17933	Myt1l	myelin transcription factor 1-like	12				-0.31677	-0.63669	0.68446	0.38243	-0.21169	0.31834	-0.26916	-0.04692	-0.07032	-0.77368	-0.5323	0.16175	neg	pos	-0.3677	0.1327	0.9998		-0.3556	0.169	1		0.03121	0.8525	1		-0.01208	0.9753	1		-0.2415	0.1759	0.6435		0.1398	0.4453	1		0.008632	0.951	1
ENSMUSG00000040310	11695	Alx4	aristaless-like homeobox 4	2				-0.31599	0.31833	-0.05471	0.0715	0.05294	0.41666	-0.24759	0.17958	NA	NA	NA	NA	neg	.	-0.06878	0.8203	0.9998		0.02739	0.9275	1		0.1559	0.3	1		-0.09617	0.7456	1		-0.8719	1.797e-05	0.01949		0.0799	0.7704	1		-0.0782	0.6656	1
ENSMUSG00000022941	170765	Ripply3	ripply transcriptional repressor 3	16				-0.31592	0.13009	0.1873	0.65035	0.5899	-0.07538	0.14253	0.04772	NA	NA	NA	NA	neg	.	-0.2807	0.01475	NA		0.1828	0.5979	1		0.07319	0.508	1		-0.4635	0.003199	1		-0.2919	0.01525	0.2953		-0.003891	0.9566	1		-0.001115	0.9811	1
ENSMUSG00000027406	170718	Idh3b	isocitrate dehydrogenase 3 (NAD+) beta	2				-0.31569	-0.23355	0.5314	0.00134	-0.27563	-0.24908	0.4702	-0.3018	-0.76386	0.43959	0.72135	0.17305	neg	pos	-0.1583	0.5609	0.9998		-0.4679	0.112	1		0.03548	0.846	1		0.3096	0.264	1		-0.08533	0.6615	0.9128		0.02279	0.8772	1		0.1667	0.3719	1
ENSMUSG00000044906	269033	4930503L19Rik	RIKEN cDNA 4930503L19 gene	18				-0.31567	-0.02341	0.0663	0.067	-0.1972	0.13391	-0.05503	-0.16442	-0.05148	0.34375	0.301	0.10559	neg	neg	-0.113	0.7456	0.9998		-0.2993	0.4117	1		0.217	0.5113	1		0.1863	0.5806	1		-0.4127	0.195	0.6583		0.05467	0.771	1		0.04266	0.8056	1
ENSMUSG00000038539	107503	Atf5	activating transcription factor 5	7				-0.31554	0.2341	-0.32031	0.23448	0.36095	-0.44664	0.25309	0.45024	-0.53873	0.23551	0.54404	0.50455	neg	pos	-0.2249	0.5265	0.9998		0.04489	0.8999	1		-0.2246	0.3132	1		-0.2698	0.4442	1		-0.641	0.02856	0.3642		-0.2277	0.3962	1		-0.08205	0.7145	1
ENSMUSG00000020870	NA							-0.31502	0.1827	-0.0518	0.27816	0.0444	0.01375	0.05912	0.50931	0.44639	-0.302	-0.42418	-0.05688	neg	neg	-0.1051	0.7481	0.9998		-0.06053	0.8541	1		0.1368	0.9556	1		-0.04462	0.9018	1		-0.7147	0.001831	0.1479		-0.05535	0.6348	1		-0.06121	0.5817	1
ENSMUSG00000055415	319767	Atp10b	ATPase, class V, type 10B	11				-0.31392	0.1033	-0.0857	-0.13533	-0.34989	-0.29294	0.08609	0.26181	0.85744	-0.2501	-0.70426	-0.13138	pos	neg	0.07473	0.9076	0.9998		-0.4403	0.06881	1		0.01005	0.6195	1		0.515	0.04107	1		-0.5117	0.06337	0.4759		-0.08325	0.6576	1		-0.02698	0.8466	1
ENSMUSG00000026879	227753	Gsn	gelsolin	2				-0.31355	-0.1069	-0.0493	0.72854	0.42446	0.0801	-0.22687	0.46761	0.01126	0.77857	0.48475	-0.32057	neg	neg	-0.3766	0.2932	0.9998		0.1395	0.7021	1		0.1056	0.6978	1		-0.5161	0.1462	1		-0.2227	0.4174	0.8109		-0.1891	0.4282	1		-0.3036	0.2436	1
ENSMUSG00000097770	NA							-0.31327	-0.12262	-0.07863	0.43432	0.52473	0.00328	0.15857	-0.13582	0.71899	-0.05565	-0.43817	-0.20636	neg	neg	-0.2555	0.2759	NA		0.03789	0.9038	1		0.03882	0.2225	1		-0.2934	0.2249	1		-0.4854	0.01675	0.3027		0.008901	0.8546	1		0.01684	0.769	1
ENSMUSG00000033953	19058	Ppp3r1	protein phosphatase 3, regulatory subunit B, alpha isoform (calcineurin B, type I)	11				-0.31323	-0.52757	0.73348	0.26554	-0.41634	0.20583	-0.19488	0.27629	-0.45459	-0.1354	0.20616	-0.07753	neg	pos	-0.417	0.1053	0.9998		-0.4083	0.133	1		-0.03466	0.848	1		-0.008678	0.9907	1		-0.2938	0.1266	0.5819		-0.04562	0.766	1		-0.1678	0.3314	1
ENSMUSG00000094626	94047	Tmem121b	transmembrane protein 121B	6				-0.31287	-0.12808	-0.08088	0.55296	0.30099	-0.17775	0.05603	0.3418	0.63875	-0.23766	-0.58554	-0.46295	neg	neg	-0.5033	0.1741	0.9998		0.04644	0.9024	1		0.4264	0.2446	1		-0.5497	0.1372	1		-1.338	3.852e-05	0.02733		-0.1168	0.619	1		-0.06188	0.7626	1
ENSMUSG00000108897	NA							-0.31228	-0.09138	0.04203	0.30954	0.15928	0.46759	-0.33094	0.14345	0.09011	0.73265	0.39301	-0.3358	neg	neg	-0.09198	0.4742	NA		0.01669	0.9439	1		0.02606	0.848	1		-0.1087	0.4305	1		0.03561	0.8451	NA		0.005693	0.9669	1		-0.04464	0.5783	1
ENSMUSG00000030411	384569	Nova2	neuro-oncological ventral antigen 2	7				-0.31196	-0.05186	-0.2995	0.34976	0.11075	-0.28669	0.03541	0.3064	0.33192	0.17052	-0.09292	-0.26889	neg	neg	-0.1435	0.542	0.9998		-0.04886	0.8437	1		-0.08438	0.6212	1		-0.09461	0.6916	1		-0.04982	0.7755	0.9452		-0.08537	0.6852	1		-0.1843	0.4353	1
ENSMUSG00000033857	217364	Engase	endo-beta-N-acetylglucosaminidase	11				-0.31194	-0.14942	-0.11287	0.23729	-0.13459	-0.08191	-0.08757	0.74044	-0.37461	0.28964	0.49891	0.46656	neg	pos	-0.231	0.5262	0.9998		-0.2848	0.4445	1		0.334	0.3428	1		0.05378	0.8528	1		-0.8548	0.008687	0.2449		-0.2052	0.3499	1		-0.2855	0.209	1
ENSMUSG00000044681	269637	Cnpy1	canopy FGF signaling regulator 1	5				-0.31176	0.10644	-0.19997	-0.12337	-0.21389	0.82263	-0.52689	-0.19636	-0.18577	-0.20306	0.10685	0.34853	neg	pos	-0.03032	0.8889	0.9998		-0.2466	0.256	1		0.2905	0.09344	1		0.2163	0.2841	1		-0.5739	0.007704	0.2379		0.1194	0.2104	1		0	1	1
ENSMUSG00000050022	231842	Amz1	archaelysin family metallopeptidase 1	5				-0.31161	-0.37319	0.54275	-0.08863	-0.71462	-0.09784	-0.22403	0.1314	0.7786	-0.47249	-0.85297	-0.34836	neg	neg	-0.2536	0.4714	0.9998		-0.9889	0.005147	1		-0.06978	0.8044	1		0.7353	0.02298	1		-0.4516	0.1129	0.5635		0.05692	0.8561	1		-0.05381	0.8559	1
ENSMUSG00000024691	107373	Fam111a	family with sequence similarity 111, member A	19				-0.3115	-0.59598	-0.01656	0.26674	0.0124	0.12214	0.15047	-0.52964	-0.1398	-0.55214	-0.21952	0.60006	neg	pos	-0.3514	0.3223	0.9998		-0.2227	0.5463	1		0.4514	0.1495	1		-0.1287	0.7339	1		-0.9718	0.002234	0.1617		0.08473	0.4622	1		0.1832	0.2866	1
ENSMUSG00000038500	75210	Prr3	proline-rich polypeptide 3	17				-0.31057	-0.34206	0.33681	-0.0254	-0.33606	0.74234	-0.59471	-0.39215	0.61844	-0.51683	-0.60916	0.247	neg	neg	-0.2679	0.4342	0.9998		-0.5928	0.09768	1		0.3631	0.2002	1		0.325	0.3224	1		-0.7609	0.007675	0.2379		0.3638	0.1861	1		0.04658	0.7411	1
ENSMUSG00000088090	NA							-0.30997	0.10153	0.09093	0.15117	0.10925	-0.28851	-0.16282	0.57417	0.5182	-0.25162	-0.42261	0.15095	neg	neg	-0.05265	0.8368	0.9998		-0.009868	0.9697	1		-0.07637	0.09208	1		-0.04278	0.8687	1		-0.5547	0.04822	0.4267		-0.06236	0.6316	1		-0.1235	0.3283	1
ENSMUSG00000091541	171203	Vmn1r9	vomeronasal 1 receptor 9	6				-0.30934	0.25873	-0.19926	0.42402	0.52819	-0.398	0.5314	0.00115	NA	NA	NA	NA	neg	.	-0.2053	0.4064	0.9998		0.1483	0.6587	1		0	1	1		-0.3536	0.1947	1		-0.403	0.0009367	0.1093		-0.1445	0.2331	1		0.08547	0.751	1
ENSMUSG00000026843	320267	Fubp3	far upstream element (FUSE) binding protein 3	2				-0.30814	-0.41906	0.33526	0.06043	-0.48419	0.09654	-0.353	0.12507	0.60038	0.64584	0.02767	-0.61296	neg	neg	-0.1766	0.5411	0.9998		-0.5404	0.08401	1		-0.1674	0.4302	1		0.3638	0.217	1		-0.2657	0.2243	0.6872		0.07761	0.7856	1		-0.08355	0.7601	1
ENSMUSG00000019027	110084	Dnah1	dynein, axonemal, heavy chain 1	14				-0.30687	-0.31375	-0.20799	0.41419	0.18845	0.43321	-0.51375	0.23658	0.76809	0.15377	-0.35261	-0.306	neg	neg	-0.3883	0.164	0.9998		0.1065	0.7125	1		-0.172	0.4228	1		-0.4948	0.07491	1		-0.004786	0.9501	0.9906		0.0698	0.8081	1		-0.1532	0.542	1
ENSMUSG00000097000	NA							-0.30598	-0.1656	-0.25762	0.07303	-0.28114	0.11427	-0.12559	0.50223	-0.04318	0.85524	0.54456	-0.35396	neg	neg	-0.1639	0.5941	NA		-0.2365	0.4043	1		-0.05027	0.7713	1		0.0726	0.717	1		-0.2268	0.3813	0.7918		-0.09176	0.5551	1		-0.1897	0.222	1
ENSMUSG00000069830	195046	Nlrp1a	NLR family, pyrin domain containing 1A	11				-0.30544	0.18205	-0.26674	-0.00163	0.02297	-0.10457	0.59332	-0.35626	NA	NA	NA	NA	neg	.	-0.07547	0.7915	0.9998		-0.1346	0.6202	1		0.1295	0.5041	1		0.05918	0.7904	1		-0.5417	0.003752	0.1896		-0.01324	0.6963	1		0.1492	0.2337	1
ENSMUSG00000043439	103551	Epop	elongin BC and polycomb repressive complex 2 associated protein	11				-0.30465	0.19488	-0.1049	0.11769	0.16581	-0.09621	-0.29648	0.25833	0.17117	-0.09888	-0.20542	-0.30553	neg	neg	-0.09705	0.7824	0.9998		-0.1097	0.7565	1		-0.01045	0.5339	1		0.01267	0.9555	1		-0.6955	0.02523	0.3461		-0.05331	0.7405	1		-0.1405	0.4919	1
ENSMUSG00000028552	13858	Eps15	epidermal growth factor receptor pathway substrate 15	4				-0.3046	-0.16056	0.49586	0.45858	0.23332	-0.47059	0.43963	0.51562	-0.33012	0.8033	0.71322	-0.31658	neg	neg	-0.3912	0.1625	0.9998		-0.09573	0.7437	1		-0.05814	0.7767	1		-0.2955	0.2961	1		-0.1929	0.3741	0.7889		-0.2244	0.1341	1		-0.0935	0.537	1
ENSMUSG00000063060	20680	Sox7	SRY (sex determining region Y)-box 7	14				-0.30345	-0.15938	-0.18859	0.07291	-0.36173	0.05546	0.17779	0.2231	0.0219	-0.16105	-0.14856	-0.21946	neg	neg	-0.2528	0.4884	0.9998		-0.4502	0.2153	1		0.1452	0.8236	1		0.1973	0.5259	1		-0.959	0.003246	0.1851		-0.03108	0.8386	1		-0.0275	0.8509	1
ENSMUSG00000023915	94185	Tnfrsf21	tumor necrosis factor receptor superfamily, member 21	17				-0.30314	-0.3153	0.81596	0.34281	-0.13879	0.5393	-0.18997	-0.63146	-0.47664	-0.57887	-0.11879	0.28011	neg	pos	-0.4251	0.1413	0.9998		-0.2776	0.3593	1		0.02405	0.9056	1		-0.1475	0.6258	1		-0.2453	0.2448	0.7041		0.3388	0.08158	1		0.2185	0.2641	1
ENSMUSG00000062619	67101	2310039H08Rik	RIKEN cDNA 2310039H08 gene	17				-0.30286	-0.15869	-0.16474	0.55781	0.61158	0.13484	0.19585	-0.1046	-0.34801	-0.24192	0.09052	0.04442	neg	pos	-0.2246	0.1685	NA		0.07586	0.8102	1		0.27	0.2892	1		-0.3005	0.1067	1		-0.2736	0.2833	0.7319		0.01542	0.8671	1		0.06328	0.7173	1
ENSMUSG00000027022	241431	Xirp2	xin actin-binding repeat containing 2	2				-0.30166	0.04605	-0.12826	0.18736	0.20013	-0.19556	-0.39154	0.48838	0.63843	0.4321	-0.16414	-0.41299	neg	neg	-0.1722	0.582	0.9998		-0.09079	0.7804	1		-0.006915	0.4524	1		-0.08146	0.8021	1		-0.3872	0.1119	0.5635		-0.0388	0.7244	1		-0.1408	0.2854	1
ENSMUSG00000044597	17870	Mycs	myc-like oncogene, s-myc protein	X				-0.30139	0.23501	-0.23869	0.04349	-0.00503	-0.1959	0.19018	-0.29757	-0.09281	-0.10412	0.0368	0.34438	neg	pos	-0.02867	0.9068	0.9998		-0.1429	0.5914	1		0.05209	0.1544	1		0.1143	0.6482	1		-0.6513	0.005716	0.217		0.006043	0.7924	1		0.05433	0.5739	1
ENSMUSG00000024248	20463	Cox7a2l	cytochrome c oxidase subunit 7A2 like	17				-0.3012	-0.5066	0.26172	0.34475	0.08266	-0.43784	0.19705	0.44563	0.46748	-0.85105	-0.84476	-0.03804	neg	neg	-0.2884	0.3759	0.9998		0.01197	0.9711	1		-0.04893	0.8567	1		-0.3003	0.3569	1		0.1044	0.7057	0.9246		-0.1513	0.5079	1		-0.122	0.5963	1
ENSMUSG00000087038	620760	2900079G21Rik	RIKEN cDNA 2900079G21 gene	9				-0.30114	-0.0532	-0.21643	0.5223	0.54884	-0.26397	0.6554	-0.35852	0.88198	-0.23266	-0.66878	-0.2338	neg	neg	-0.3921	0.1517	0.9998		0.07096	0.847	1		0.3943	0.1645	1		-0.463	0.1026	1		-0.5369	0.06519	0.4797		-0.04743	0.7089	1		0.4355	0.05029	1
ENSMUSG00000038517	73174	Tbkbp1	TBK1 binding protein 1	11				-0.30085	0.14318	0.14452	0.23082	0.18687	0.04131	0.02657	-0.40496	0.38852	0.52628	0.15324	-0.32591	neg	neg	-0.1844	0.5643	0.9998		-0.05728	0.8628	1		0.1273	0.6369	1		-0.1272	0.6966	1		-0.5371	0.03428	0.3809		0.195	0.3775	1		0.2238	0.3332	1
ENSMUSG00000034343	67921	Ube2f	ubiquitin-conjugating enzyme E2F (putative)	1				-0.30083	-0.16388	0.66033	0.3766	0.05234	-0.53433	0.85958	-0.30758	-0.17891	0.33706	0.26635	-0.42578	neg	neg	-0.5311	0.1513	0.9998		-0.2724	0.4802	1		0.04642	0.9103	1		-0.2587	0.4994	1		-0.4429	0.1386	0.5985		-0.1917	0.6599	1		0.5304	0.07169	1
ENSMUSG00000022194	54196	Pabpn1	poly(A) binding protein, nuclear 1	14				-0.30076	-0.47961	-0.18111	0.58009	0.40981	-0.30107	0.17051	0.26207	0.68646	0.16659	-0.31155	-0.13762	neg	neg	-0.5769	0.1036	0.9998		0.08692	0.812	1		-0.05175	0.844	1		-0.6638	0.06101	1		-0.1731	0.5077	0.854		-0.2217	0.3941	1		-0.09925	0.6606	1
ENSMUSG00000048022	319832	Tmem229a	transmembrane protein 229A	6				-0.30022	-0.02216	0.5918	0.34548	0.23546	-0.39695	0.43231	0.27156	-0.58846	-0.53428	0.02543	0.45709	neg	pos	-0.2334	0.4091	0.9998		-0.02175	0.9416	1		0.2512	0.2795	1		-0.2116	0.4565	1		-0.4942	0.04077	0.4006		-0.2209	0.2528	1		-0.03941	0.8219	1
ENSMUSG00000068303	NA							-0.30001	0.24922	-0.24943	0.13937	0.1974	0.65595	-0.52979	-0.30073	0.90218	-0.09016	-0.62483	-0.30049	neg	neg	-0.06235	0.7736	0.9998		-0.0226	0.921	1		0.0651	0.6871	1		-0.03976	0.856	1		-0.3176	0.004475	0.2047		0.2062	0.1152	1		0.02443	0.4038	1
ENSMUSG00000103354	NA							-0.29997	0.11798	0.5682	0.54307	0.3958	-0.15747	-0.27304	0.66881	0.52335	-0.15653	-0.52557	-0.32582	neg	neg	-0.1327	0.2862	NA		0.02721	0.9063	1		0.1361	0.559	1		-0.1599	0.2359	1		-0.002684	0.9988	1		-0.1337	0.4142	1		-0.2586	0.02746	1
ENSMUSG00000029445	15445	Hpd	4-hydroxyphenylpyruvic acid dioxygenase	5				-0.29904	-0.2681	-0.28529	0.31596	0.0225	0.06133	-0.26305	0.65068	0.26146	0.08223	-0.21303	-0.29939	neg	neg	-0.2254	0.3694	NA		-0.1522	0.5841	1		0	1	1		-0.07323	0.7562	1		-0.361	0.008988	NA		-0.07307	0.565	1		-0.1584	0.0358	1
ENSMUSG00000020526	448850	Znhit3	zinc finger, HIT type 3	11				-0.29888	0.02464	0.21757	0.80294	0.72721	-0.32057	0.21371	0.02354	0.29977	-0.87538	-0.72526	0.37207	neg	pos	-0.5102	0.161	0.9998		0.4012	0.2889	1		0.1797	0.4608	1		-0.9114	0.01179	1		0.1167	0.6741	0.9166		-0.1084	0.6851	1		-0.03484	0.8684	1
ENSMUSG00000088689	NA							-0.29876	-0.14176	0.32928	0.3757	0.12765	-0.21906	-0.08199	0.23369	0.64364	0.5347	-0.09014	-0.61197	neg	neg	-0.2332	0.4945	0.9998		-0.03779	0.9191	1		-0.4154	0.178	1		-0.1954	0.5679	1		0.1013	0.9061	0.9791		-0.0205	0.8703	1		-0.0423	0.7806	1
ENSMUSG00000036123	105243	Slc9a3	solute carrier family 9 (sodium/hydrogen exchanger), member 3	13				-0.29875	0.18686	-0.1876	0.21314	0.02941	0.42621	-0.45327	-0.10896	0.5097	-0.10075	-0.34622	-0.16507	neg	neg	-0.07875	0.8114	0.9998		-0.1355	0.6839	1		0.09422	0.7398	1		0.05677	0.8439	1		-0.7851	0.004651	0.2047		0.191	0.3621	1		-0.0498	0.861	1
ENSMUSG00000029516	12704	Cit	citron	5				-0.29848	0.00117	0.16148	0.18328	0.11839	-0.41394	0.13349	0.56525	-0.56983	-0.11603	0.25881	0.55265	neg	pos	-0.1258	0.5972	0.9998		-0.105	0.6763	1		0.0924	0.6055	1		-0.0208	0.9352	1		-0.3197	0.08533	0.5239		-0.2198	0.2264	1		-0.249	0.1905	1
ENSMUSG00000025981	67876	Coq10b	coenzyme Q10B	1				-0.29831	0.16637	-0.06858	0.01946	-0.19433	0.59536	-0.36579	-0.46018	0.2706	-0.16622	-0.17566	0.22106	neg	pos	-0.09919	0.7675	0.9998		-0.2881	0.4258	1		0.1256	0.6532	1		0.1889	0.5789	1		-0.2062	0.4644	0.8353		0.4357	0.07624	1		0.2106	0.2821	1
ENSMUSG00000022892	11820	App	amyloid beta (A4) precursor protein	16				-0.29823	-0.58325	0.49149	0.17664	-0.39968	-0.00356	-0.0119	-0.13507	-0.63662	-0.47661	0.08662	0.31058	neg	pos	-0.1589	0.3717	0.9998		-0.1976	0.2969	1		0.04337	0.7437	1		0.03866	0.8242	1		-0.0705	0.6207	0.8984		0.1385	0.4282	1		0.1041	0.5629	1
ENSMUSG00000103753	NA							-0.29809	-0.20066	-0.22956	0.23867	-0.02007	-0.19515	0.38657	-0.17995	0.02124	0.09655	-0.0466	-0.3441	neg	neg	-0.1049	0.6597	NA		-0.05288	0.8351	1		0.1394	0.06266	1		-0.05206	0.8283	1		-0.3303	0.00613	0.2208		-0.003012	0.9617	1		0.0248	0.7534	1
ENSMUSG00000002064	20316	Sdf2	stromal cell derived factor 2	11				-0.29542	-0.70297	0.05857	0.06665	-0.52138	-0.66495	0.39294	0.52628	-0.28772	-0.6636	-0.26956	0.26798	neg	pos	-0.2462	0.4228	0.9998		-0.3661	0.2596	1		-0.08397	0.7041	1		0.1199	0.6852	1		-0.1013	0.6159	0.8968		-0.4106	0.1179	1		-0.1633	0.489	1
ENSMUSG00000068417	667034	Pnp2	purine-nucleoside phosphorylase 2	14				-0.29531	-0.41905	0.81673	0.25717	-0.3702	0.52136	-0.44103	0.14041	0.25764	-0.10636	-0.29671	-0.3442	neg	neg	-0.1079	0.5555	NA		-0.1316	0.3214	1		-0.08019	0.8106	1		0.0237	0.6411	1		0.0359	0.9581	NA		0.07768	0.8421	1		-0.1546	0.0146	1
ENSMUSG00000024006	106504	Stk38	serine/threonine kinase 38	17				-0.29525	0.06018	-0.21333	0.52687	0.41506	-0.24097	0.16217	0.4638	0.70395	-0.29782	-0.61936	-0.43341	neg	neg	-0.4892	0.1612	0.9998		0.03898	0.9121	1		0.1328	0.7132	1		-0.5282	0.1297	1		-0.7782	0.006657	0.2278		-0.3536	0.1795	1		-0.2301	0.3616	1
ENSMUSG00000065987	69165	Cd209b	CD209b antigen	8				-0.29512	0.18158	-0.07305	0.6701	0.74919	0.1492	0.17074	-0.08938	-0.24869	0.90775	0.75684	-0.09322	neg	pos	-0.3801	0.04274	NA		0.2852	0.4542	1		0.05325	0.961	1		-0.6653	0.006543	1		-0.2744	0.1233	0.5781		-0.0004636	0.9617	1		0.01571	0.769	1
ENSMUSG00000113984	NA							-0.29495	-0.19158	-0.25663	0.32861	0.08556	0.68701	-0.27773	-0.26415	0.65575	-0.25712	-0.4773	-0.09633	neg	neg	-0.1291	0.5303	NA		-0.01303	0.959	1		-0.2561	0.5346	1		-0.1161	0.5687	1		0.3787	0.2573	0.7152		0.1932	0.1742	1		0.04924	0.4266	1
ENSMUSG00000044950	70802	Pwwp2a	PWWP domain containing 2A	11				-0.29391	0.10189	0.32728	-0.01279	-0.35799	0.24561	-0.60468	0.5373	0.15491	0.35478	0.13591	0.10891	neg	pos	-0.09733	0.7502	0.9998		-0.5495	0.1148	1		0.1746	0.5919	1		0.4521	0.1723	1		-0.7818	0.006549	0.2268		-0.122	0.5417	1		-0.4314	0.077	1
ENSMUSG00000093875	NA							-0.29314	-0.19482	0.65376	0.4158	0.35561	-0.10696	0.11728	0.05022	0.5929	0.26841	-0.14055	-0.22892	neg	neg	-0.05696	0.7151	NA		-0.005853	0.9875	1		-0.01634	0.957	1		-0.0511	0.7041	1		0.02595	0.9174	NA		-0.001541	0.9986	1		0.006415	0.9473	1
ENSMUSG00000078591	628779	Hs3st4	heparan sulfate (glucosamine) 3-O-sulfotransferase 4	7				-0.29312	0.09618	0.60632	0.03599	-0.09112	0.21901	-0.47243	0.20077	0.45401	0.06198	-0.18391	0.22341	neg	neg	-0.2563	0.4828	0.9998		-0.4561	0.1991	1		-0.2265	0.3346	1		0.1998	0.5015	1		-0.4117	0.1761	0.6437		0.1327	0.6877	1		-0.2521	0.3554	1
ENSMUSG00000039813	381605	Tbc1d2	TBC1 domain family, member 2	4				-0.29241	0.33856	-0.15547	0.17673	0.22007	-0.32976	0.44457	-0.18741	0.26566	-0.35975	-0.45781	0.12597	neg	neg	-0.07517	0.8285	0.9998		0.01679	0.9595	1		0.1322	0.9952	1		-0.09196	0.7869	1		-0.7716	0.008006	0.2401		-0.06814	0.8483	1		0.1401	0.5581	1
ENSMUSG00000095857	NA							-0.29198	-0.22366	0.82331	0.09997	-0.25494	0.14133	-0.34649	-0.0429	0.09074	0.80666	0.50492	-0.1958	neg	neg	-0.03333	0.8471	NA		-0.05258	0.7359	1		-0.08314	0.5721	1		0.01924	0.8674	1		0.06368	0.777	NA		0.03402	0.7612	1		-0.01708	0.7457	1
ENSMUSG00000033981	14800	Gria2	glutamate receptor, ionotropic, AMPA2 (alpha 2)	3				-0.29196	-0.4402	0.73401	0.29437	-0.11196	0.83588	-0.7347	-0.1582	-0.35312	0.47391	0.44785	-0.18119	neg	pos	-0.3888	0.101	0.9998		-0.2677	0.2844	1		-0.1674	0.3531	1		-0.1211	0.6212	1		-0.08112	0.6345	0.9041		0.1609	0.215	1		-0.04645	0.7394	1
ENSMUSG00000030519	11784	Apba2	amyloid beta (A4) precursor protein-binding, family A, member 2	7				-0.29192	-0.02834	0.30268	0.13433	0.14167	-0.86276	0.56313	0.53119	-0.40626	-0.34313	0.00354	0.60096	neg	pos	-0.08734	0.7028	0.9998		-0.08111	0.738	1		0.012	0.9538	1		-0.006227	0.9816	1		-0.2109	0.234	0.6962		-0.4542	0.01432	1		-0.1422	0.4278	1
ENSMUSG00000031555	11502	Adam9	a disintegrin and metallopeptidase domain 9 (meltrin gamma)	8				-0.2909	-0.08881	0.23896	0.48317	0.12535	0.26245	-0.60875	0.30991	-0.41008	-0.48903	-0.07484	0.38184	neg	pos	-0.2709	0.4493	0.9998		-0.08495	0.8179	1		0.1688	0.5529	1		-0.1859	0.6112	1		-0.2358	0.4166	0.8107		-0.005532	0.8788	1		-0.4203	0.1079	1
ENSMUSG00000040505	27409	Abcg5	ATP binding cassette subfamily G member 5	17				-0.29034	0.30563	-0.0683	0.20496	0.18688	0.30705	-0.38714	0.13785	NA	NA	NA	NA	neg	.	-0.04028	0.92	0.9998		0.07831	0.8226	1		0.1165	0.8458	1		-0.1186	0.7341	1		-0.5083	0.003577	0.1874		0.02791	0.9361	1		-0.06019	0.6188	1
ENSMUSG00000041958	276846	Pigs	phosphatidylinositol glycan anchor biosynthesis, class S	11				-0.29025	-0.59432	0.46365	0.18171	-0.39857	-0.3768	-0.23081	0.545	-0.41017	0.44693	0.53691	-0.12536	neg	pos	-0.2724	0.3515	0.9998		-0.4208	0.174	1		-0.03522	0.858	1		0.1484	0.6009	1		-0.3287	0.144	0.6044		-0.2187	0.3335	1		-0.3992	0.1095	1
ENSMUSG00000037126	73728	Psd	pleckstrin and Sec7 domain containing	19				-0.29024	-0.06398	0.24441	-0.15519	-0.16991	0.6908	-0.69198	-0.06707	0.57161	0.35533	-0.15606	-0.28174	neg	neg	-0.1401	0.5444	0.9998		-0.2841	0.2508	1		-0.04052	0.7997	1		0.144	0.5342	1		-0.1609	0.3472	0.7729		0.1236	0.443	1		-0.06163	0.7179	1
ENSMUSG00000020811	216881	Wscd1	WSC domain containing 1	11				-0.2902	0.2229	0.37806	0.22076	0.3802	0.10081	-0.28611	0.42311	0.18954	-0.7236	-0.54701	0.17551	neg	neg	-0.1216	0.6933	0.9998		0.09781	0.7545	1		0.2309	0.2762	1		-0.2194	0.4675	1		-0.04974	0.8459	0.9651		-0.06956	0.6983	1		-0.4106	0.1093	1
ENSMUSG00000028393	17025	Alad	aminolevulinate, delta-, dehydratase	4				-0.29011	-0.57765	0.08364	0.0217	-0.22304	-0.37626	0.4675	-0.00342	-0.11715	-0.54152	-0.33651	-0.01829	neg	neg	-0.2376	0.492	0.9998		-0.4821	0.1828	1		0.08474	0.8415	1		0.2445	0.4605	1		-0.794	0.005336	0.2146		-0.09839	0.7745	1		0.1384	0.6355	1
ENSMUSG00000073295	58242	Nudt11	nudix (nucleoside diphosphate linked moiety X)-type motif 11	X				-0.28969	-0.02021	0.26386	0.52113	0.45742	0.68852	-0.64061	0.24348	-0.22883	-0.8152	-0.35592	0.40884	neg	pos	-0.3782	0.3085	0.9998		0.2979	0.4341	1		0.1524	0.5081	1		-0.6762	0.06471	1		0.4156	0.1491	0.6109		0.1797	0.5903	1		-0.3716	0.1691	1
ENSMUSG00000020496	108660	Rnf187	ring finger protein 187	11				-0.28964	-0.20837	0.67434	0.06149	-0.26062	-0.43964	0.02749	0.84361	0.34414	-0.74132	-0.72883	0.09417	neg	neg	-0.203	0.4249	0.9998		-0.2666	0.3227	1		0.005729	0.9684	1		0.06364	0.7949	1		-0.1028	0.5672	0.8791		-0.4112	0.008385	1		-0.4183	0.01018	1
ENSMUSG00000028020	14658	Glrb	glycine receptor, beta subunit	3				-0.28917	-0.43425	0.60425	-0.14164	-0.78669	0.13152	-0.47918	0.46553	0.39667	-0.25389	-0.55315	-0.59001	neg	neg	-0.1224	0.5735	0.9998		-0.4444	0.06037	1		0.01142	0.9407	1		0.322	0.1492	1		-0.1831	0.2689	0.7229		-0.1006	0.5594	1		-0.3002	0.1213	1
ENSMUSG00000103870	NA							-0.28909	0.0615	-0.21833	0.14388	0.03674	0.5375	-0.40283	-0.26602	-0.36259	-0.45062	0.02663	0.87929	neg	pos	-0.2024	0.5117	0.9998		-0.2204	0.4515	1		0.08242	0.2164	1		0.01805	0.8803	1		-0.6552	0.0008142	0.102		0.07272	0.3606	1		0.007128	0.7222	1
ENSMUSG00000046230	271564	Vps13a	vacuolar protein sorting 13A	19				-0.28899	-0.22126	0.04296	0.76912	0.5612	0.15119	0.04099	0.10652	-0.02262	0.59445	0.4702	0.19057	neg	pos	-0.3677	0.1149	0.9998		0.2375	0.3272	1		-0.2435	0.1315	1		-0.6051	0.008923	1		0.07303	0.6985	0.923		-0.03694	0.8517	1		-0.03852	0.8515	1
ENSMUSG00000089762	72500	Ier5l	immediate early response 5-like	2				-0.28866	-0.03066	-0.04075	-0.08228	-0.32126	0.29847	0.03749	0.01416	-0.48537	0.56738	0.6367	-0.02167	neg	pos	-0.2104	0.5492	0.9998		-0.7017	0.04943	1		0.4748	0.1625	1		0.4912	0.1332	1		-1.269	0.0001036	0.03823		0.08999	0.6993	1		0.02884	0.86	1
ENSMUSG00000026179	56695	Pnkd	paroxysmal nonkinesiogenic dyskinesia	1				-0.28853	-0.59364	0.57913	-0.07302	-0.53471	-0.36286	0.24314	0.04327	-0.72044	0.20372	0.5628	0.20694	neg	pos	-0.1757	0.5109	0.9998		-0.5716	0.04911	1		0.07548	0.7337	1		0.3959	0.1486	1		-0.2924	0.199	0.6624		-0.06809	0.7777	1		0.02847	0.9143	1
ENSMUSG00000075249	241516	Fsip2	fibrous sheath-interacting protein 2	2				-0.28839	-0.06256	-0.19839	0.02184	-0.3021	0.01143	0.30861	0.03624	0.68324	-0.07962	-0.51019	-0.24921	neg	neg	-0.1606	0.6374	0.9998		-0.4964	0.1091	1		0.03802	0.6372	1		0.3358	0.2139	1		-0.7608	0.009726	0.257		-0.0741	0.7316	1		0.08743	0.6925	1
ENSMUSG00000064343	NA							-0.28788	-0.18159	0.34067	0.01605	-0.14878	-0.39119	0.22999	0.08858	0.69426	0.19366	-0.29728	-0.39024	neg	neg	-0.04313	0.8782	NA		-0.1259	0.6617	1		-0.1084	0.7199	1		0.08277	0.7536	1		-0.009604	0.8976	0.978		-0.08834	0.64	1		0.03212	0.9216	1
ENSMUSG00000029108	54216	Pcdh7	protocadherin 7	5				-0.28728	-0.58742	0.55089	0.40816	-0.24817	0.92391	-0.7348	-0.34274	0.18478	-0.52008	-0.39319	-0.05045	neg	pos	-0.1354	0.4431	0.9998		-0.09071	0.6287	1		0.1383	0.3595	1		-0.04465	0.8042	1		-0.09216	0.5749	0.8813		0.3046	0.03602	1		0.04032	0.7686	1
ENSMUSG00000039055	268465	Eme1	essential meiotic structure-specific endonuclease 1	11				-0.28713	0.02746	-0.01653	-0.00202	-0.33534	-0.38391	0.48952	-0.12201	0.51371	-0.11334	-0.28648	0.00504	neg	neg	-0.05217	0.8363	NA		-0.3048	0.1338	1		0.07235	0.8324	1		0.2526	0.1641	1		-0.5314	0.009932	0.2572		-0.04213	0.648	1		0.03712	0.8093	1
ENSMUSG00000028197	71355	Col24a1	collagen, type XXIV, alpha 1	3				-0.28711	0.07585	-0.19795	0.43614	0.27538	0.12144	-0.2684	0.46054	0.84958	-0.20894	-0.61094	-0.19955	neg	neg	-0.2102	0.5052	0.9998		0.04543	0.8971	1		-0.03965	0.716	1		-0.2556	0.4228	1		-0.2305	0.3943	0.8		-0.05047	0.7051	1		-0.2022	0.2731	1
ENSMUSG00000114235	NA							-0.2851	0.27642	0.01151	0.54833	0.53689	0.6557	-0.30452	-0.17722	NA	NA	NA	NA	neg	.	-0.2224	0.3332	0.9998		0.2073	0.5474	1		0.0708	0.4797	1		-0.4298	0.1094	1		-0.3837	0.007888	0.2397		0.07746	0.3266	1		-0.001395	0.8199	1
ENSMUSG00000114029	NA							-0.28493	0.26049	-0.14144	0.22017	0.21713	0.73083	-0.64025	0.02624	NA	NA	NA	NA	neg	.	-0.07115	0.8135	0.9998		-0.01856	0.952	1		0	1	1		-0.05258	0.8645	1		-0.4935	0.0003576	0.07393		0.01873	0.8004	1		0	1	1
ENSMUSG00000051220	236930	Ercc6l	excision repair cross-complementing rodent repair deficiency complementation group 6 like	X				-0.28487	0.12148	-0.22034	-0.02022	-0.13836	0.25431	-0.65907	0.43079	-0.02719	-0.07173	0.02895	-0.063	neg	pos	-0.08118	0.7834	0.9998		-0.3374	0.2104	1		0.125	0.9437	1		0.2562	0.2877	1		-0.7582	0.002767	0.1736		0.01047	0.886	1		-0.1776	0.1262	1
ENSMUSG00000026374	22099	Tsn	translin	1				-0.28453	-0.29224	0.21515	0.31766	0.26728	0.5473	-0.04485	-0.75492	-0.11675	0.45563	0.41873	-0.173	neg	neg	-0.1991	0.5124	0.9998		0.04402	0.8876	1		0.1631	0.4188	1		-0.2431	0.4215	1		0.02576	0.9091	0.9802		0.4002	0.06558	1		0.3914	0.08025	1
ENSMUSG00000057948	70450	Unc13d	unc-13 homolog D	11				-0.28446	-0.13156	-0.27922	0.0986	-0.35846	-0.23275	-0.27412	0.71326	0.75107	0.37365	-0.22757	-0.37719	neg	neg	-0.1303	0.6843	0.9998		-0.2172	0.4817	1		0.1274	0.7756	1		0.08687	0.7289	1		-0.5775	0.03385	0.3799		-0.1347	0.4179	1		-0.1939	0.2088	1
ENSMUSG00000026494	269152	Kif26b	kinesin family member 26B	1				-0.28433	-0.58415	0.59426	-0.03665	-0.60873	-0.77264	0.50476	0.29413	-0.51327	0.2073	0.46518	0.51982	neg	pos	-0.1976	0.4866	0.9998		-0.6639	0.0317	1		-0.2711	0.227	1		0.4663	0.1099	1		-0.2596	0.2461	0.7054		-0.3127	0.177	1		-0.07741	0.706	1
ENSMUSG00000102605	NA							-0.28422	0.13171	0.50502	0.37933	0.15207	NA	NA	NA	0.42202	-0.04254	-0.42617	-0.42445	neg	neg	-0.09606	0.6827	NA		-0.01023	0.9726	1		-0.1146	0.1412	1		-0.08583	0.7113	1		-0.1152	0.5639	NA		NA	NA	NA		NA	NA	NA
ENSMUSG00000108599	NA							-0.28416	0.28672	0.05487	0.34941	0.27446	-0.06954	-0.46605	0.65833	0.66324	-0.14367	-0.54161	-0.28391	neg	neg	-0.1076	0.7663	0.9998		0.09458	0.7885	1		0.2205	0.5583	1		-0.2022	0.56	1		-0.7103	0.01256	0.2786		-0.1558	0.3947	1		-0.3574	0.0375	1
ENSMUSG00000020712	75870	Tcam1	testicular cell adhesion molecule 1	11				-0.28357	0.03095	-0.10857	0.33971	0.31865	-0.01406	-0.18491	0.67932	0.172	0.77588	0.45285	-0.21786	neg	neg	-0.2207	0.468	NA		-0.01195	0.9784	1		-0.1651	0.2292	1		-0.2087	0.4878	1		-0.3033	0.2682	0.7227		-0.09335	0.5332	1		-0.1552	0.2766	1
ENSMUSG00000106612	NA							-0.28334	-0.053	0.13249	0.24204	0.08857	0.83123	-0.71992	-0.0338	0.31133	0.78963	0.30016	-0.43733	neg	neg	-0.1147	0.6387	NA		0.01217	0.9647	1		-0.1594	0.6439	1		-0.1269	0.6072	1		0.1612	0.67	0.9149		0.3053	0.2311	1		-0.1534	0.2294	1
ENSMUSG00000097638	66774	Carlr	cardiac and apoptosis-related long non-coding RNA	2				-0.2827	-0.13599	0.20904	0.10614	0.11145	-0.10568	-0.27675	0.37556	-0.21892	-0.42425	-0.17638	0.49585	neg	pos	-0.2882	0.3936	0.9998		-0.2073	0.5521	1		-0.05112	0.5116	1		-0.08099	0.83	1		-0.6279	0.04032	0.399		-0.01361	0.838	1		-0.07561	0.4636	1
ENSMUSG00000102336	NA							-0.28268	-0.05399	-0.12622	0.6229	0.54816	0.60236	-0.49249	-0.14609	0.30828	-0.0068	-0.31907	-0.48184	neg	neg	-0.4017	0.1732	0.9998		0.143	0.7114	1		0.1914	0.5208	1		-0.5447	0.08086	1		-0.4023	0.1529	0.6175		0.1281	0.5614	1		-0.06116	0.7386	1
ENSMUSG00000016179	215303	Camk1g	calcium/calmodulin-dependent protein kinase I gamma	1				-0.28192	-0.13894	0.77944	0.14444	-0.17674	0.14127	-0.02911	0.01318	0.40988	-0.85314	-0.80865	0.0592	neg	neg	-0.446	0.2329	0.9998		-0.4242	0.2659	1		0.01882	0.9208	1		-0.02178	0.9999	1		-0.1786	0.489	0.8472		0.03324	0.8956	1		0.01485	0.9492	1
ENSMUSG00000105050	NA							-0.2819	-0.06203	-0.22792	0.30568	0.24726	0.8687	-0.70669	-0.2417	0.03834	0.08633	-0.0875	-0.36581	neg	neg	-0.1843	0.4483	NA		-0.06342	0.8279	1		0.005528	0.8859	1		-0.1208	0.6002	1		-0.222	0.3295	0.7624		0.08254	0.3651	1		0	1	1
ENSMUSG00000095676	NA							-0.28185	-0.26445	-0.04049	0.08076	-0.08463	-0.04341	0.06518	-0.07254	0.43986	0.34484	-0.00342	-0.12448	neg	neg	-0.1567	0.618	NA		-0.1771	0.564	1		-0.7979	0.03402	1		0.02044	0.9041	1		0.7839	0.05457	0.4474		0.02501	0.7783	1		0.02375	0.7832	1
ENSMUSG00000102676	NA							-0.28169	0.1302	-0.23209	0.59474	0.55937	-0.15777	0.22306	-0.37271	0.05657	0.78442	0.45811	-0.21595	neg	neg	-0.2517	0.02229	NA		0.171	0.6147	1		0.01082	0.8028	1		-0.4227	0.005485	1		-0.1844	0.3383	0.7673		0.01459	0.6304	1		0.04751	0.4586	1
ENSMUSG00000109015	NA							-0.28124	0.07373	-0.3975	0.27897	0.21177	0.60895	-0.58643	0.09337	0.54242	-0.23277	-0.55007	-0.19998	neg	neg	-0.1647	0.5972	0.9998		-0.03644	0.913	1		-0.02274	0.6499	1		-0.1283	0.6818	1		-0.314	0.2308	0.6937		0.1666	0.484	1		-0.1254	0.02873	1
ENSMUSG00000040699	67803	Limd2	LIM domain containing 2	11				-0.28121	-0.14068	-0.0961	0.51686	0.03535	0.11581	0.27671	-0.12738	0.10911	0.69394	0.2797	-0.73277	neg	neg	-0.2771	0.4484	0.9998		-0.07482	0.8423	1		-0.03077	0.8263	1		-0.2023	0.5875	1		-0.5235	0.07936	0.5114		-0.02374	0.9655	1		0.07699	0.7812	1
[truncated: 2,183 more rows]
[truncated: 18 more columns]

## Sheet: TableS1B
###
[truncated: 403 more rows]

## Sheet: TableS1C
### Arc, males
[truncated: 93 more rows]

## Sheet: TableS1D
### Arc, males
[truncated: 418 more rows]
